# Supplementary material for: Wood fibers are a crucial microhabitat for cellulose- and xylan- degrading bacteria in the hindgut of the wood-feeding beetle Odontotaenius disjunctus
Source: Front Microbiol. 2023 Jun 28;14:1173696. doi: 10.3389/fmicb.2023.1173696 (PMC10338082; doi:10.3389/fmicb.2023.1173696)
Supplement: Supplementary file 4 [file Data_Sheet_4.zip]

Archive with 4 entries (4 files):
- Supplementary_File_1.nwk
- Supplementary_File_2.nwk
- Supplementary_File_3.nwk
- Supplementary_File_4.nwk
