# Supplementary material for: Wood fibers are a crucial microhabitat for cellulose- and xylan- degrading bacteria in the hindgut of the wood-feeding beetle Odontotaenius disjunctus
Source: Front Microbiol. 2023 Jun 28;14:1173696. doi: 10.3389/fmicb.2023.1173696 (PMC10338082; doi:10.3389/fmicb.2023.1173696)
Supplement: Supplementary file 4 [file Data_Sheet_4.zip › Supplementary_File_1.nwk]

#NEXUS
begin taxa;
	dimensions ntax=129;
	taxlabels
	'BctFCC52, JF772093, bacterium FCC52, Bactrocera dorsalis, field-collected adult gut, Bacteria;Firmicutes;Bacilli;Lactobacillales;Streptococcaceae;Lactococcus'
	'BctNXKE3, KR027010, bacterium NXKED9, raw milk, Bacteria;Firmicutes;Bacilli;Lactobacillales;Streptococcaceae;Lactococcus'
	'BctTOPO2, HM243130, bacterium TOPO-YPDclone7A, Reticulitermes santonensis, worker gut, Bacteria;Firmicutes;Bacilli;Lactobacillales;Streptococcaceae;Pilibacter'
	'BctTOPOY, HM243129, bacterium TOPO-YPDclone5A, Reticulitermes santonensis, worker gut, Bacteria;Firmicutes;Bacilli;Lactobacillales;Streptococcaceae;Lactococcus'
	'D0VTerm2, KM878732, Pilibacter termitis, Coptotermes formosanus, gut, Bacteria;Firmicutes;Bacilli;Lactobacillales;Streptococcaceae;Pilibacter'
	'D0VTerm3, KM886377, Pilibacter termitis, Coptotermes formosanus, gut, Bacteria;Firmicutes;Bacilli;Lactobacillales;Streptococcaceae;Pilibacter'
	'D0VTermi, AY533171, Pilibacter termitis, Termite, Coptotermes formosanus, Bacteria;Firmicutes;Bacilli;Lactobacillales;Streptococcaceae;Pilibacter'
	'FirBac34, KM878726, Firmicutes bacterium PA34H6, Coptotermes formosanus, gut, Bacteria;Firmicutes;Bacilli;Lactobacillales;Streptococcaceae;Pilibacter'
	'L7OPenan, MKIQ01000009, Floricoccus penangensis, Hibiscus rosa-sinensis L., flower, Bacteria;Firmicutes;Bacilli;Lactobacillales;Streptococcaceae;Floricoccus'
	'L9XZZZZZ.1498, ARB_D87CCE6A, m54163_221017_145405/15860690/ccs, ODB'
	'L9XZZZZZ.1602, ARB_A0C59D42, m54163_221017_145405/18481513/ccs, ODB'
	'L9XZZZZZ.1832, ARB_71BE2AFA, m54163_221017_145405/50987588/ccs, ODBLF'
	'L9XZZZZZ.2085, ARB_801648C9, m54163_221017_145405/29360709/ccs, ODC'
	'L9XZZZZZ.2280, ARB_65FF35B8, m54163_221017_145405/38339435/ccs, ODB'
	'L9XZZZZZ.2380, ARB_6515E7DD, m54163_221017_145405/23003627/ccs, ODB'
	'L9XZZZZZ.2431, ARB_75188D3, m54163_221017_145405/43778626/ccs, ODC'
	'L9XZZZZZ.2445, ARB_8FF8FF1E, m54163_221017_145405/65077680/ccs, ODBLF'
	'L9XZZZZZ.2609, ARB_5F758CA9, m54163_221017_145405/32964992/ccs, ODB'
	'L9XZZZZZ.2639, ARB_554A031, m54163_221017_145405/68289299/ccs, ODB'
	'L9XZZZZZ.2909, ARB_905CC862, m54163_221017_145405/23790338/ccs, ODBLF'
	'L9XZZZZZ.3678, ARB_3B6F9796, m54163_221017_145405/69403345/ccs, ODB'
	'L9XZZZZZ.3969, ARB_E63D0186, m54163_221017_145405/35783532/ccs, ODB'
	'L9XZZZZZ.4106, ARB_D36774AF, m54163_221017_145405/44958676/ccs, ODC'
	'L9XZZZZZ.4380, ARB_D08B7CC1, m54163_221017_145405/67568050/ccs, ODB'
	'L9XZZZZZ.4397, ARB_D4E859A0, m54163_221017_145405/74580781/ccs, ODBLF'
	'L9XZZZZZ.4581, ARB_4BCEDF49, m54163_221017_145405/48759176/ccs, ODB'
	'L9XZZZZZ.4956, ARB_D621810, m54163_221017_145405/27853571/ccs, ODBLF'
	'L9XZZZZZ.5159, ARB_27673C2F, m54163_221017_145405/15073567/ccs, ODBLF'
	'L9XZZZZZ.5289, ARB_265D2480, m54163_221017_145405/9437777/ccs, ODBLF'
	'L9XZZZZZ.557, ARB_C0E35AEA, m54163_221017_145405/20447507/ccs, ODC'
	'L9XZZZZZ.567, ARB_8D933FA2, m54163_221017_145405/73925548/ccs, ODCLF'
	'L9XZZZZZ.5774, ARB_4EE88EF2, m54163_221017_145405/7930216/ccs, ODBLF'
	'L9XZZZZZ.5973, ARB_D7576C55, m54163_221017_145405/18088503/ccs, ODBLF'
	'L9XZZZZZ.6124, ARB_4D961FC, m54163_221017_145405/30802029/ccs, ODC'
	'L9XZZZZZ.6294, ARB_4E19FFB3, m54163_221017_145405/40239930/ccs, ODB'
	'L9XZZZZZ.6440, ARB_1BE69B16, m54163_221017_145405/46399593/ccs, ODBLF'
	'L9XZZZZZ.6639, ARB_9B8C493B, m54163_221017_145405/71893561/ccs, ODCLF'
	'L9XZZZZZ.6641, ARB_1F4F9ED7, m54163_221017_145405/67633457/ccs, ODC'
	'L9XZZZZZ.894, ARB_FA8D8912, m54163_221017_145405/30671435/ccs, ODBLF'
	'L9XZZZZZ.908, ARB_1AC161D7, m54163_221017_145405/50004049/ccs, ODB'
	'LctGar29, AP017373, Lactococcus garvieae, yellowtail, Bacteria;Firmicutes;Bacilli;Lactobacillales;Streptococcaceae;Lactococcus'
	'LctHirci, KJ201026, Lactococcus hircilactis, goat milk, Bacteria;Firmicutes;Bacilli;Lactobacillales;Streptococcaceae;Lactococcus'
	'LctLa106, KY385628, Lactococcus lactis, curd, Bacteria;Firmicutes;Bacilli;Lactobacillales;Streptococcaceae;Lactococcus'
	'LctLa196, MH745163, Lactococcus lactis, goat milk, Bacteria;Firmicutes;Bacilli;Lactobacillales;Streptococcaceae;Lactococcus'
	'LctLa273, CP002094, Lactococcus lactis subsp. cremoris NZ9000, Bacteria;Firmicutes;Bacilli;Lactobacillales;Streptococcaceae;Lactococcus'
	'LctLa378, JQIC01000015, Lactococcus lactis subsp. cremoris, fermented cabbage, Bacteria;Firmicutes;Bacilli;Lactobacillales;Streptococcaceae;Lactococcus'
	'LctLac27, KM017401, Lactococcus lactis, Bacteria;Firmicutes;Bacilli;Lactobacillales;Streptococcaceae;Lactococcus'
	'LctLac52, JQ973595, Lactococcus lactis, Bacteria;Firmicutes;Bacilli;Lactobacillales;Streptococcaceae;Lactococcus'
	'LctLac60, KC545916, Lactococcus lactis, Bacteria;Firmicutes;Bacilli;Lactobacillales;Streptococcaceae;Lactococcus'
	'LctLac65, HM188409, Lactococcus lactis, Bacteria;Firmicutes;Bacilli;Lactobacillales;Streptococcaceae;Lactococcus'
	'LctLac70, KC545906, Lactococcus lactis, Bacteria;Firmicutes;Bacilli;Lactobacillales;Streptococcaceae;Lactococcus'
	'LctLac71, KC545912, Lactococcus lactis, Bacteria;Firmicutes;Bacilli;Lactobacillales;Streptococcaceae;Lactococcus'
	'LctLac73, MG356787, Lactococcus lactis, soil, Bacteria;Firmicutes;Bacilli;Lactobacillales;Streptococcaceae;Lactococcus'
	'LctLac81, HQ721254, Lactococcus lactis, cheese production, Bacteria;Firmicutes;Bacilli;Lactobacillales;Streptococcaceae;Lactococcus'
	'LctLac95, HM638422, Lactococcus lactis, wine, Bacteria;Firmicutes;Bacilli;Lactobacillales;Streptococcaceae;Lactococcus'
	'LctLac98, HM638420, Lactococcus lactis, wine, Bacteria;Firmicutes;Bacilli;Lactobacillales;Streptococcaceae;Lactococcus'
	'LctNasut, KR611319, Lactococcus nasutitermitis, Nasutitermes hainanensis, gut, Bacteria;Firmicutes;Bacilli;Lactobacillales;Streptococcaceae;Lactococcus'
	'LctPisc4, LN774769, Lactococcus piscium MKFS47, cold-stored modified atmosphere packaged broiler filet strips with the first sig, Bacteria;Firmicutes;Bacilli;Lactobacillales;Streptococcaceae;Lactococcus'
	'LctRaff6, CP023392, Lactococcus raffinolactis, kimchi, Bacteria;Firmicutes;Bacilli;Lactobacillales;Streptococcaceae;Lactococcus'
	'LctSpe10, MF993049, Lactococcus sp. R2A-40, Hospitalitermes sp., gut, Bacteria;Firmicutes;Bacilli;Lactobacillales;Streptococcaceae;Lactococcus'
	'LctSpe11, KR611318, Lactococcus sp. M15, Nasutitermes hainanensis, gut, Bacteria;Firmicutes;Bacilli;Lactobacillales;Streptococcaceae;Lactococcus'
	'LctSpe12, KM242575, Lactococcus sp. INBio_4514B, Passalidae, substrate related to Passalidae galleries in decayed trunks, Bacteria;Firmicutes;Bacilli;Lactobacillales;Streptococcaceae;Lactococcus'
	'LctSpe14, AM944737, Lactococcus sp. UNK2, Bacteria;Firmicutes;Bacilli;Lactobacillales;Streptococcaceae;Lactococcus'
	'LctSpe15, EU073957, Lactococcus sp. Da-18, Dermolepida alborhirtum, Bacteria;Firmicutes;Bacilli;Lactobacillales;Streptococcaceae;Lactococcus'
	'LctSpe16, LC389879, Lactococcus sp., gut of the wood-feeding higher termite, Bacteria;Firmicutes;Bacilli;Lactobacillales;Streptococcaceae;Lactococcus'
	'LctSpe18, JF496551, Lactococcus sp. JXZ-2, Bacteria;Firmicutes;Bacilli;Lactobacillales;Streptococcaceae;Lactococcus'
	'LctSpe25, KX037147, Lactococcus sp. USMS16BP, Globitermes sulphureus, soldier termite gut, Bacteria;Firmicutes;Bacilli;Lactobacillales;Streptococcaceae;Lactococcus'
	'LctSpe26, MH922848, Lactococcus sp., Bacteria;Firmicutes;Bacilli;Lactobacillales;Streptococcaceae;Lactococcus'
	'LctSpe36, CP032627, Lactococcus sp. 1JSPR-7, Trypoxylus dichotomus, gut of larva, Bacteria;Firmicutes;Bacilli;Lactobacillales;Streptococcaceae;Lactococcus'
	'LctSpec4, AJ133479, Lactococcus sp., Termite, Thoracotermes macrothorax, Bacteria;Firmicutes;Bacilli;Lactobacillales;Streptococcaceae;Lactococcus'
	'LctTaiw4, MH571994, Lactococcus taiwanensis, Bacteria;Firmicutes;Bacilli;Lactobacillales;Streptococcaceae;Lactococcus'
	'LvmMisce, AJ439543, Lactovum miscens, Bacteria;Firmicutes;Bacilli;Lactobacillales;Streptococcaceae;Lactovum'
	'StrAg142, AEQQ01000116, Streptococcus agalactiae ATCC 13813, Homo sapiens, oral cavity, Bacteria;Firmicutes;Bacilli;Lactobacillales;Streptococcaceae;Streptococcus'
	'StrAlact, AB002519, Streptococcus alactolyticus, Bacteria;Firmicutes;Bacilli;Lactobacillales;Streptococcaceae;Streptococcus'
	'StrAng33, AB236926, Streptococcus anginosus, Bacteria;Firmicutes;Bacilli;Lactobacillales;Streptococcaceae;Streptococcus'
	'StrAng57, AF104678, Streptococcus anginosus, Bacteria;Firmicutes;Bacilli;Lactobacillales;Streptococcaceae;Streptococcus'
	'StrCri22, AFUE01000007, Streptococcus cristatus ATCC 51100, Bacteria;Firmicutes;Bacilli;Lactobacillales;Streptococcaceae;Streptococcus'
	'StrCrice, AJ420198, Streptococcus criceti, Bacteria;Firmicutes;Bacilli;Lactobacillales;Streptococcaceae;Streptococcus'
	'StrDide2, DQ303185, Streptococcus didelphis, Bacteria;Firmicutes;Bacilli;Lactobacillales;Streptococcaceae;Streptococcus'
	'StrDown2, AY188350, Streptococcus downei, Bacteria;Firmicutes;Bacilli;Lactobacillales;Streptococcaceae;Streptococcus'
	'StrDy100, AEGO01000002, Streptococcus dysgalactiae subsp. dysgalactiae ATC, Bacteria;Firmicutes;Bacilli;Lactobacillales;Streptococcaceae;Streptococcus'
	'StrFeru5, AY584479, Streptococcus ferus, Bacteria;Firmicutes;Bacilli;Lactobacillales;Streptococcaceae;Streptococcus'
	'StrGal72, AF104114, Streptococcus gallolyticus, Bacteria;Firmicutes;Bacilli;Lactobacillales;Streptococcaceae;Streptococcus'
	'StrGor16, AF003931, Streptococcus gordonii, Bacteria;Firmicutes;Bacilli;Lactobacillales;Streptococcaceae;Streptococcus'
	'StrHyoi2, AF201898, Streptococcus hyointestinalis, Bacteria;Firmicutes;Bacilli;Lactobacillales;Streptococcaceae;Streptococcus'
	'StrIni46, DQ303187, Streptococcus iniae, Bacteria;Firmicutes;Bacilli;Lactobacillales;Streptococcaceae;Streptococcus'
	'StrMacac, AY188351, Streptococcus macacae, Bacteria;Firmicutes;Bacilli;Lactobacillales;Streptococcaceae;Streptococcus'
	'StrMut62, AOCB01000009, Streptococcus mutans ATCC 25175, Homo sapiens, carious dentine, Bacteria;Firmicutes;Bacilli;Lactobacillales;Streptococcaceae;Streptococcus'
	'StrOrisr, AF124350, Streptococcus orisratti, Rattus norvegicus, Bacteria;Firmicutes;Bacilli;Lactobacillales;Streptococcaceae;Streptococcus'
	'StrPar23, CP002843, Streptococcus parasanguinis ATCC 15912, Bacteria;Firmicutes;Bacilli;Lactobacillales;Streptococcaceae;Streptococcus'
	'StrPn114, AE005672, Streptococcus pneumoniae TIGR4, Bacteria;Firmicutes;Bacilli;Lactobacillales;Streptococcaceae;Streptococcus'
	'StrPorci, AB002523, Streptococcus porcinus, Bacteria;Firmicutes;Bacilli;Lactobacillales;Streptococcaceae;Streptococcus'
	'StrPyoge, AB002521, Streptococcus pyogenes, Bacteria;Firmicutes;Bacilli;Lactobacillales;Streptococcaceae;Streptococcus'
	'StrRatt2, AJ420201, Streptococcus ratti, Bacteria;Firmicutes;Bacilli;Lactobacillales;Streptococcaceae;Streptococcus'
	'StrSa125, CP015282, Streptococcus salivarius, Homo sapiens, saliva, Bacteria;Firmicutes;Bacilli;Lactobacillales;Streptococcaceae;Streptococcus'
	'StrSpeci, AB002517, Streptococcus sp. ''group G'', Bacteria;Firmicutes;Bacilli;Lactobacillales;Streptococcaceae;Streptococcus'
	'StrUber2, AB002527, Streptococcus uberis, Bacteria;Firmicutes;Bacilli;Lactobacillales;Streptococcaceae;Streptococcus'
	'StreEq55, CP002904, Streptococcus equi subsp. zooepidemicus ATCC 35246, Bacteria;Firmicutes;Bacilli;Lactobacillales;Streptococcaceae;Streptococcus'
	'StreS191, DQ303193, Streptococcus suis, Bacteria;Firmicutes;Bacilli;Lactobacillales;Streptococcaceae;Streptococcus'
	'Unc004lz, KF101553, uncultured bacterium, Homo sapiens, skin, antecubital fossa, Bacteria;Firmicutes;Bacilli;Lactobacillales;Streptococcaceae;Lactococcus'
	'Unc00bhm, EU460919, uncultured bacterium, Tachyglossidae aculeatus, short-beaked echidna feces, Bacteria;Firmicutes;Bacilli;Lactobacillales;Streptococcaceae;Lactococcus'
	'Unc00of1, DQ856510, uncultured bacterium, intestinal microflora in Chinese mitten crab (Eriocheir sinensis), Bacteria;Firmicutes;Bacilli;Lactobacillales;Streptococcaceae;Lactovum'
	'Unc00utg, EU791208, uncultured bacterium, MMP7++ mouse distal small intestine, Bacteria;Firmicutes;Bacilli;Lactobacillales;Streptococcaceae;Lactococcus'
	'Unc00wmr, GQ267983, uncultured bacterium, fermented milk product, Bacteria;Firmicutes;Bacilli;Lactobacillales;Streptococcaceae;Lactococcus'
	'Unc01m41, JN620460, uncultured bacterium, activated sludge from a bioreactor treating for high organic synthetic wastewate, Bacteria;Firmicutes;Bacilli;Lactobacillales;Streptococcaceae;Lactococcus'
	'Unc01rm1, JN619763, uncultured bacterium, Odontotermes yunnanensis, insect gut, Bacteria;Firmicutes;Bacilli;Lactobacillales;Streptococcaceae;Lactovum'
	'Unc0209s, JN619586, uncultured bacterium, Odontotermes yunnanensis, insect gut, Bacteria;Firmicutes;Bacilli;Lactobacillales;Streptococcaceae;Lactococcus'
	'Unc18325, LN569657, uncultured bacterium, Atta colombica, refuse dump Nest 9 layer 0, Bacteria;Firmicutes;Bacilli;Lactobacillales;Streptococcaceae;Floricoccus'
	'Unc23710, KM023910, uncultured bacterium, Nasutitermes arborum, Eggs or gut of termite, Bacteria;Firmicutes;Bacilli;Lactobacillales;Streptococcaceae;Lactococcus'
	'Unc25002, KM023909, uncultured bacterium, Nasutitermes arborum, Eggs or gut of termite, Bacteria;Firmicutes;Bacilli;Lactobacillales;Streptococcaceae;Lactococcus'
	'Unc31184, KP690957, uncultured bacterium, Coptotermes curvignathus, digestive system of termite caste worker, Bacteria;Firmicutes;Bacilli;Lactobacillales;Streptococcaceae;Floricoccus'
	'Unc57019, AY571412, uncultured bacterium, Termite, Reticulitermes santonensis, Bacteria;Firmicutes;Bacilli;Lactobacillales;Streptococcaceae;Lactococcus'
	'Unc64950, JQ710365, uncultured bacterium, Odontotermes somaliensis, gut, Bacteria;Firmicutes;Bacilli;Lactobacillales;Streptococcaceae;Lactovum'
	'Unc72689, KF065232, uncultured bacterium, Homo sapiens, skin, volar forearm, Bacteria;Firmicutes;Bacilli;Lactobacillales;Streptococcaceae;Lactococcus'
	'UncBact7, KU363870, uncultured bacterium, dairy, Bacteria;Firmicutes;Bacilli;Lactobacillales;Streptococcaceae;Lactococcus'
	'UncFi356, KM651155, uncultured Firmicutes bacterium, Trinervitermes sp., termite gut homogenate, Bacteria;Firmicutes;Bacilli;Lactobacillales;Streptococcaceae;Lactovum'
	'UncFi557, KM650460, uncultured Firmicutes bacterium, Amitermes sp., termite gut homogenate, Bacteria;Firmicutes;Bacilli;Lactobacillales;Streptococcaceae;Lactococcus'
	'UncFi825, GQ502560, uncultured Firmicutes bacterium, Coptotermes formosanus, gut, Bacteria;Firmicutes;Bacilli;Lactobacillales;Streptococcaceae;Lactovum'
	'UncFi866, GQ502559, uncultured Firmicutes bacterium, Coptotermes formosanus, gut, Bacteria;Firmicutes;Bacilli;Lactobacillales;Streptococcaceae;Lactovum'
	'UncFi876, GQ502554, uncultured Firmicutes bacterium, Coptotermes formosanus, gut, Bacteria;Firmicutes;Bacilli;Lactobacillales;Streptococcaceae;Pilibacter'
	'UncFi900, GQ502546, uncultured Firmicutes bacterium, Coptotermes formosanus, gut, Bacteria;Firmicutes;Bacilli;Lactobacillales;Streptococcaceae;Lactovum'
	'UncFi941, GQ502553, uncultured Firmicutes bacterium, Coptotermes formosanus, gut, Bacteria;Firmicutes;Bacilli;Lactobacillales;Streptococcaceae;Pilibacter'
	'UncLact5, AB198466, uncultured Lactococcus sp., Termite, Reticulitermes speratus, Bacteria;Firmicutes;Bacilli;Lactobacillales;Streptococcaceae;Lactovum'
	'UncSt215, MF148193, uncultured Streptococcus sp., Haemonchus contortus, eggs, larvae and adults of sheep abomasal nematode parasite, Bacteria;Firmicutes;Bacilli;Lactobacillales;Streptococcaceae;Lactococcus'
	'UncSt251, EU826665, uncultured Streptococcus sp., refrigerated beef with no packaging, Bacteria;Firmicutes;Bacilli;Lactobacillales;Streptococcaceae;Lactococcus'
	'UncSt255, KF248414, uncultured Streptococcus sp., Atta laevigata, Bacteria;Firmicutes;Bacilli;Lactobacillales;Streptococcaceae;Floricoccus'
	'UncStr58, JQ389895, uncultured Streptococcus sp., Melipona panamica, bee gut, Bacteria;Firmicutes;Bacilli;Lactobacillales;Streptococcaceae;Floricoccus'
	'UncStre2, AB234512, uncultured Streptococcaceae bacterium, Termite, Macrotermes gilvus, Bacteria;Firmicutes;Bacilli;Lactobacillales;Streptococcaceae;Lactovum'
	'UncStrep, AB234513, uncultured Streptococcaceae bacterium, Termite, Macrotermes gilvus, Bacteria;Firmicutes;Bacilli;Lactobacillales;Streptococcaceae;Lactococcus'
;
end;
begin trees;
	tree tree_1 = [&R] (('UncFi876, GQ502554, uncultured Firmicutes bacterium, Coptotermes formosanus, gut, Bacteria;Firmicutes;Bacilli;Lactobacillales;Streptococcaceae;Pilibacter':0.04109,(('BctTOPO2, HM243130, bacterium TOPO-YPDclone7A, Reticulitermes santonensis, worker gut, Bacteria;Firmicutes;Bacilli;Lactobacillales;Streptococcaceae;Pilibacter':0.05412,'UncFi941, GQ502553, uncultured Firmicutes …
end;
begin figtree;
	set appearance.backgroundColorAttribute="Default";
	set appearance.backgroundColour=#ffffff;
	set appearance.branchColorAttribute="User selection";
	set appearance.branchColorGradient=false;
	set appearance.branchLineWidth=3.0;
	set appearance.branchMinLineWidth=0.0;
	set appearance.branchWidthAttribute="Fixed";
	set appearance.foregroundColour=#000000;
	set appearance.hilightingGradient=false;
	set appearance.selectionColour=#2d3680;
	set branchLabels.colorAttribute="User selection";
	set branchLabels.displayAttribute="Branch times";
	set branchLabels.fontName="Adobe Devanagari";
	set branchLabels.fontSize=8;
	set branchLabels.fontStyle=0;
	set branchLabels.isShown=false;
	set branchLabels.significantDigits=4;
	set layout.expansion=862;
	set layout.layoutType="POLAR";
	set layout.zoom=0;
	set legend.attribute="label";
	set legend.fontSize=10.0;
	set legend.isShown=false;
	set legend.significantDigits=4;
	set nodeBars.barWidth=4.0;
	set nodeBars.displayAttribute=null;
	set nodeBars.isShown=false;
	set nodeLabels.colorAttribute="User selection";
	set nodeLabels.displayAttribute="label";
	set nodeLabels.fontName="Adobe Devanagari";
	set nodeLabels.fontSize=8;
	set nodeLabels.fontStyle=0;
	set nodeLabels.isShown=true;
	set nodeLabels.significantDigits=4;
	set nodeShapeExternal.colourAttribute="User selection";
	set nodeShapeExternal.isShown=false;
	set nodeShapeExternal.minSize=10.0;
	set nodeShapeExternal.scaleType=Width;
	set nodeShapeExternal.shapeType=Circle;
	set nodeShapeExternal.size=4.0;
	set nodeShapeExternal.sizeAttribute="Fixed";
	set nodeShapeInternal.colourAttribute="User selection";
	set nodeShapeInternal.isShown=false;
	set nodeShapeInternal.minSize=10.0;
	set nodeShapeInternal.scaleType=Width;
	set nodeShapeInternal.shapeType=Circle;
	set nodeShapeInternal.size=4.0;
	set nodeShapeInternal.sizeAttribute="Fixed";
	set polarLayout.alignTipLabels=false;
	set polarLayout.angularRange=0;
	set polarLayout.rootAngle=0;
	set polarLayout.rootLength=100;
	set polarLayout.showRoot=true;
	set radialLayout.spread=0.0;
	set rectilinearLayout.alignTipLabels=false;
	set rectilinearLayout.curvature=0;
	set rectilinearLayout.rootLength=100;
	set scale.offsetAge=0.0;
	set scale.rootAge=1.0;
	set scale.scaleFactor=1.0;
	set scale.scaleRoot=false;
	set scaleAxis.automaticScale=true;
	set scaleAxis.fontSize=8.0;
	set scaleAxis.isShown=false;
	set scaleAxis.lineWidth=1.0;
	set scaleAxis.majorTicks=1.0;
	set scaleAxis.minorTicks=0.5;
	set scaleAxis.origin=0.0;
	set scaleAxis.reverseAxis=false;
	set scaleAxis.showGrid=true;
	set scaleBar.automaticScale=true;
	set scaleBar.fontSize=10.0;
	set scaleBar.isShown=true;
	set scaleBar.lineWidth=1.0;
	set scaleBar.scaleRange=0.0;
	set tipLabels.colorAttribute="User selection";
	set tipLabels.displayAttribute="Names";
	set tipLabels.fontName="Adobe Devanagari";
	set tipLabels.fontSize=8;
	set tipLabels.fontStyle=0;
	set tipLabels.isShown=false;
	set tipLabels.significantDigits=4;
	set trees.order=false;
	set trees.orderType="increasing";
	set trees.rooting=false;
	set trees.rootingType="User Selection";
	set trees.transform=false;
	set trees.transformType="cladogram";
end;
