# Supplementary material for: Wood fibers are a crucial microhabitat for cellulose- and xylan- degrading bacteria in the hindgut of the wood-feeding beetle Odontotaenius disjunctus
Source: Front Microbiol. 2023 Jun 28;14:1173696. doi: 10.3389/fmicb.2023.1173696 (PMC10338082; doi:10.3389/fmicb.2023.1173696)
Supplement: Supplementary file 4 [file Data_Sheet_4.zip › Supplementary_File_2.nwk]

#NEXUS
begin taxa;
	dimensions ntax=681;
	taxlabels
	'AZZDolic, L34682, Absiella dolichum, Bacteria;Firmicutes;Bacilli;Erysipelotrichales;Erysipelotrichaceae;Faecalitalea'
	'AZZTortu, L34683, Absiella tortuosum, Bacteria;Firmicutes;Bacilli;Erysipelotrichales;Erysipelotrichaceae;Faecalitalea'
	'AarDig34, CZCB01030542, anaerobic digester metagenome, anaerobic digester, Bacteria;Firmicutes;Bacilli;RF39'
	'AhoAxan2, AUAL01000024, Acholeplasma axanthum ATCC 25176, Bacteria;Firmicutes;Bacilli;Acholeplasmatales;Acholeplasmataceae;Acholeplasma'
	'AhoLaid5, U14905, Acholeplasma laidlawii, Bacteria;Firmicutes;Bacilli;Acholeplasmatales;Acholeplasmataceae;Acholeplasma'
	'AhoModic, M23933, Acholeplasma modicum, Bacteria;Firmicutes;Bacilli;Acholeplasmatales;Acholeplasmataceae;Acholeplasma'
	'AhoMulti, FJ595100, Acholeplasma multilocale, Bacteria;Firmicutes;Bacilli;Entomoplasmatales;Entomoplasmataceae;Mesoplasma'
	'AhoOcul4, U14904, Acholeplasma oculi, Bacteria;Firmicutes;Bacilli;Acholeplasmatales;Acholeplasmataceae;Acholeplasma'
	'AhoPalm3, L33734, Acholeplasma palmae, Bacteria;Firmicutes;Bacilli;Acholeplasmatales;Acholeplasmataceae;Acholeplasma'
	'BctEn236, GU196243, bacterium enrichment culture clone R4-81B, lab-scale anaerobic digester, Bacteria;Firmicutes;Bacilli;Izemoplasmatales;Izemoplasmataceae'
	'BctEnr94, KP715411, bacterium enrichment culture, sludge collected from a facultative stabilization pond of a pulp and paper indus, Bacteria;Firmicutes;Bacilli;Haloplasmatales;Haloplasmataceae;Haloplasma'
	'BctYCZ41, KP174585, bacterium YC-ZSS-LKJ80, Yuncheng Salt Lake, Bacteria;Firmicutes;Bacilli;Izemoplasmatales;Izemoplasmataceae;Izimaplasma'
	'BctYCZ94, KP174567, bacterium YC-ZSS-LKJ118, Yuncheng Salt Lake, Bacteria;Firmicutes;Bacilli;Haloplasmatales;Haloplasmataceae;Haloplasma'
	'BctYCZS4, KP174492, bacterium YC-ZSS-LKJ188, Yuncheng Salt Lake, Bacteria;Firmicutes;Bacilli;Haloplasmatales;Haloplasmataceae;Haloplasma'
	'BctrPM53, KR822468, bacterium PM5-3, Periplaneta americana, midgut, Bacteria;Firmicutes;Bacilli;RsaHf231'
	'BctrmB46, MG264277, bacterium, Bacteria;Firmicutes;Bacilli;Izemoplasmatales;Izemoplasmataceae'
	'CloSpiro, X75908, [Clostridium] spiroforme, Bacteria;Firmicutes;Bacilli;Erysipelotrichales;Erysipelatoclostridiaceae;Erysipelatoclostridium'
	'Ct1Speci, JTLI01000095, Cetobacterium sp. ZOR0034, Danio rerio, Bacteria;Firmicutes;Bacilli;Erysipelotrichales;Erysipelotrichaceae;ZOR0006'
	'EnmElly2, JX843735, Entomoplasma ellychniae, firefly, hemolymph, Bacteria;Firmicutes;Bacilli;Entomoplasmatales;Entomoplasmataceae;Mesoplasma'
	'EnmLuciv, AF547212, Entomoplasma lucivorax, Bacteria;Firmicutes;Bacilli;Entomoplasmatales;Entomoplasmataceae;Entomoplasma'
	'EnmSomni, AY157871, Entomoplasma somnilux, Pyractonema angulata, Bacteria;Firmicutes;Bacilli;Entomoplasmatales;Entomoplasmataceae;Entomoplasma'
	'ErxRhu37, ACLK02000003, Erysipelothrix rhusiopathiae ATCC 19414, Bacteria;Firmicutes;Bacilli;Erysipelotrichales;Erysipelotrichaceae;Erysipelothrix'
	'FaeCyli4, L34617, Faecalitalea cylindroides, Bacteria;Firmicutes;Bacilli;Erysipelotrichales;Erysipelotrichaceae;Faecalitalea'
	'FeuPleo2, M23730, Faecalicoccus pleomorphus, Bacteria;Firmicutes;Bacilli;Erysipelotrichales;Erysipelotrichaceae;Faecalicoccus'
	'FirBac10, KX983335, Firmicutes bacterium, Aenictus laeviceps, Bacteria;Firmicutes;Bacilli;Erysipelotrichales;Erysipelotrichaceae;ZOR0006'
	'FirBac11, KX983333, Firmicutes bacterium, Aenictus aratus, Bacteria;Firmicutes;Bacilli;Erysipelotrichales;Erysipelotrichaceae;ZOR0006'
	'FirBac12, KX983338, Firmicutes bacterium, Dorylus fulvus, Bacteria;Firmicutes;Bacilli;Erysipelotrichales;Erysipelotrichaceae;ZOR0006'
	'FirBac13, KX983337, Firmicutes bacterium, Dorylus sp. 1 PL-2016, Bacteria;Firmicutes;Bacilli;Erysipelotrichales;Erysipelotrichaceae;ZOR0006'
	'FirBac14, KX983344, Firmicutes bacterium, Eciton burchellii, Bacteria;Firmicutes;Bacilli;Erysipelotrichales;Erysipelotrichaceae;ZOR0006'
	'FirBac17, KX983339, Firmicutes bacterium, Dorylus gerstaeckeri, Bacteria;Firmicutes;Bacilli;Erysipelotrichales;Erysipelotrichaceae;ZOR0006'
	'FirBac21, KX983336, Firmicutes bacterium, Leptogenys sp., Bacteria;Firmicutes;Bacilli;Erysipelotrichales;Erysipelotrichaceae;ZOR0006'
	'FirBac23, KX983345, Firmicutes bacterium, Myopias lobosa, Bacteria;Firmicutes;Bacilli;Erysipelotrichales;Erysipelotrichaceae;ZOR0006'
	'FirBac51, CAYG010000051, Firmicutes bacterium CAG:822, derived from human gut metagenome, Bacteria;Firmicutes;Bacilli;RF39'
	'FirBact7, MG232047, Firmicutes bacterium, Culicoides sonorensis, digestive tract, Bacteria;Firmicutes;Bacilli;Erysipelotrichales;Erysipelotrichaceae;ZOR0006'
	'FirmOra9, AF432140, Firmicutes oral clone FM046, Bacteria;Firmicutes;Bacilli;RF39'
	'Gu2Me100, CEAB01016577, gut metagenome, human stools, Bacteria;Firmicutes;Bacilli;RF39'
	'Gu2Me122, CEAB01009607, gut metagenome, human stools, Bacteria;Firmicutes;Bacilli;Izemoplasmatales'
	'Gu2Me125, CECF01049956, gut metagenome, human stools, Bacteria;Firmicutes;Bacilli;Izemoplasmatales'
	'Gu2Met17, CDZI01012104, gut metagenome, human stools, Bacteria;Firmicutes;Bacilli;RF39'
	'Gu2Met20, CDZD01043787, gut metagenome, human stools, Bacteria;Firmicutes;Bacilli;RF39'
	'Gu2Met35, CDYU01041411, gut metagenome, human stools, Bacteria;Firmicutes;Bacilli;RF39'
	'Gu2Met59, CDZI01021303, gut metagenome, human stools, Bacteria;Firmicutes;Bacilli;RF39'
	'Gu2Met78, CEAX01015228, gut metagenome, human stools, Bacteria;Firmicutes;Bacilli;RF39'
	'HonFilif, Y11466, Holdemania filiformis, Bacteria;Firmicutes;Bacilli;Erysipelotrichales;Erysipelotrichaceae;Holdemania'
	'Hu0maG26, AJWZ01008267, human gut metagenome, Homo sapiens, obese human gut, Bacteria;Firmicutes;Bacilli;RF39'
	'IrnFortu, KC164515, Inordinaticella fortuita, White Oak River Estuary sediment, Bacteria;Firmicutes;Bacilli;Haloplasmatales;Haloplasmataceae;Haloplasma'
	'J1LBacto, M25049, Anaeroplasma bactoclasticum, Bacteria;Firmicutes;Bacilli;Acholeplasmatales;Acholeplasmataceae;Anaeroplasma'
	'J6GAnaer, M22351, Asteroleplasma anaerobium, Bacteria;Firmicutes;Bacilli;Erysipelotrichales;Erysipelatoclostridiaceae;Asteroleplasma'
	'JCABifor, M59230, Holdemanella biformis DSM 3989, Bacteria;Firmicutes;Bacilli;Erysipelotrichales;Erysipelotrichaceae;Holdemanella'
	'L1OBact3, JN713547, Acholeplasmatales bacterium canine oral taxon 375, Canis familiaris, oral cavity subgingival plaque, Bacteria;Firmicutes;Bacilli;RF39'
	'L1OBacte, JN713486, Acholeplasmatales bacterium canine oral taxon 316, Canis familiaris, oral cavity subgingival plaque, Bacteria;Firmicutes;Bacilli;RF39'
	'L2QZ6315, FPLO01000521, metagenome, unknown, Bacteria;Firmicutes;Bacilli;RF39'
	'L2QZ6319, FPLO01002388, metagenome, unknown, Bacteria;Firmicutes;Bacilli;RF39'
	'L9XZZZZZ.1045, ARB_ECE28EE5, m54163_221017_145405/43385430/ccs, ODBLF'
	'L9XZZZZZ.111, ARB_E7581832, m54163_221017_145405/46989621/ccs, ODB'
	'L9XZZZZZ.1232, ARB_8294D4BB, m54163_221017_145405/20250893/ccs, ODB'
	'L9XZZZZZ.1392, ARB_3B39593, m54163_221017_145405/44564796/ccs, ODC'
	'L9XZZZZZ.1406, ARB_BEDA3423, m54163_221017_145405/8913377/ccs, ODB'
	'L9XZZZZZ.2058, ARB_ACF46B2A, m54163_221017_145405/17957399/ccs, ODC'
	'L9XZZZZZ.2133, ARB_36F08BF4, m54163_221017_145405/42795411/ccs, ODC'
	'L9XZZZZZ.2324, ARB_553B7A12, m54163_221017_145405/6882149/ccs, ODB'
	'L9XZZZZZ.2407, ARB_757DF83F, m54163_221017_145405/9765491/ccs, ODC'
	'L9XZZZZZ.2634, ARB_88B1D66F, m54163_221017_145405/54985035/ccs, ODCLF'
	'L9XZZZZZ.288, ARB_6EC757F1, m54163_221017_145405/43122811/ccs, ODB'
	'L9XZZZZZ.460, ARB_EA5C031, m54163_221017_145405/12124711/ccs, ODB'
	'L9XZZZZZ.4615, ARB_7AB0D247, m54163_221017_145405/21823842/ccs, ODCLF'
	'L9XZZZZZ.4875, ARB_88B57ADA, m54163_221017_145405/41157469/ccs, ODBLF'
	'L9XZZZZZ.4890, ARB_C2AE1869, m54163_221017_145405/25362570/ccs, ODCLF'
	'L9XZZZZZ.5535, ARB_DAA3BB6, m54163_221017_145405/70320468/ccs, ODBLF'
	'L9XZZZZZ.5618, ARB_6D1C4278, m54163_221017_145405/46071916/ccs, ODB'
	'L9XZZZZZ.588, ARB_4CC45BF7, m54163_221017_145405/72352360/ccs, ODB'
	'L9XZZZZZ.612, ARB_5FDC3FC9, m54163_221017_145405/11731424/ccs, ODC'
	'L9XZZZZZ.6218, ARB_3A8C8CF4, m54163_221017_145405/25297774/ccs, ODC'
	'L9XZZZZZ.6439, ARB_B6F4AC42, m54163_221017_145405/15401497/ccs, ODBLF'
	'L9XZZZZZ.6733, ARB_4543F74, m54163_221017_145405/27722067/ccs, ODCLF'
	'L9XZZZZZ.6735, ARB_9630D746, m54163_221017_145405/8388979/ccs, ODCLF'
	'L9XZZZZZ.6772, ARB_53373B08, m54163_221017_145405/39846319/ccs, ODCLF'
	'MclAnse3, CP030140, Mycoplasma anseris, goose, phallus, Bacteria;Firmicutes;Bacilli;Mycoplasmatales;Mycoplasmataceae;Mycoplasma'
	'MclCapr7, CP000123, Mycoplasma capricolum subsp. capricolum ATCC 27343, Bacteria;Firmicutes;Bacilli;Entomoplasmatales;Entomoplasmataceae;[Mycoplasma] group'
	'MclFelim, FJ595091, Mycoplasma feliminutum, Bacteria;Firmicutes;Bacilli;Acholeplasmatales;Acholeplasmataceae;Acholeplasma'
	'MclFloc2, AFCG01000003, Mycoplasma flocculare ATCC 27716, Bacteria;Firmicutes;Bacilli;Mycoplasmatales;Mycoplasmataceae;Mycoplasma'
	'MclHomi2, FP236530, Mycoplasma hominis ATCC 23114, Bacteria;Firmicutes;Bacilli;Mycoplasmatales;Mycoplasmataceae;Mycoplasma'
	'MclHyorh, GU227372, Mycoplasma hyorhinis ATCC 17981, Bacteria;Firmicutes;Bacilli;Mycoplasmatales;Mycoplasmataceae;Mycoplasma'
	'MclIowae, JN935877, Mycoplasma iowae 695, Bacteria;Firmicutes;Bacilli;Mycoplasmatales;Mycoplasmataceae;Mycoplasma'
	'MclLeoni, U16759, Mycoplasma leonicaptivi, Panthera leo, Bacteria;Firmicutes;Bacilli;Mycoplasmatales;Mycoplasmataceae;Mycoplasma'
	'MclLeoph, U16760, Mycoplasma leopharyngis, Panthera leo, Bacteria;Firmicutes;Bacilli;Mycoplasmatales;Mycoplasmataceae;Mycoplasma'
	'MclMoat2, ATUN01000010, Mycoplasma moatsii ATCC 27625, Bacteria;Firmicutes;Bacilli;Mycoplasmatales;Mycoplasmataceae;Mycoplasma'
	'MclMoats, ATUN01000033, Mycoplasma moatsii ATCC 27625, Bacteria;Firmicutes;Bacilli;Mycoplasmatales;Mycoplasmataceae;Mycoplasma'
	'MclPhoc2, AF304325, Mycoplasma phocae, Bacteria;Firmicutes;Bacilli;Mycoplasmatales;Mycoplasmataceae;Mycoplasma'
	'MclPneu2, U00089, Mycoplasma pneumoniae M129, Bacteria;Firmicutes;Bacilli;Mycoplasmatales;Mycoplasmataceae;Mycoplasma'
	'MclSimb2, JNJG01000002, Mycoplasma simbae ATCC 49888, Bacteria;Firmicutes;Bacilli;Mycoplasmatales;Mycoplasmataceae;Mycoplasma'
	'MclTest2, U09788, Mycoplasma testudinis, Testudo graeca, Bacteria;Firmicutes;Bacilli;Mycoplasmatales;Mycoplasmataceae;Mycoplasma'
	'McpEdwar, JX843737, Mycoplasmopsis edwardii, dog, throat, Bacteria;Firmicutes;Bacilli;Mycoplasmatales;Mycoplasmataceae;Mycoplasma'
	'McpFelif, U15795, Mycoplasmopsis felifaucium, Felis concolor, Bacteria;Firmicutes;Bacilli;Mycoplasmatales;Mycoplasmataceae;Mycoplasma'
	'McpFelis, U09787, Mycoplasmopsis felis, Felis domesticus, Bacteria;Firmicutes;Bacilli;Mycoplasmatales;Mycoplasmataceae;Mycoplasma'
	'McpGall2, JN935878, Mycoplasmopsis gallinacea, Bacteria;Firmicutes;Bacilli;Mycoplasmatales;Mycoplasmataceae;Mycoplasma'
	'McpGalli, JN935884, Mycoplasmopsis gallinarum, Bacteria;Firmicutes;Bacilli;Mycoplasmatales;Mycoplasmataceae;Mycoplasma'
	'McpMelea, JN935882, Mycoplasmopsis meleagridis, Bacteria;Firmicutes;Bacilli;Mycoplasmatales;Mycoplasmataceae;Mycoplasma'
	'McpPullo, JN935880, Mycoplasmopsis pullorum, Bacteria;Firmicutes;Bacilli;Mycoplasmatales;Mycoplasmataceae;Mycoplasma'
	'McpVerec, JN935881, Mycoplasmopsis verecunda, Bacteria;Firmicutes;Bacilli;Mycoplasmatales;Mycoplasmataceae;Mycoplasma'
	'MluBact4, JRFF01000022, Mollicutes bacterium HR2, ocean sediment core sample 3730, Bacteria;Firmicutes;Bacilli;Izemoplasmatales;Izemoplasmataceae;Izimaplasma'
	'MmcOral2, AY796060, Metamycoplasma orale, Bacteria;Firmicutes;Bacilli;Mycoplasmatales;Mycoplasmataceae;Mycoplasma'
	'MmcPhoci, JN935879, Metamycoplasma phocicerebrale, Bacteria;Firmicutes;Bacilli;Mycoplasmatales;Mycoplasmataceae;Mycoplasma'
	'MpsGalli, JX843736, Mycoplasmoides gallisepticum, chicken with chronic respiratory disease, suspension of tracheal and airsac tissue, Bacteria;Firmicutes;Bacilli;Mycoplasmatales;Mycoplasmataceae;Mycoplasma'
	'MsmHyop2, Y00149, Mesomycoplasma hyopneumoniae, Bacteria;Firmicutes;Bacilli;Mycoplasmatales;Mycoplasmataceae;Mycoplasma'
	'MsmHyor7, AF121890, Mesomycoplasma hyorhinis, Bacteria;Firmicutes;Bacilli;Mycoplasmatales;Mycoplasmataceae;Mycoplasma'
	'MsmNeur3, M23944, Mesomycoplasma neurolyticum, Bacteria;Firmicutes;Bacilli;Mycoplasmatales;Mycoplasmataceae;Mycoplasma'
	'MsoFlor2, AE017263, Mesoplasma florum L1, Bacteria;Firmicutes;Bacilli;Entomoplasmatales;Entomoplasmataceae;Mesoplasma'
	'MsoLactu, AF303132, Mesoplasma lactucae ATCC 49193, Bacteria;Firmicutes;Bacilli;Entomoplasmatales;Entomoplasmataceae;Mesoplasma'
	'MsoPhotu, AY177627, Mesoplasma photuris, Photuris pennsylvanica, larval gut, Bacteria;Firmicutes;Bacilli;Entomoplasmatales;Entomoplasmataceae;Mesoplasma'
	'SprAlleg, AY189125, Spiroplasma alleghenense, Bacteria;Firmicutes;Bacilli;Entomoplasmatales;Spiroplasmataceae;Spiroplasma'
	'SprChrys, AY189127, Spiroplasma chrysopicola, Bacteria;Firmicutes;Bacilli;Entomoplasmatales;Spiroplasmataceae;Spiroplasma'
	'SprCorru, AY189128, Spiroplasma corruscae, Bacteria;Firmicutes;Bacilli;Entomoplasmatales;Spiroplasmataceae;Spiroplasma'
	'SprDimin, AY189130, Spiroplasma diminutum, Bacteria;Firmicutes;Bacilli;Entomoplasmatales;Spiroplasmataceae;Spiroplasma'
	'SprGladi, M24475, Spiroplasma gladiatoris, horsefly, Bacteria;Firmicutes;Bacilli;Entomoplasmatales;Spiroplasmataceae;Spiroplasma'
	'SprKunke, GU562447, Spiroplasma kunkelii, Bacteria;Firmicutes;Bacilli;Entomoplasmatales;Spiroplasmataceae;Spiroplasma'
	'SprLampy, AY189134, Spiroplasma lampyridicola, Bacteria;Firmicutes;Bacilli;Entomoplasmatales;Spiroplasmataceae;Spiroplasma'
	'SprLepti, AY189305, Spiroplasma leptinotarsae, Bacteria;Firmicutes;Bacilli;Entomoplasmatales;Spiroplasmataceae;Spiroplasma'
	'SprMiru2, CP002082, Spiroplasma mirum ATCC 29335, Bacteria;Firmicutes;Bacilli;Entomoplasmatales;Spiroplasmataceae;Spiroplasma'
	'SprPlat2, GU993266, Spiroplasma platyhelix, Bacteria;Firmicutes;Bacilli;Entomoplasmatales;Spiroplasmataceae;Spiroplasma'
	'TucSang2, MS821801, Turicibacter sanguinis, Bacteria;Firmicutes;Bacilli;Erysipelotrichales;Erysipelotrichaceae;Turicibacter'
	'TucSang3, AF349724, Turicibacter sanguinis, Bacteria;Firmicutes;Bacilli;Erysipelotrichales;Erysipelotrichaceae;Turicibacter'
	'TucSangu, KR422351, Turicibacter sanguinis, Bacteria;Firmicutes;Bacilli;Erysipelotrichales;Erysipelotrichaceae;Turicibacter'
	'TucSpe10, CP013476, Turicibacter sp. H121, Mus musculus, feces, Bacteria;Firmicutes;Bacilli;Erysipelotrichales;Erysipelotrichaceae;Turicibacter'
	'TucSpe12, CP013476, Turicibacter sp. H121, Mus musculus, feces, Bacteria;Firmicutes;Bacilli;Erysipelotrichales;Erysipelotrichaceae;Turicibacter'
	'TucSpe13, AB727348, Turicibacter sp. LA61, mouse faeces, Bacteria;Firmicutes;Bacilli;Erysipelotrichales;Erysipelotrichaceae;Turicibacter'
	'TucSpe14, CP013476, Turicibacter sp. H121, Mus musculus, feces, Bacteria;Firmicutes;Bacilli;Erysipelotrichales;Erysipelotrichaceae;Turicibacter'
	'TucSpec3, CP013476, Turicibacter sp. H121, Mus musculus, feces, Bacteria;Firmicutes;Bacilli;Erysipelotrichales;Erysipelotrichaceae;Turicibacter'
	'TucSpec4, CP013476, Turicibacter sp. H121, Mus musculus, feces, Bacteria;Firmicutes;Bacilli;Erysipelotrichales;Erysipelotrichaceae;Turicibacter'
	'TucSpec5, CP013476, Turicibacter sp. H121, Mus musculus, feces, Bacteria;Firmicutes;Bacilli;Erysipelotrichales;Erysipelotrichaceae;Turicibacter'
	'TucSpec6, CP013476, Turicibacter sp. H121, Mus musculus, feces, Bacteria;Firmicutes;Bacilli;Erysipelotrichales;Erysipelotrichaceae;Turicibacter'
	'TucSpec9, CP013476, Turicibacter sp. H121, Mus musculus, feces, Bacteria;Firmicutes;Bacilli;Erysipelotrichales;Erysipelotrichaceae;Turicibacter'
	'TucSpeci, LK391553, Turicibacter sp. S37_09_1, alkaline straw degrading enrichment culture from sediment obtained from a soda l, Bacteria;Firmicutes;Bacilli;Erysipelotrichales;Erysipelotrichaceae;Turicibacter'
	'Unc0028u, EU475436, uncultured bacterium, Antidorcas marsupialis, springbok feces, Bacteria;Firmicutes;Bacilli;RF39'
	'Unc002je, EU488044, uncultured bacterium, siliciclastic sedment from Thalassia sea grass bed, Bacteria;Firmicutes;Bacilli;Erysipelotrichales;Erysipelotrichaceae;ZOR0006'
	'Unc006sl, DQ815627, uncultured bacterium, Mus musculus, conventionally-raised adult mouse cecum (Swiss-Webster strain, pool #1, 3 adult , Bacteria;Firmicutes;Bacilli;Erysipelotrichales;Erysipelotrichaceae;Turicibacter'
	'Unc009uu, EU772576, uncultured bacterium, Ursus americanus, North American Black Bear feces, Bacteria;Firmicutes;Bacilli;Erysipelotrichales;Erysipelotrichaceae;Turicibacter'
	'Unc00a4y, HQ716488, uncultured bacterium, pig, pig feces following 15 week feeding of 88 ppm tylosin supplemented diet (Trial I, Bacteria;Firmicutes;Bacilli;RF39'
	'Unc00aga, EU773646, uncultured bacterium, Hydrochaeris hydrochaeris, Capybara feces, Bacteria;Firmicutes;Bacilli;RF39'
	'Unc00ahs, EU622737, uncultured bacterium, rat fecal material, Bacteria;Firmicutes;Bacilli;RF39'
	'Unc00ahy, JX040350, uncultured bacterium, waste water, Bacteria;Firmicutes;Bacilli;RF39'
	'Unc00ar8, DQ815633, uncultured bacterium, Mus musculus, conventionally-raised adult mouse cecum (Swiss-Webster strain, pool #1, 3 adult , Bacteria;Firmicutes;Bacilli;Erysipelotrichales;Erysipelotrichaceae;Turicibacter'
	'Unc00ard, DQ815672, uncultured bacterium, Mus musculus, conventionally-raised adult mouse cecum (Swiss-Webster strain, pool #1, 3 adult , Bacteria;Firmicutes;Bacilli;Erysipelotrichales;Erysipelotrichaceae;Turicibacter'
	'Unc00bd5, HM298640, uncultured bacterium, Homo sapiens, skin, antecubital fossa, Bacteria;Firmicutes;Bacilli;RF39'
	'Unc00bd9, EU459307, uncultured bacterium, Atelerix albiventris, hedgehog feces, Bacteria;Firmicutes;Bacilli;Erysipelotrichales;Erysipelotrichaceae;Turicibacter'
	'Unc00bdg, EU459447, uncultured bacterium, Hydrochaeris hydrochaeris, capybara feces, Bacteria;Firmicutes;Bacilli;RF39'
	'Unc00br1, JX096057, uncultured bacterium, Bos taurus, descending colon mucosa, Bacteria;Firmicutes;Bacilli;RF39'
	'Unc00bv2, JX096326, uncultured bacterium, Bos taurus, descending colon mucosa, Bacteria;Firmicutes;Bacilli;Izemoplasmatales'
	'Unc00bx5, EU776917, uncultured bacterium, Eulemur mongoz, Mongoose lemur feces, Bacteria;Firmicutes;Bacilli;RF39'
	'Unc00bxx, EU842209, uncultured bacterium, bovine, rumen fluid pooled liquid phase microbiome from steers 8, 64, and 71; 6 week sam, Bacteria;Firmicutes;Bacilli;RF39'
	'Unc00c1n, EU843136, uncultured bacterium, bovine, rumen fluid fiber adherent microbiome from steer 8; 6 week sample; 1 hour after , Bacteria;Firmicutes;Bacilli;RF39'
	'Unc00c8e, EU842933, uncultured bacterium, bovine, rumen fluid fiber adherent microbiome from steer 8; 6 week sample; 1 hour after , Bacteria;Firmicutes;Bacilli;RF39'
	'Unc00c8p, GQ132369, uncultured bacterium, ASBR reactor treating swine waste; reactor 2, day 360; temperature: 25 deg C; am, Bacteria;Firmicutes;Bacilli;RF39'
	'Unc00cdc, EU843416, uncultured bacterium, bovine, rumen fluid fiber adherent microbiome from steer 8; 6 week sample; 1 hour after , Bacteria;Firmicutes;Bacilli;RF39'
	'Unc00cjc, EU844239, uncultured bacterium, bovine, rumen fluid fiber adherent microbiome from steer 64; 6 week sample; 1 hour after, Bacteria;Firmicutes;Bacilli;RF39'
	'Unc00cjm, EU844544, uncultured bacterium, bovine, rumen fluid fiber adherent microbiome from steer 64; 6 week sample; 1 hour after, Bacteria;Firmicutes;Bacilli;RF39'
	'Unc00csr, EU844727, uncultured bacterium, bovine, rumen fluid fiber adherent microbiome from steer 64; 6 week sample; 1 hour after, Bacteria;Firmicutes;Bacilli;RF39'
	'Unc00cuh, EU464449, uncultured bacterium, Loxodonta africana, African elephant feces, Bacteria;Firmicutes;Bacilli;Izemoplasmatales'
	'Unc00czx, HQ716425, uncultured bacterium, pig, pig feces of week 0 feeding of control diet (Trial II), Bacteria;Firmicutes;Bacilli;RF39'
	'Unc00dw1, EU468717, uncultured bacterium, Okapia johnstoni, okapi feces, Bacteria;Firmicutes;Bacilli;Erysipelotrichales;Erysipelotrichaceae;Turicibacter'
	'Unc00dzw, EU469100, uncultured bacterium, Gazella spekei, Speke''s gazelle feces, Bacteria;Firmicutes;Bacilli;RF39'
	'Unc00eet, EU471613, uncultured bacterium, Elephas maximus, Asiatic elephant feces, Bacteria;Firmicutes;Bacilli;RF39'
	'Unc00eiq, DQ326418, uncultured bacterium, healthy human stool, Bacteria;Firmicutes;Bacilli;RF39'
	'Unc00fo4, JX225807, uncultured bacterium, subsurface aquifer sediment, Bacteria;Firmicutes;Bacilli;Izemoplasmatales;Izemoplasmataceae'
	'Unc00fx6, EU925865, uncultured bacterium, sediment from station DBS1, northern Bering Sea, Bacteria;Firmicutes;Bacilli;Izemoplasmatales'
	'Unc00g45, EU762830, uncultured bacterium, Homo sapiens, fecal sample, Bacteria;Firmicutes;Bacilli;RF39'
	'Unc00gj8, GQ133309, uncultured bacterium, ASBR reactor treating swine waste; reactor 3, day 360; temperature: 25 deg C; am, Bacteria;Firmicutes;Bacilli;RF39'
	'Unc00gle, GQ133312, uncultured bacterium, ASBR reactor treating swine waste; reactor 3, day 360; temperature: 25 deg C; am, Bacteria;Firmicutes;Bacilli;RF39'
	'Unc00ha1, MF464051, uncultured bacterium, anaerobic activated sludge, Bacteria;Firmicutes;Bacilli;Izemoplasmatales'
	'Unc00iza, DQ815611, uncultured bacterium, Mus musculus, conventionally-raised adult mouse cecum (Swiss-Webster strain, pool #1, 3 adult , Bacteria;Firmicutes;Bacilli;RF39'
	'Unc00j9i, EU775118, uncultured bacterium, Presbytis francoisi, Francois Langur feces, Bacteria;Firmicutes;Bacilli;RF39'
	'Unc00jy2, GQ134139, uncultured bacterium, ASBR reactor treating swine waste; reactor 4, day 360; temperature: 25 deg C; am, Bacteria;Firmicutes;Bacilli;Erysipelotrichales;Erysipelotrichaceae;ZOR0006'
	'Unc00knt, EU843299, uncultured bacterium, bovine, rumen fluid fiber adherent microbiome from steer 8; 6 week sample; 1 hour after , Bacteria;Firmicutes;Bacilli;RF39'
	'Unc00kyl, GQ132251, uncultured bacterium, ASBR reactor treating swine waste; reactor 2, day 360; temperature: 25 deg C; am, Bacteria;Firmicutes;Bacilli;Izemoplasmatales'
	'Unc00l0z, EU844841, uncultured bacterium, bovine, rumen fluid fiber adherent microbiome from steer 71; 6 week sample; 1 hour after, Bacteria;Firmicutes;Bacilli;RF39'
	'Unc00lfv, EU843501, uncultured bacterium, bovine, rumen fluid fiber adherent microbiome from steer 8; 6 week sample; 1 hour after , Bacteria;Firmicutes;Bacilli;RF39'
	'Unc00lg4, EU843770, uncultured bacterium, bovine, rumen fluid fiber adherent microbiome from steer 8; 6 week sample; 1 hour after , Bacteria;Firmicutes;Bacilli;RF39'
	'Unc00lsm, EU844623, uncultured bacterium, bovine, rumen fluid fiber adherent microbiome from steer 64; 6 week sample; 1 hour after, Bacteria;Firmicutes;Bacilli;RF39'
	'Unc00m1v, EU776116, uncultured bacterium, Crocuta crocuta, Spotted hyena feces, Bacteria;Firmicutes;Bacilli;RF39'
	'Unc00m20, EU776177, uncultured bacterium, Crocuta crocuta, Spotted hyena feces, Bacteria;Firmicutes;Bacilli;RF39'
	'Unc00mw4, KF511903, uncultured bacterium, Cr(VI) contaminated soil, Bacteria;Firmicutes;Bacilli;Haloplasmatales;Haloplasmataceae;Haloplasma'
	'Unc00n2p, HQ716566, uncultured bacterium, pig, pig feces following 15 week feeding of 22 ppm virginiamycin supplemented diet (T, Bacteria;Firmicutes;Bacilli;RF39'
	'Unc00nlz, EU842511, uncultured bacterium, bovine, rumen fluid pooled liquid phase microbiome from steers 8, 64, and 71; 6 week sam, Bacteria;Firmicutes;Bacilli;RF39'
	'Unc00nq3, EU842651, uncultured bacterium, bovine, rumen fluid pooled liquid phase microbiome from steers 8, 64, and 71; 6 week sam, Bacteria;Firmicutes;Bacilli;RF39'
	'Unc00o17, EU844042, uncultured bacterium, bovine, rumen fluid fiber adherent microbiome from steer 64; 6 week sample; 1 hour after, Bacteria;Firmicutes;Bacilli;RF39'
	'Unc00o19, EU844115, uncultured bacterium, bovine, rumen fluid fiber adherent microbiome from steer 64; 6 week sample; 1 hour after, Bacteria;Firmicutes;Bacilli;RF39'
	'Unc00o1d, EU844259, uncultured bacterium, bovine, rumen fluid fiber adherent microbiome from steer 64; 6 week sample; 1 hour after, Bacteria;Firmicutes;Bacilli;RF39'
	'Unc00ocu, GQ138275, uncultured bacterium, ASBR reactor treating swine waste; reactor 1, day 360; temperature: 25 deg C; am, Bacteria;Firmicutes;Bacilli;Izemoplasmatales'
	'Unc00ocw, GQ138306, uncultured bacterium, ASBR reactor treating swine waste; reactor 1, day 360; temperature: 25 deg C; am, Bacteria;Firmicutes;Bacilli;Izemoplasmatales'
	'Unc00owl, FJ172797, uncultured bacterium, rumen, Bacteria;Firmicutes;Bacilli;RF39'
	'Unc00oxv, JX198594, uncultured bacterium, Rattus norvegicus, feces, Bacteria;Firmicutes;Bacilli;Erysipelotrichales;Erysipelotrichaceae;Turicibacter'
	'Unc00p0x, GQ138405, uncultured bacterium, ASBR reactor treating swine waste; reactor 1, day 700; temperature: 25 deg C; am, Bacteria;Firmicutes;Bacilli;Erysipelotrichales;Erysipelotrichaceae;Turicibacter'
	'Unc00r13, GQ134424, uncultured bacterium, ASBR reactor treating swine waste; reactor 4, day 360; temperature: 25 deg C; am, Bacteria;Firmicutes;Bacilli;RF39'
	'Unc00r8s, GQ175411, uncultured bacterium, chicken, caeca content of chicken gut, Bacteria;Firmicutes;Bacilli;RF39'
	'Unc00sey, EU772199, uncultured bacterium, Ovis ammon, Argali sheep feces, Bacteria;Firmicutes;Bacilli;RF39'
	'Unc00ssd, FJ224082, uncultured bacterium, Solanum tuberosum, Bacteria;Firmicutes;Bacilli;Izemoplasmatales'
	'Unc00t00, FJ032420, uncultured bacterium, Bos taurus, rumen of Holstein calves, Bacteria;Firmicutes;Bacilli;RF39'
	'Unc00tam, EU775162, uncultured bacterium, Presbytis francoisi, Francois Langur feces, Bacteria;Firmicutes;Bacilli;RF39'
	'Unc00thv, EU776061, uncultured bacterium, Crocuta crocuta, Spotted hyena feces, Bacteria;Firmicutes;Bacilli;RF39'
	'Unc00u0l, EU842563, uncultured bacterium, bovine, rumen fluid pooled liquid phase microbiome from steers 8, 64, and 71; 6 week sam, Bacteria;Firmicutes;Bacilli;RF39'
	'Unc00utv, EU844758, uncultured bacterium, bovine, rumen fluid fiber adherent microbiome from steer 64; 6 week sample; 1 hour after, Bacteria;Firmicutes;Bacilli;RF39'
	'Unc00vd5, EU842314, uncultured bacterium, bovine, rumen fluid pooled liquid phase microbiome from steers 8, 64, and 71; 6 week sam, Bacteria;Firmicutes;Bacilli;RF39'
	'Unc00vv7, EU843436, uncultured bacterium, bovine, rumen fluid fiber adherent microbiome from steer 8; 6 week sample; 1 hour after , Bacteria;Firmicutes;Bacilli;RF39'
	'Unc00vvl, GQ132407, uncultured bacterium, ASBR reactor treating swine waste; reactor 2, day 360; temperature: 25 deg C; am, Bacteria;Firmicutes;Bacilli;RF39'
	'Unc00vyi, GQ138136, uncultured bacterium, ASBR reactor treating swine waste; reactor 1, day 360; temperature: 25 deg C; am, Bacteria;Firmicutes;Bacilli;RF39'
	'Unc00w48, GQ138445, uncultured bacterium, ASBR reactor treating swine waste; reactor 1, day 700; temperature: 25 deg C; am, Bacteria;Firmicutes;Bacilli;RF39'
	'Unc00w89, EU844393, uncultured bacterium, bovine, rumen fluid fiber adherent microbiome from steer 64; 6 week sample; 1 hour after, Bacteria;Firmicutes;Bacilli;RF39'
	'Unc00x7l, GQ135597, uncultured bacterium, ASBR reactor treating swine waste; reactor 4, day 563; temperature: 25 deg C; am, Bacteria;Firmicutes;Bacilli;RF39'
	'Unc00xeh, GQ132752, uncultured bacterium, ASBR reactor treating swine waste; reactor 2, day 809; temperature: 35 deg C; am, Bacteria;Firmicutes;Bacilli;RF39'
	'Unc00yl9, KP150677, uncultured bacterium, thermophilic chicken dung - cow slurry fermentation, Bacteria;Firmicutes;Bacilli;Izemoplasmatales'
	'Unc00ylj, KP150955, uncultured bacterium, thermophilic chicken dung - cow slurry fermentation, Bacteria;Firmicutes;Bacilli;Izemoplasmatales'
	'Unc00yq4, KP090475, uncultured bacterium, Ophiotermes sp., termite hindgut homogenate, Bacteria;Firmicutes;Bacilli;Erysipelotrichales;Erysipelotrichaceae;ZOR0006'
	'Unc00yuw, GQ133417, uncultured bacterium, ASBR reactor treating swine waste; reactor 3, day 360; temperature: 25 deg C; am, Bacteria;Firmicutes;Bacilli;Izemoplasmatales'
	'Unc00z26, KF842882, uncultured bacterium, Homo sapiens, pooled stool from preschool group, Bacteria;Firmicutes;Bacilli;RF39'
	'Unc00z34, KF843139, uncultured bacterium, Homo sapiens, pooled stool from school going group, Bacteria;Firmicutes;Bacilli;RF39'
	'Unc00z38, KF843179, uncultured bacterium, Homo sapiens, pooled stool from school going group, Bacteria;Firmicutes;Bacilli;RF39'
	'Unc00z9z, KF843258, uncultured bacterium, Homo sapiens, pooled stool from school going group, Bacteria;Firmicutes;Bacilli;RF39'
	'Unc00zdr, KF843592, uncultured bacterium, Homo sapiens, pooled stool from elderly group, Bacteria;Firmicutes;Bacilli;RF39'
	'Unc0118a, GQ167173, uncultured bacterium, hydrogen fermentor, Bacteria;Firmicutes;Bacilli;RF39'
	'Unc011c2, GQ134413, uncultured bacterium, ASBR reactor treating swine waste; reactor 4, day 360; temperature: 25 deg C; am, Bacteria;Firmicutes;Bacilli;RF39'
	'Unc011ir, KX097092, uncultured bacterium, deep-sea sediment, Bacteria;Firmicutes;Bacilli;Izemoplasmatales'
	'Unc01331, EU842564, uncultured bacterium, bovine, rumen fluid pooled liquid phase microbiome from steers 8, 64, and 71; 6 week sam, Bacteria;Firmicutes;Bacilli;RF39'
	'Unc013aj, GQ135550, uncultured bacterium, ASBR reactor treating swine waste; reactor 4, day 563; temperature: 25 deg C; am, Bacteria;Firmicutes;Bacilli;RF39'
	'Unc013ly, GQ132432, uncultured bacterium, ASBR reactor treating swine waste; reactor 2, day 360; temperature: 25 deg C; am, Bacteria;Firmicutes;Bacilli;Izemoplasmatales'
	'Unc013my, EU844327, uncultured bacterium, bovine, rumen fluid fiber adherent microbiome from steer 64; 6 week sample; 1 hour after, Bacteria;Firmicutes;Bacilli;RF39'
	'Unc013na, EU844443, uncultured bacterium, bovine, rumen fluid fiber adherent microbiome from steer 64; 6 week sample; 1 hour after, Bacteria;Firmicutes;Bacilli;RF39'
	'Unc014dj, KF843298, uncultured bacterium, Homo sapiens, pooled stool from school going group, Bacteria;Firmicutes;Bacilli;RF39'
	'Unc014dx, KF843435, uncultured bacterium, Homo sapiens, pooled stool from elderly group, Bacteria;Firmicutes;Bacilli;RF39'
	'Unc014nw, KJ176755, uncultured bacterium, lake sediment cores, Bacteria;Firmicutes;Bacilli;Izemoplasmatales;Izemoplasmataceae;Izimaplasma'
	'Unc014o2, KJ176813, uncultured bacterium, lake sediment cores, Bacteria;Firmicutes;Bacilli;Erysipelotrichales;Erysipelotrichaceae;Turicibacter'
	'Unc01597, JF089497, uncultured bacterium, Homo sapiens, skin, popliteal fossa, Bacteria;Firmicutes;Bacilli;RF39'
	'Unc015j6, KF843012, uncultured bacterium, Homo sapiens, pooled stool from school going group, Bacteria;Firmicutes;Bacilli;RF39'
	'Unc016fn, GQ159559, uncultured bacterium, Homo sapiens, mucosal biopsy from human intestinal pouch - FAP patient with pouchitis, Bacteria;Firmicutes;Bacilli;Erysipelotrichales;Erysipelotrichaceae;Turicibacter'
	'Unc017k7, KF911288, uncultured bacterium, composting process, Bacteria;Firmicutes;Bacilli;Izemoplasmatales'
	'Unc017wn, GQ451225, uncultured bacterium, Rhinopithecus bieti; Yunnan snub-nosed monkey, feces, Bacteria;Firmicutes;Bacilli;RF39'
	'Unc018dx, GQ451314, uncultured bacterium, Rhinopithecus bieti; Yunnan snub-nosed monkey, feces, Bacteria;Firmicutes;Bacilli;RF39'
	'Unc018k1, KX504492, uncultured bacterium, surface water, Reelfoot Lake, TN, USA, Bacteria;Firmicutes;Bacilli;Erysipelotrichales;Erysipelotrichaceae;ZOR0006'
	'Unc018q4, KP150665, uncultured bacterium, thermophilic chicken dung - cow slurry fermentation, Bacteria;Firmicutes;Bacilli;Izemoplasmatales'
	'Unc019ac, KF843077, uncultured bacterium, Homo sapiens, pooled stool from school going group, Bacteria;Firmicutes;Bacilli;RF39'
	'Unc019aq, KF843199, uncultured bacterium, Homo sapiens, pooled stool from school going group, Bacteria;Firmicutes;Bacilli;RF39'
	'Unc019rw, JN471882, uncultured organism, Guerrero Negro Hypersaline Mat 05; altitude 310m AMSL; sample depth 1m below wat, Bacteria;Firmicutes;Bacilli;Izemoplasmatales;Izemoplasmataceae;Izimaplasma'
	'Unc01ak7, GQ134583, uncultured bacterium, ASBR reactor treating swine waste; reactor 4, day 700; temperature: 25 deg C; am, Bacteria;Firmicutes;Bacilli;Erysipelotrichales;Erysipelotrichaceae;Turicibacter'
	'Unc01av9, FJ032421, uncultured bacterium, Bos taurus, rumen of Holstein calves, Bacteria;Firmicutes;Bacilli;RF39'
	'Unc01bb2, KJ176815, uncultured bacterium, lake sediment cores, Bacteria;Firmicutes;Bacilli;Izemoplasmatales'
	'Unc01d6t, GQ448668, uncultured bacterium, Bos taurus, fecal sample, Bacteria;Firmicutes;Bacilli;RF39'
	'Unc01d75, GQ448875, uncultured bacterium, Bos taurus, fecal sample, Bacteria;Firmicutes;Bacilli;Izemoplasmatales'
	'Unc01da9, JN455942, uncultured organism, Guerrero Negro Hypersaline Mat 03; altitude 310m AMSL; sample depth 1m below wat, Bacteria;Firmicutes;Bacilli;Izemoplasmatales;Izemoplasmataceae;Izimaplasma'
	'Unc01dgb, GQ138258, uncultured bacterium, ASBR reactor treating swine waste; reactor 1, day 360; temperature: 25 deg C; am, Bacteria;Firmicutes;Bacilli;RF39'
	'Unc01dqq, KX014170, uncultured bacterium, surface water from SBOTS_2014, Stn1, Chemaguri creek of Sundarbans mangrove ecor, Bacteria;Firmicutes;Bacilli;Izemoplasmatales'
	'Unc01eb3, JX575992, uncultured bacterium, pit mud, Bacteria;Firmicutes;Bacilli;Izemoplasmatales'
	'Unc01eb4, JX576039, uncultured bacterium, pit mud, Bacteria;Firmicutes;Bacilli;Izemoplasmatales'
	'Unc01eu1, GQ448554, uncultured bacterium, Bos taurus, fecal sample, Bacteria;Firmicutes;Bacilli;RF39'
	'Unc01ew6, GQ449141, uncultured bacterium, Bos taurus, fecal sample, Bacteria;Firmicutes;Bacilli;RF39'
	'Unc01ez2, KF836262, uncultured bacterium, springs and wells fed by a deep, fractured rock aquifer in the Mojave Desert, Bacteria;Firmicutes;Bacilli;RsaHf231'
	'Unc01f8g, KF842020, uncultured bacterium, Homo sapiens, pooled stool samples from rural adult group, Bacteria;Firmicutes;Bacilli;RF39'
	'Unc01fa8, KJ176817, uncultured bacterium, lake sediment cores, Bacteria;Firmicutes;Bacilli;Haloplasmatales;Haloplasmataceae;Haloplasma'
	'Unc01fi3, KF842498, uncultured bacterium, Homo sapiens, pooled stool samples from post-weaning group, Bacteria;Firmicutes;Bacilli;RF39'
	'Unc01fmw, KF842985, uncultured bacterium, Homo sapiens, pooled stool from school going group, Bacteria;Firmicutes;Bacilli;RF39'
	'Unc01fng, KF843061, uncultured bacterium, Homo sapiens, pooled stool from school going group, Bacteria;Firmicutes;Bacilli;RF39'
	'Unc01fnk, KF843095, uncultured bacterium, Homo sapiens, pooled stool from school going group, Bacteria;Firmicutes;Bacilli;RF39'
	'Unc01foc, KF843323, uncultured bacterium, Homo sapiens, pooled stool from school going group, Bacteria;Firmicutes;Bacilli;RF39'
	'Unc01fqo, KF843063, uncultured bacterium, Homo sapiens, pooled stool from school going group, Bacteria;Firmicutes;Bacilli;RF39'
	'Unc01fr1, KF843164, uncultured bacterium, Homo sapiens, pooled stool from school going group, Bacteria;Firmicutes;Bacilli;RF39'
	'Unc01fr6, KF843203, uncultured bacterium, Homo sapiens, pooled stool from school going group, Bacteria;Firmicutes;Bacilli;RF39'
	'Unc01i2u, FJ366761, uncultured bacterium, Homo sapiens, feces of adult twins and mothers; sample TS27, Bacteria;Firmicutes;Bacilli;Erysipelotrichales;Erysipelotrichaceae;Turicibacter'
	'Unc01i4m, FJ366720, uncultured bacterium, Homo sapiens, feces of adult twins and mothers; sample TS27, Bacteria;Firmicutes;Bacilli;Erysipelotrichales;Erysipelotrichaceae;Turicibacter'
	'Unc01i4r, FJ366852, uncultured bacterium, Homo sapiens, feces of adult twins and mothers; sample TS27, Bacteria;Firmicutes;Bacilli;Erysipelotrichales;Erysipelotrichaceae;Turicibacter'
	'Unc01iem, GQ448760, uncultured bacterium, Bos taurus, fecal sample, Bacteria;Firmicutes;Bacilli;RF39'
	'Unc01ifa, GQ449038, uncultured bacterium, Bos taurus, fecal sample, Bacteria;Firmicutes;Bacilli;RF39'
	'Unc01imv, KT952729, uncultured bacterium, Acanthurus sohal, fish gut, Bacteria;Firmicutes;Bacilli;RF39'
	'Unc01jc9, GQ480033, uncultured bacterium, sewage from wastewater treatment plant, Bacteria;Firmicutes;Bacilli;RF39'
	'Unc01jol, HM630182, uncultured bacterium, Naso tonganus, intestinal tract, Bacteria;Firmicutes;Bacilli;Erysipelotrichales;Erysipelotrichaceae;Turicibacter'
	'Unc01kmc, JF216746, uncultured bacterium, Homo sapiens, skin, volar forearm, Bacteria;Firmicutes;Bacilli;RsaHf231'
	'Unc01kms, KJ176756, uncultured bacterium, lake sediment cores, Bacteria;Firmicutes;Bacilli;Izemoplasmatales;Izemoplasmataceae'
	'Unc01kpm, KJ176814, uncultured bacterium, lake sediment cores, Bacteria;Firmicutes;Bacilli;Izemoplasmatales;Izemoplasmataceae'
	'Unc01mcu, KF843174, uncultured bacterium, Homo sapiens, pooled stool from school going group, Bacteria;Firmicutes;Bacilli;RF39'
	'Unc01md0, KF843213, uncultured bacterium, Homo sapiens, pooled stool from school going group, Bacteria;Firmicutes;Bacilli;RF39'
	'Unc01mdj, KF843385, uncultured bacterium, Homo sapiens, pooled stool from elderly group, Bacteria;Firmicutes;Bacilli;RF39'
	'Unc01nhy, GQ451187, uncultured bacterium, Rhinopithecus bieti; Yunnan snub-nosed monkey, feces, Bacteria;Firmicutes;Bacilli;RF39'
	'Unc01ni7, GQ451294, uncultured bacterium, Rhinopithecus bieti; Yunnan snub-nosed monkey, feces, Bacteria;Firmicutes;Bacilli;RF39'
	'Unc01o81, GQ461624, uncultured bacterium, anaerobic dechlorinating culture, Bacteria;Firmicutes;Bacilli;Izemoplasmatales;Izemoplasmataceae'
	'Unc01r4q, JQ084858, uncultured bacterium, non-DSS treated control mice, NOD2 knockout mice gut tissue, Bacteria;Firmicutes;Bacilli;RF39'
	'Unc01rn8, FJ672669, uncultured bacterium, feedlot surface material from MARC beef cattle feedlot; top 3 cm collected from , Bacteria;Firmicutes;Bacilli;RF39'
	'Unc01rud, FJ676745, uncultured bacterium, fecal sample from MARC beef cattle feedlot animal #4225, pen 301; sample was cul, Bacteria;Firmicutes;Bacilli;RF39'
	'Unc01ryr, FJ680646, uncultured bacterium, fecal sample from MARC beef cattle feedlot animal #4281, pen 301; sample was cul, Bacteria;Firmicutes;Bacilli;Erysipelotrichales;Erysipelotrichaceae;Turicibacter'
	'Unc01s1c, FJ681183, uncultured bacterium, fecal sample from MARC beef cattle feedlot animal #4281, pen 301; sample was cul, Bacteria;Firmicutes;Bacilli;Erysipelotrichales;Erysipelotrichaceae;Turicibacter'
	'Unc01s2g, FJ681624, uncultured bacterium, fecal sample from MARC beef cattle feedlot animal #4281, pen 301; sample was cul, Bacteria;Firmicutes;Bacilli;RF39'
	'Unc01s8m, FJ684684, uncultured bacterium, fecal sample from MARC beef cattle feedlot animal #4228, pen 301; sample was cul, Bacteria;Firmicutes;Bacilli;RF39'
	'Unc01sax, FJ685403, uncultured bacterium, fecal sample from MARC beef cattle feedlot animal #4228, pen 301; sample was cul, Bacteria;Firmicutes;Bacilli;Erysipelotrichales;Erysipelotrichaceae;Turicibacter'
	'Unc01t05, FJ679899, uncultured bacterium, fecal sample from MARC beef cattle feedlot animal #4017, pen 301; sample was cul, Bacteria;Firmicutes;Bacilli;Erysipelotrichales;Erysipelotrichaceae;Turicibacter'
	'Unc01t1c, FJ680645, uncultured bacterium, fecal sample from MARC beef cattle feedlot animal #4281, pen 301; sample was cul, Bacteria;Firmicutes;Bacilli;RF39'
	'Unc01t6v, FJ681309, uncultured bacterium, fecal sample from MARC beef cattle feedlot animal #4281, pen 301; sample was cul, Bacteria;Firmicutes;Bacilli;Erysipelotrichales;Erysipelotrichaceae;Turicibacter'
	'Unc01tg7, JQ185259, uncultured bacterium, Homo sapiens; BC13F4; female; 13 years old; sample, human stool, Bacteria;Firmicutes;Bacilli;RF39'
	'Unc01tgd, JQ185543, uncultured bacterium, Homo sapiens; BC13F5; female; 13 years old; sample, human stool, Bacteria;Firmicutes;Bacilli;RF39'
	'Unc01u71, JF417903, uncultured bacterium, dry anaerobic digester, Bacteria;Firmicutes;Bacilli;Izemoplasmatales'
	'Unc01uce, JQ185163, uncultured bacterium, Homo sapiens; BC13F4; female; 13 years old; sample, human stool, Bacteria;Firmicutes;Bacilli;RF39'
	'Unc01vh1, GQ448711, uncultured bacterium, Bos taurus, fecal sample, Bacteria;Firmicutes;Bacilli;RF39'
	'Unc01vi7, GQ451208, uncultured bacterium, Rhinopithecus bieti; Yunnan snub-nosed monkey, feces, Bacteria;Firmicutes;Bacilli;Izemoplasmatales'
	'Unc01vi8, GQ451220, uncultured bacterium, Rhinopithecus bieti; Yunnan snub-nosed monkey, feces, Bacteria;Firmicutes;Bacilli;RF39'
	'Unc01w67, FJ673217, uncultured bacterium, fecal sample from MARC beef cattle feedlot animal #4262, pen 301; sample was cul, Bacteria;Firmicutes;Bacilli;Erysipelotrichales;Erysipelotrichaceae;Turicibacter'
	'Unc01w9n, FJ674230, uncultured bacterium, fecal sample from MARC beef cattle feedlot animal #4262, pen 301; sample was cul, Bacteria;Firmicutes;Bacilli;Erysipelotrichales;Erysipelotrichaceae;Turicibacter'
	'Unc01wf1, FJ678613, uncultured bacterium, fecal sample from MARC beef cattle feedlot animal #4017, pen 301; sample was cul, Bacteria;Firmicutes;Bacilli;RF39'
	'Unc01wql, FJ682342, uncultured bacterium, fecal sample from MARC beef cattle feedlot animal #4351, pen 301; sample was cul, Bacteria;Firmicutes;Bacilli;Erysipelotrichales;Erysipelotrichaceae;Turicibacter'
	'Unc01wxp, FJ716002, uncultured bacterium, Lumbricus rubellus, intestinal tract, Bacteria;Firmicutes;Bacilli;Erysipelotrichales;Erysipelotrichaceae;Turicibacter'
	'Unc01x0l, HM630210, uncultured bacterium, Naso tonganus, intestinal tract, Bacteria;Firmicutes;Bacilli;RF39'
	'Unc01xhq, JQ185769, uncultured bacterium, Homo sapiens; BC13F5; female; 13 years old; sample, human stool, Bacteria;Firmicutes;Bacilli;RF39'
	'Unc01y8x, JQ084612, uncultured bacterium, non-DSS treated control mice, NOD2 knockout mice gut tissue, Bacteria;Firmicutes;Bacilli;RF39'
	'Unc01ymo, FJ673883, uncultured bacterium, fecal sample from MARC beef cattle feedlot animal #4262, pen 301; sample was cul, Bacteria;Firmicutes;Bacilli;RF39'
	'Unc01ysq, FJ679556, uncultured bacterium, fecal sample from MARC beef cattle feedlot animal #4017, pen 301; sample was cul, Bacteria;Firmicutes;Bacilli;Erysipelotrichales;Erysipelotrichaceae;Turicibacter'
	'Unc01ywa, FJ680752, uncultured bacterium, fecal sample from MARC beef cattle feedlot animal #4281, pen 301; sample was cul, Bacteria;Firmicutes;Bacilli;Erysipelotrichales;Erysipelotrichaceae;Turicibacter'
	'Unc01ywj, FJ680859, uncultured bacterium, fecal sample from MARC beef cattle feedlot animal #4281, pen 301; sample was cul, Bacteria;Firmicutes;Bacilli;Erysipelotrichales;Erysipelotrichaceae;Turicibacter'
	'Unc01yxm, FJ366189, uncultured bacterium, Homo sapiens, feces of adult twins and mothers; sample TS25, Bacteria;Firmicutes;Bacilli;Erysipelotrichales;Erysipelotrichaceae;Turicibacter'
	'Unc01zlw, JQ185899, uncultured bacterium, Homo sapiens; BC13F5; female; 13 years old; sample, human stool, Bacteria;Firmicutes;Bacilli;RF39'
	'Unc01zxx, JF514272, uncultured bacterium, sea, Bacteria;Firmicutes;Bacilli;Izemoplasmatales;Izemoplasmataceae;Izimaplasma'
	'Unc021gj, FJ674735, uncultured bacterium, feedlot surface material from MARC beef cattle feedlot; top 3 cm collected from , Bacteria;Firmicutes;Bacilli;Haloplasmatales;Haloplasmataceae;Haloplasma'
	'Unc021mf, FJ681072, uncultured bacterium, fecal sample from MARC beef cattle feedlot animal #4281, pen 301; sample was cul, Bacteria;Firmicutes;Bacilli;RF39'
	'Unc0226x, JQ183773, uncultured bacterium, Homo sapiens; BC13F2; female; 13 years old; sample, human stool, Bacteria;Firmicutes;Bacilli;RF39'
	'Unc02279, JQ184698, uncultured bacterium, Homo sapiens; BC13F4; female; 13 years old; sample, human stool, Bacteria;Firmicutes;Bacilli;RF39'
	'Unc0227l, JQ185158, uncultured bacterium, Homo sapiens; BC13F4; female; 13 years old; sample, human stool, Bacteria;Firmicutes;Bacilli;RF39'
	'Unc0227p, JQ185350, uncultured bacterium, Homo sapiens; BC13F5; female; 13 years old; sample, human stool, Bacteria;Firmicutes;Bacilli;RF39'
	'Unc02286, JQ186278, uncultured bacterium, Homo sapiens; BC12M1; male; 12 years old; sample B, human stool, Bacteria;Firmicutes;Bacilli;RF39'
	'Unc022tm, FJ510978, uncultured bacterium, intestinal mucosal biopsy from ulcerative colitis patient, Bacteria;Firmicutes;Bacilli;Erysipelotrichales;Erysipelotrichaceae;Turicibacter'
	'Unc022v9, FJ365009, uncultured bacterium, Homo sapiens, feces of adult twins and mothers; sample TS1, Bacteria;Firmicutes;Bacilli;RF39'
	'Unc023ct, HM780377, uncultured bacterium, conventionally-raised adult zebrafish (SJA strain,, intestines, Bacteria;Firmicutes;Bacilli;Erysipelotrichales;Erysipelotrichaceae;ZOR0006'
	'Unc0242i, FJ679145, uncultured bacterium, fecal sample from MARC beef cattle feedlot animal #4017, pen 301; sample was cul, Bacteria;Firmicutes;Bacilli;Erysipelotrichales;Erysipelotrichaceae;Turicibacter'
	'Unc024cm, FJ716057, uncultured bacterium, Lumbricus rubellus, intestinal tract, Bacteria;Firmicutes;Bacilli;Erysipelotrichales;Erysipelotrichaceae;Turicibacter'
	'Unc024dk, FJ717180, uncultured bacterium, marine sediment from Cullercoats, Northumberland, United Kingdom used in the lab, Bacteria;Firmicutes;Bacilli;Izemoplasmatales;Izemoplasmataceae;Izimaplasma'
	'Unc024jn, JF417904, uncultured bacterium, dry anaerobic digester, Bacteria;Firmicutes;Bacilli;Erysipelotrichales;Erysipelotrichaceae;ZOR0006'
	'Unc024mh, JQ185006, uncultured bacterium, Homo sapiens; BC13F4; female; 13 years old; sample, human stool, Bacteria;Firmicutes;Bacilli;RF39'
	'Unc024yf, JQ072354, uncultured bacterium, brewery wastewater methanogenesis UASB, New Belgium Brewery WWTP, Bacteria;Firmicutes;Bacilli;Izemoplasmatales'
	'Unc0252j, JQ083746, uncultured bacterium, DSS treated mice, NOD2 knockout mice gut tissue, Bacteria;Firmicutes;Bacilli;RF39'
	'Unc025j5, FJ679457, uncultured bacterium, fecal sample from MARC beef cattle feedlot animal #4017, pen 301; sample was cul, Bacteria;Firmicutes;Bacilli;Erysipelotrichales;Erysipelotrichaceae;Turicibacter'
	'Unc025l1, FJ680672, uncultured bacterium, fecal sample from MARC beef cattle feedlot animal #4281, pen 301; sample was cul, Bacteria;Firmicutes;Bacilli;RF39'
	'Unc025o0, FJ682770, uncultured bacterium, fecal sample from MARC beef cattle feedlot animal #4351, pen 301; sample was cul, Bacteria;Firmicutes;Bacilli;RF39'
	'Unc025zz, JQ183272, uncultured bacterium, Homo sapiens; BC13F1; female; 13 years old; sample, human stool, Bacteria;Firmicutes;Bacilli;RF39'
	'Unc0261c, JQ184711, uncultured bacterium, Homo sapiens; BC13F4; female; 13 years old; sample, human stool, Bacteria;Firmicutes;Bacilli;RF39'
	'Unc026oz, FJ535013, uncultured bacterium, anaerobic fermentation reactor with the mixture of waste activated sludge and ca, Bacteria;Firmicutes;Bacilli;RF39'
	'Unc02755, FJ673329, uncultured bacterium, fecal sample from MARC beef cattle feedlot animal #4262, pen 301; sample was cul, Bacteria;Firmicutes;Bacilli;Erysipelotrichales;Erysipelotrichaceae;Turicibacter'
	'Unc0277m, FJ676213, uncultured bacterium, fecal sample from MARC beef cattle feedlot animal #4225, pen 301; sample was cul, Bacteria;Firmicutes;Bacilli;RF39'
	'Unc027cn, FJ681115, uncultured bacterium, fecal sample from MARC beef cattle feedlot animal #4281, pen 301; sample was cul, Bacteria;Firmicutes;Bacilli;Erysipelotrichales;Erysipelotrichaceae;Turicibacter'
	'Unc027e9, FJ681937, uncultured bacterium, fecal sample from MARC beef cattle feedlot animal #4281, pen 301; sample was cul, Bacteria;Firmicutes;Bacilli;RF39'
	'Unc027eo, FJ682670, uncultured bacterium, fecal sample from MARC beef cattle feedlot animal #4351, pen 301; sample was cul, Bacteria;Firmicutes;Bacilli;RF39'
	'Unc027f3, FJ683059, uncultured bacterium, fecal sample from MARC beef cattle feedlot animal #4351, pen 301; sample was cul, Bacteria;Firmicutes;Bacilli;Erysipelotrichales;Erysipelotrichaceae;Turicibacter'
	'Unc027s9, JQ186143, uncultured bacterium, Homo sapiens; BC12M1; male; 12 years old; sample B, human stool, Bacteria;Firmicutes;Bacilli;Erysipelotrichales;Erysipelotrichaceae;Turicibacter'
	'Unc13223, LN561457, uncultured bacterium, Atta colombica, refuse dump Nest 11 layer 1, Bacteria;Firmicutes;Bacilli;Erysipelotrichales;Erysipelotrichaceae;ZOR0006'
	'Unc16218, LN569756, uncultured bacterium, Atta colombica, refuse dump Nest 9 layer 0, Bacteria;Firmicutes;Bacilli;RsaHf231'
	'Unc17057, HQ183999, uncultured bacterium, leachate sediment, Bacteria;Firmicutes;Bacilli;RF39'
	'Unc17200, AB702926, uncultured bacterium, Mus musculus, feces of mouse, Bacteria;Firmicutes;Bacilli;RF39'
	'Unc18216, AB702924, uncultured bacterium, Mus musculus, feces of mouse, Bacteria;Firmicutes;Bacilli;RF39'
	'Unc20244, EF406725, uncultured bacterium, mouse colon, Bacteria;Firmicutes;Bacilli;RF39'
	'Unc20922, FJ951893, uncultured bacterium, Procapra przewalskii (Prezewalski''s gazelle), feces, Bacteria;Firmicutes;Bacilli;RF39'
	'Unc21263, JQ216617, uncultured bacterium, Tursiops truncatus; bottlenose dolphin; dolphin U, bottlenose dolphin mouth, Bacteria;Firmicutes;Bacilli;RF39'
	'Unc21647, EF406660, uncultured bacterium, mouse colon, Bacteria;Firmicutes;Bacilli;Erysipelotrichales;Erysipelotrichaceae;Turicibacter'
	'Unc22627, AB826037, uncultured bacterium, strong aromatic liquors pit, Bacteria;Firmicutes;Bacilli;Haloplasmatales;Haloplasmataceae;Haloplasma'
	'Unc23062, EF445243, uncultured bacterium, Bos taurus, dairy cow rumen, Bacteria;Firmicutes;Bacilli;RF39'
	'Unc23196, JQ248094, uncultured bacterium, chicken, feces, Bacteria;Firmicutes;Bacilli;RF39'
	'Unc23350, EF445186, uncultured bacterium, Oryctolagus cuniculus, rabbit cecum, Bacteria;Firmicutes;Bacilli;RF39'
	'Unc23352, EF445197, uncultured bacterium, Oryctolagus cuniculus, rabbit cecum, Bacteria;Firmicutes;Bacilli;RF39'
	'Unc23516, EF445221, uncultured bacterium, Bos taurus, dairy cow rumen, Bacteria;Firmicutes;Bacilli;RF39'
	'Unc23853, LN612646, uncultured bacterium, Bos taurus, cattle abomasal mucosa: abomasum tissue, Bacteria;Firmicutes;Bacilli;RF39'
	'Unc23907, EF445188, uncultured bacterium, Oryctolagus cuniculus, rabbit cecum, Bacteria;Firmicutes;Bacilli;RF39'
	'Unc24418, HQ218473, uncultured bacterium, PAH-contaminated soil from Lugones, Asturias, Spain, Bacteria;Firmicutes;Bacilli;Haloplasmatales;Haloplasmataceae;Haloplasma'
	'Unc25036, AB826036, uncultured bacterium, strong aromatic liquors pit, Bacteria;Firmicutes;Bacilli;Haloplasmatales;Haloplasmataceae;Haloplasma'
	'Unc25734, EF445272, uncultured bacterium, Bos taurus, dairy cow rumen, Bacteria;Firmicutes;Bacilli;RF39'
	'Unc26665, JQ245525, uncultured bacterium, mud volcano, Bacteria;Firmicutes;Bacilli;Izemoplasmatales;Izemoplasmataceae;Izimaplasma'
	'Unc27178, AB807258, uncultured bacterium, Ocean drilling core sample, Bacteria;Firmicutes;Bacilli;Izemoplasmatales'
	'Unc29983, AF132233, uncultured bacterium adhufec279, Bacteria;Firmicutes;Bacilli;RF39'
	'Unc30464, AF371526, uncultured bacterium, from swine intestine, Bacteria;Firmicutes;Bacilli;RF39'
	'Unc30696, JQ337313, uncultured bacterium, composting sample at 12 days, Bacteria;Firmicutes;Bacilli;Izemoplasmatales'
	'Unc31042, EF585995, uncultured bacterium, solid waste digester fed with methanol, Bacteria;Firmicutes;Bacilli;Haloplasmatales;Haloplasmataceae;Haloplasma'
	'Unc32189, HE681226, uncultured bacterium, human subgingival plaque, Bacteria;Firmicutes;Bacilli;Izemoplasmatales'
	'Unc32866, AJ576409, uncultured bacterium, Pachnoda ephippiata, midgut homogenate of Pachnoda ephippiata larva, Bacteria;Firmicutes;Bacilli;Erysipelotrichales;Erysipelotrichaceae;Turicibacter'
	'Unc33288, HF558599, uncultured bacterium, tailing material, Bacteria;Firmicutes;Bacilli;Haloplasmatales;Haloplasmataceae;Haloplasma'
	'Unc33750, FN436037, uncultured bacterium, thermophilic biogas reactor fed with renewable biomass, Bacteria;Firmicutes;Bacilli;Haloplasmatales;Haloplasmataceae;Haloplasma'
	'Unc33884, FN436034, uncultured bacterium, thermophilic biogas reactor fed with renewable biomass, Bacteria;Firmicutes;Bacilli;Haloplasmatales;Haloplasmataceae;Haloplasma'
	'Unc33896, AF371528, uncultured bacterium, from swine intestine, Bacteria;Firmicutes;Bacilli;RF39'
	'Unc34151, HF558574, uncultured bacterium, tailing material, Bacteria;Firmicutes;Bacilli;Haloplasmatales;Haloplasmataceae;Haloplasma'
	'Unc34852, AM277333, uncultured bacterium, human faecal sample, Bacteria;Firmicutes;Bacilli;RF39'
	'Unc35459, EF586032, uncultured bacterium, solid waste digester fed with methanol, Bacteria;Firmicutes;Bacilli;Izemoplasmatales'
	'Unc35686, AM275414, uncultured bacterium, human faecal sample, Bacteria;Firmicutes;Bacilli;RF39'
	'Unc36146, AF132232, uncultured bacterium adhufec202, Bacteria;Firmicutes;Bacilli;RF39'
	'Unc36603, AF371530, uncultured bacterium, from swine intestine, Bacteria;Firmicutes;Bacilli;RF39'
	'Unc37113, HF558621, uncultured bacterium, tailing material, Bacteria;Firmicutes;Bacilli;Haloplasmatales;Haloplasmataceae;Haloplasma'
	'Unc37116, HF558635, uncultured bacterium, tailing material, Bacteria;Firmicutes;Bacilli;Haloplasmatales;Haloplasmataceae;Haloplasma'
	'Unc37583, EU050916, uncultured bacterium, sediment from the Kings Bay, Svalbard, Arctic, Bacteria;Firmicutes;Bacilli;Izemoplasmatales;Izemoplasmataceae;Izimaplasma'
	'Unc38342, HF558547, uncultured bacterium, tailing material, Bacteria;Firmicutes;Bacilli;Izemoplasmatales'
	'Unc38354, HF558631, uncultured bacterium, tailing material, Bacteria;Firmicutes;Bacilli;Izemoplasmatales'
	'Unc39348, GU174150, uncultured bacterium, Bactrian camel, rumen, Bacteria;Firmicutes;Bacilli;RF39'
	'Unc40112, AM277561, uncultured bacterium, human faecal sample, Bacteria;Firmicutes;Bacilli;RF39'
	'Unc40693, KP690865, uncultured bacterium, Coptotermes curvignathus, digestive system of termite caste worker, Bacteria;Firmicutes;Bacilli;RF39'
	'Unc41635, HG792203, uncultured bacterium, Eriocheir sinensis, intestinal contents of Chinese Mitten Crab, Bacteria;Firmicutes;Bacilli;Erysipelotrichales;Erysipelotrichaceae;ZOR0006'
	'Unc42077, AM500844, uncultured bacterium, composting sample, Bacteria;Firmicutes;Bacilli;RF39'
	'Unc42710, KP690946, uncultured bacterium, Coptotermes curvignathus, digestive system of termite caste worker, Bacteria;Firmicutes;Bacilli;RsaHf231'
	'Unc43163, FN563165, uncultured bacterium, mesophilic biogas digester; beet silage served as substrate, Bacteria;Firmicutes;Bacilli;Izemoplasmatales'
	'Unc43778, AJ576377, uncultured bacterium, Pachnoda ephippiata, midgut homogenate of Pachnoda ephippiata larva, Bacteria;Firmicutes;Bacilli;Erysipelotrichales;Erysipelotrichaceae;Turicibacter'
	'Unc43780, AJ576413, uncultured bacterium, Pachnoda ephippiata, midgut homogenate of Pachnoda ephippiata larva, Bacteria;Firmicutes;Bacilli;Erysipelotrichales;Erysipelotrichaceae;Turicibacter'
	'Unc44761, AM982590, uncultured bacterium, pig saw dust spent bedding, Bacteria;Firmicutes;Bacilli;RF39'
	'Unc44880, KM197068, uncultured bacterium, mangrove sediment, Bacteria;Firmicutes;Bacilli;Erysipelotrichales;Erysipelotrichaceae;Turicibacter'
	'Unc44881, KM197079, uncultured bacterium, mangrove sediment, Bacteria;Firmicutes;Bacilli;Erysipelotrichales;Erysipelotrichaceae;Turicibacter'
	'Unc45189, EU104325, uncultured bacterium, activated sludge, Bacteria;Firmicutes;Bacilli;RsaHf231'
	'Unc46418, KM250917, uncultured bacterium, biochemical reactor 20-30cm core, Bacteria;Firmicutes;Bacilli;Izemoplasmatales'
	'Unc46494, AM982587, uncultured bacterium, pig saw dust spent bedding, Bacteria;Firmicutes;Bacilli;Izemoplasmatales'
	'Unc46578, HG971018, uncultured bacterium, Siganus canaliculatus, host gut, Bacteria;Firmicutes;Bacilli;Izemoplasmatales'
	'Unc46713, AY239433, uncultured bacterium, rat feces, Bacteria;Firmicutes;Bacilli;RF39'
	'Unc47175, EU142042, uncultured bacterium, methane seep sediment, Bacteria;Firmicutes;Bacilli;Izemoplasmatales;Izemoplasmataceae;Izimaplasma'
	'Unc47874, AM277369, uncultured bacterium, human faecal sample, Bacteria;Firmicutes;Bacilli;RF39'
	'Unc47875, AM277404, uncultured bacterium, human faecal sample, Bacteria;Firmicutes;Bacilli;RF39'
	'Unc48456, EU009855, uncultured bacterium, turkey, turkey cecum, Bacteria;Firmicutes;Bacilli;RF39'
	'Unc48627, HG792190, uncultured bacterium, Eriocheir sinensis, intestinal contents of Chinese Mitten Crab, Bacteria;Firmicutes;Bacilli;Erysipelotrichales;Erysipelotrichaceae;ZOR0006'
	'Unc48628, HG792212, uncultured bacterium, Eriocheir sinensis, intestinal contents of Chinese Mitten Crab, Bacteria;Firmicutes;Bacilli;Erysipelotrichales;Erysipelotrichaceae;ZOR0006'
	'Unc48963, KC758919, uncultured bacterium, sulfate-reducing MTBE and TBA plume, Bacteria;Firmicutes;Bacilli;Izemoplasmatales;Izemoplasmataceae'
	'Unc49318, HM008756, uncultured bacterium, Camelus dromedarius (dromedary camel), rumen, Bacteria;Firmicutes;Bacilli;Izemoplasmatales'
	'Unc49327, HM008829, uncultured bacterium, Camelus dromedarius (dromedary camel), rumen, Bacteria;Firmicutes;Bacilli;RF39'
	'Unc49521, KM197074, uncultured bacterium, mangrove sediment, Bacteria;Firmicutes;Bacilli;Erysipelotrichales;Erysipelotrichaceae;Turicibacter'
	'Unc49604, JQ475779, uncultured bacterium, Homo sapiens, mouth, Bacteria;Firmicutes;Bacilli;RF39'
	'Unc50051, EU219961, uncultured bacterium, landfill soil, 5.5 ft. depth, Bacteria;Firmicutes;Bacilli;Izemoplasmatales'
	'Unc50747, EU219945, uncultured bacterium, landfill soil, 5.5 ft. depth, Bacteria;Firmicutes;Bacilli;Izemoplasmatales'
	'Unc51158, KM251030, uncultured bacterium, biochemical reactor 20-30cm core, Bacteria;Firmicutes;Bacilli;Izemoplasmatales'
	'Unc51175, KM251112, uncultured bacterium, biochemical reactor 20-30cm core, Bacteria;Firmicutes;Bacilli;Izemoplasmatales'
	'Unc52855, AM982669, uncultured bacterium, pig saw dust spent bedding, Bacteria;Firmicutes;Bacilli;Erysipelotrichales;Erysipelotrichaceae;Turicibacter'
	'Unc53436, JF920321, uncultured bacterium, giant panda feces, Bacteria;Firmicutes;Bacilli;Erysipelotrichales;Erysipelotrichaceae;Turicibacter'
	'Unc53922, KM251063, uncultured bacterium, biochemical reactor 20-30cm core, Bacteria;Firmicutes;Bacilli;RF39'
	'Unc53938, KM251145, uncultured bacterium, biochemical reactor 20-30cm core, Bacteria;Firmicutes;Bacilli;RF39'
	'Unc54563, AM982672, uncultured bacterium, pig saw dust spent bedding, Bacteria;Firmicutes;Bacilli;Erysipelotrichales;Erysipelotrichaceae;Turicibacter'
	'Unc54589, HG971019, uncultured bacterium, Siganus canaliculatus, host gut, Bacteria;Firmicutes;Bacilli;RF39'
	'Unc55596, KM270399, uncultured bacterium, saline lake water, Bacteria;Firmicutes;Bacilli;Izemoplasmatales;Izemoplasmataceae;Izimaplasma'
	'Unc56018, EU219938, uncultured bacterium, landfill soil, 5.5 ft. depth, Bacteria;Firmicutes;Bacilli;Haloplasmatales;Haloplasmataceae;Haloplasma'
	'Unc56897, KM251149, uncultured bacterium, biochemical reactor 20-30cm core, Bacteria;Firmicutes;Bacilli;RF39'
	'Unc57020, AY571415, uncultured bacterium, Termite, Reticulitermes santonensis, Bacteria;Firmicutes;Bacilli;RsaHf231'
	'Unc57498, EU344299, uncultured bacterium, Opisthocomus hoazin, adult hoatzin crop, Bacteria;Firmicutes;Bacilli;RF39'
	'Unc57500, EU344318, uncultured bacterium, Opisthocomus hoazin, adult hoatzin crop, Bacteria;Firmicutes;Bacilli;RF39'
	'Unc57514, EU344467, uncultured bacterium, Opisthocomus hoazin, adult hoatzin crop, Bacteria;Firmicutes;Bacilli;RF39'
	'Unc57630, KR107320, uncultured bacterium, Bacteria;Firmicutes;Bacilli;RF39'
	'Unc57913, JN012757, uncultured bacterium, Mus musculus strain C57BL/6 Tac, mouse colon exposed to 10 ppb As(III) for 5 weeks, Bacteria;Firmicutes;Bacilli;RF39'
	'Unc58172, HM127395, uncultured bacterium, Qinghai Lake, Bacteria;Firmicutes;Bacilli;Izemoplasmatales'
	'Unc58328, EU344185, uncultured bacterium, Opisthocomus hoazin, adult hoatzin crop, Bacteria;Firmicutes;Bacilli;RF39'
	'Unc58422, JF775640, uncultured bacterium, pond sediment, Bacteria;Firmicutes;Bacilli;RF39'
	'Unc61349, AY916191, uncultured bacterium, Homo sapiens, from human ascending colon biopsy, Bacteria;Firmicutes;Bacilli;RF39'
	'Unc62383, GU455254, uncultured bacterium, anaerobic fermentation reactor with waste activated sludge at thermophilic and p, Bacteria;Firmicutes;Bacilli;Haloplasmatales;Haloplasmataceae;Haloplasma'
	'Unc62523, HM124333, uncultured bacterium, gut, Bacteria;Firmicutes;Bacilli;RF39'
	'Unc63324, HM124144, uncultured bacterium, gut, Bacteria;Firmicutes;Bacilli;RF39'
	'Unc63335, HM124277, uncultured bacterium, gut, Bacteria;Firmicutes;Bacilli;RF39'
	'Unc64574, EU460590, uncultured bacterium, Ursus maritimus, polar bear feces, Bacteria;Firmicutes;Bacilli;Erysipelotrichales;Erysipelotrichaceae;Turicibacter'
	'Unc64579, EU460696, uncultured bacterium, Ursus maritimus, polar bear feces, Bacteria;Firmicutes;Bacilli;Erysipelotrichales;Erysipelotrichaceae;Turicibacter'
	'Unc64786, EU462263, uncultured bacterium, Pan troglodytes, chimpanzee feces, Bacteria;Firmicutes;Bacilli;RF39'
	'Unc66033, EU465701, uncultured bacterium, Ovis ammon, argali sheep feces, Bacteria;Firmicutes;Bacilli;RF39'
	'Unc66299, EU466263, uncultured bacterium, Ovis canadensis, bighorn sheep feces, Bacteria;Firmicutes;Bacilli;RF39'
	'Unc66669, DQ325546, uncultured bacterium, healthy human stool, Bacteria;Firmicutes;Bacilli;RF39'
	'Unc66932, EU473241, uncultured bacterium, Ailuropoda melanoleuca, giant panda feces, Bacteria;Firmicutes;Bacilli;Erysipelotrichales;Erysipelotrichaceae;Turicibacter'
	'Unc67296, EU470067, uncultured bacterium, Ovis vignei, trancaspain urial feces, Bacteria;Firmicutes;Bacilli;RF39'
	'Unc67569, DQ353904, uncultured bacterium, Gorilla beringei, wild gorilla feces, Bacteria;Firmicutes;Bacilli;RF39'
	'Unc68138, EU473265, uncultured bacterium, Ailuropoda melanoleuca, giant panda feces, Bacteria;Firmicutes;Bacilli;Erysipelotrichales;Erysipelotrichaceae;Turicibacter'
	'Unc68513, EU475428, uncultured bacterium, Antidorcas marsupialis, springbok feces, Bacteria;Firmicutes;Bacilli;RF39'
	'Unc68514, EU475435, uncultured bacterium, Antidorcas marsupialis, springbok feces, Bacteria;Firmicutes;Bacilli;RF39'
	'Unc71240, KC991109, uncultured bacterium, feed solution of cattle manure by optimum acidification treatment, Bacteria;Firmicutes;Bacilli;RF39'
	'Unc72253, AY985251, uncultured bacterium, from human stool sample, Bacteria;Firmicutes;Bacilli;RF39'
	'Unc74133, JN162688, uncultured bacterium, healthy human adult feces, Bacteria;Firmicutes;Bacilli;RF39'
	'Unc74606, HM124127, uncultured bacterium, gut, Bacteria;Firmicutes;Bacilli;RF39'
	'Unc75526, JX095423, uncultured bacterium, Bos taurus, descending colon ingesta, Bacteria;Firmicutes;Bacilli;RF39'
	'Unc76022, EU459553, uncultured bacterium, Hydrochaeris hydrochaeris, capybara feces, Bacteria;Firmicutes;Bacilli;RF39'
	'Unc76122, EU460586, uncultured bacterium, Ursus maritimus, polar bear feces, Bacteria;Firmicutes;Bacilli;Erysipelotrichales;Erysipelotrichaceae;Turicibacter'
	'Unc76281, EU461470, uncultured bacterium, Diceros bicornis, black rhinoceros feces, Bacteria;Firmicutes;Bacilli;RF39'
	'Unc76609, JX096311, uncultured bacterium, Bos taurus, descending colon mucosa, Bacteria;Firmicutes;Bacilli;RF39'
	'Unc76886, HQ697794, uncultured bacterium, hydrocarbon contaminated saline-alkali soil, Bacteria;Firmicutes;Bacilli;Izemoplasmatales'
	'Unc77192, AY862794, uncultured bacterium, athalassohaline lake water, Bacteria;Firmicutes;Bacilli;Izemoplasmatales;Izemoplasmataceae;Izimaplasma'
	'Unc77389, JN012697, uncultured bacterium, Mus musculus strain C57BL/6 Tac, mouse colon exposed to 10 ppb As(III) for 5 weeks, Bacteria;Firmicutes;Bacilli;RF39'
	'Unc77495, EU455880, uncultured bacterium, mouse cecum, Bacteria;Firmicutes;Bacilli;RF39'
	'Unc78439, HQ716421, uncultured bacterium, pig, pig feces of week 0 feeding of control diet (Trial II), Bacteria;Firmicutes;Bacilli;RF39'
	'Unc78441, HQ716452, uncultured bacterium, pig, pig feces of week 0 feeding of control diet (Trial II), Bacteria;Firmicutes;Bacilli;RF39'
	'Unc78449, HQ716526, uncultured bacterium, pig, pig feces following 15 week feeding of 88 ppm tylosin supplemented diet (Trial I, Bacteria;Firmicutes;Bacilli;RF39'
	'Unc78579, EU460584, uncultured bacterium, Ursus maritimus, polar bear feces, Bacteria;Firmicutes;Bacilli;Erysipelotrichales;Erysipelotrichaceae;Turicibacter'
	'Unc78583, EU460693, uncultured bacterium, Ursus maritimus, polar bear feces, Bacteria;Firmicutes;Bacilli;Erysipelotrichales;Erysipelotrichaceae;Turicibacter'
	'Unc78665, EU466157, uncultured bacterium, Ovis canadensis, bighorn sheep feces, Bacteria;Firmicutes;Bacilli;RF39'
	'Unc78690, EU466232, uncultured bacterium, Ovis canadensis, bighorn sheep feces, Bacteria;Firmicutes;Bacilli;RF39'
	'Unc78819, EU461505, uncultured bacterium, Diceros bicornis, black rhinoceros feces, Bacteria;Firmicutes;Bacilli;RF39'
	'Unc78920, EU460577, uncultured bacterium, Ursus maritimus, polar bear feces, Bacteria;Firmicutes;Bacilli;Erysipelotrichales;Erysipelotrichaceae;Turicibacter'
	'Unc79283, EU468495, uncultured bacterium, Okapia johnstoni, okapi feces, Bacteria;Firmicutes;Bacilli;Erysipelotrichales;Erysipelotrichaceae;Turicibacter'
	'Unc79284, EU468499, uncultured bacterium, Okapia johnstoni, okapi feces, Bacteria;Firmicutes;Bacilli;Erysipelotrichales;Erysipelotrichaceae;Turicibacter'
	'Unc79302, EU468661, uncultured bacterium, Okapia johnstoni, okapi feces, Bacteria;Firmicutes;Bacilli;Erysipelotrichales;Erysipelotrichaceae;Turicibacter'
	'Unc79335, CU922628, uncultured bacterium, mesophilic anaerobic digester which treats municipal wastewater sludge, Bacteria;Firmicutes;Bacilli;Izemoplasmatales'
	'Unc79640, EU469941, uncultured bacterium, Gorilla gorilla, western lowland gorilla feces, Bacteria;Firmicutes;Bacilli;RF39'
	'Unc80105, EU463540, uncultured bacterium, Equus equus, domesticated horse feces, Bacteria;Firmicutes;Bacilli;RF39'
	'Unc80450, EU472236, uncultured bacterium, Presbytis francoisi, francois langur feces, Bacteria;Firmicutes;Bacilli;RF39'
	'Unc80789, EU474027, uncultured bacterium, Ailuropoda melanoleuca, giant panda feces, Bacteria;Firmicutes;Bacilli;Erysipelotrichales;Erysipelotrichaceae;Turicibacter'
	'Unc81070, EU467380, uncultured bacterium, Pan troglodytes, chimpanzee feces, Bacteria;Firmicutes;Bacilli;RF39'
	'Unc81148, EU475533, uncultured bacterium, Antidorcas marsupialis, springbok feces, Bacteria;Firmicutes;Bacilli;RF39'
	'Unc82542, EU471572, uncultured bacterium, Elephas maximus, Asiatic elephant feces, Bacteria;Firmicutes;Bacilli;RF39'
	'Unc82918, EU473421, uncultured bacterium, Ailuropoda melanoleuca, giant panda feces, Bacteria;Firmicutes;Bacilli;Erysipelotrichales;Erysipelotrichaceae;Turicibacter'
	'Unc83017, EU473814, uncultured bacterium, Pygathrix nemaeus, douc langur feces, Bacteria;Firmicutes;Bacilli;RF39'
	'Unc83021, DQ796973, uncultured bacterium, human feces; subj08; 52 weeks; carb-r diet, Bacteria;Firmicutes;Bacilli;Erysipelotrichales;Erysipelotrichaceae;Turicibacter'
	'Unc83041, EU474044, uncultured bacterium, Ailuropoda melanoleuca, giant panda feces, Bacteria;Firmicutes;Bacilli;Erysipelotrichales;Erysipelotrichaceae;Turicibacter'
	'Unc83188, EU474514, uncultured bacterium, Ovis canadensis, bighorn sheep feces, Bacteria;Firmicutes;Bacilli;RF39'
	'Unc83327, EU472216, uncultured bacterium, Presbytis francoisi, francois langur feces, Bacteria;Firmicutes;Bacilli;RF39'
	'Unc83341, EU472475, uncultured bacterium, Colobus angolensis, Angola colobus feces, Bacteria;Firmicutes;Bacilli;Erysipelotrichales;Erysipelotrichaceae;Turicibacter'
	'Unc83421, CU917879, uncultured bacterium, mesophilic anaerobic digester which treats municipal wastewater sludge, Bacteria;Firmicutes;Bacilli;Izemoplasmatales'
	'Unc83501, EU473166, uncultured bacterium, Ailuropoda melanoleuca, giant panda feces, Bacteria;Firmicutes;Bacilli;Erysipelotrichales;Erysipelotrichaceae;Turicibacter'
	'Unc83816, EU473692, uncultured bacterium, Bos javanicus, banteng feces, Bacteria;Firmicutes;Bacilli;RF39'
	'Unc84070, EU474506, uncultured bacterium, Ovis canadensis, bighorn sheep feces, Bacteria;Firmicutes;Bacilli;RF39'
	'Unc84415, EU475163, uncultured bacterium, Sus cebifrons, visayam warty pig feces, Bacteria;Firmicutes;Bacilli;RF39'
	'Unc89155, DQ808740, uncultured bacterium, human feces; subj06; 26 weeks; fat-r diet, Bacteria;Firmicutes;Bacilli;RF39'
	'Unc89273, JQ580319, uncultured bacterium, sediments from Rodas Beach polluted with crude oil, Bacteria;Firmicutes;Bacilli;Izemoplasmatales'
	'Unc90412, JQ624962, uncultured bacterium, poplar biomass, Bacteria;Firmicutes;Bacilli;RF39'
	'Unc90657, HQ588409, uncultured bacterium, Amsterdam mud volcano sediment, Bacteria;Firmicutes;Bacilli;Erysipelotrichales;Erysipelotrichaceae;ZOR0006'
	'Unc91409, EU774170, uncultured bacterium, Pan troglodytes, Chimpanzee feces, Bacteria;Firmicutes;Bacilli;RF39'
	'Unc91521, DQ815558, uncultured bacterium, Mus musculus, conventionally-raised adult mouse cecum (Swiss-Webster strain, pool #1, 3 adult , Bacteria;Firmicutes;Bacilli;Erysipelotrichales;Erysipelotrichaceae;Turicibacter'
	'Unc91571, EU774245, uncultured bacterium, Pan troglodytes, Chimpanzee feces, Bacteria;Firmicutes;Bacilli;RF39'
	'Unc91736, DQ815593, uncultured bacterium, Mus musculus, conventionally-raised adult mouse cecum (Swiss-Webster strain, pool #1, 3 adult , Bacteria;Firmicutes;Bacilli;Erysipelotrichales;Erysipelotrichaceae;Turicibacter'
	'Unc91994, EU775117, uncultured bacterium, Presbytis francoisi, Francois Langur feces, Bacteria;Firmicutes;Bacilli;RF39'
	'Unc92008, EU462368, uncultured bacterium, Pongo pygmaeus abelii, Sumatran orangutan feces, Bacteria;Firmicutes;Bacilli;RF39'
	'Unc92444, JQ668545, uncultured bacterium, oil reservoir, Bacteria;Firmicutes;Bacilli;RF39'
	'Unc93182, HQ634750, uncultured bacterium, yak, yak rumen, Bacteria;Firmicutes;Bacilli;RF39'
	'Unc93373, JX096357, uncultured bacterium, Bos taurus, descending colon mucosa, Bacteria;Firmicutes;Bacilli;RF39'
	'Unc93959, KT251049, uncultured bacterium, Protaetia aurichalcea, gut, Bacteria;Firmicutes;Bacilli;Erysipelotrichales;Erysipelotrichaceae;Turicibacter'
	'Unc94169, EU777328, uncultured bacterium, Okapia johnstoni, Okapi feces, Bacteria;Firmicutes;Bacilli;RF39'
	'Unc94442, JN032859, uncultured bacterium, Ctenopharyngodon idellus (grass carp), intestinal tract, Bacteria;Firmicutes;Bacilli;Erysipelotrichales;Erysipelotrichaceae;ZOR0006'
	'Unc94599, EU466364, uncultured bacterium, Ovis canadensis, bighorn sheep feces, Bacteria;Firmicutes;Bacilli;RF39'
	'Unc95143, HQ716255, uncultured bacterium, pig, pig feces following 15 week feeding of 11 ppm virginiamycin supplemented diet (T, Bacteria;Firmicutes;Bacilli;RF39'
	'Unc95146, HQ716328, uncultured bacterium, pig, pig feces of week 0 feeding of control diet (Trial I), Bacteria;Firmicutes;Bacilli;RF39'
	'Unc95646, EU468714, uncultured bacterium, Okapia johnstoni, okapi feces, Bacteria;Firmicutes;Bacilli;Erysipelotrichales;Erysipelotrichaceae;Turicibacter'
	'Unc95853, JX096375, uncultured bacterium, Bos taurus, descending colon mucosa, Bacteria;Firmicutes;Bacilli;Izemoplasmatales'
	'Unc95970, JX262560, uncultured bacterium, common carp, intestine, Bacteria;Firmicutes;Bacilli;Erysipelotrichales;Erysipelotrichaceae;ZOR0006'
	'Unc96434, EU469995, uncultured bacterium, Ovis vignei, trancaspain urial feces, Bacteria;Firmicutes;Bacilli;RF39'
	'Unc96879, EU459228, uncultured bacterium, Atelerix albiventris, hedgehog feces, Bacteria;Firmicutes;Bacilli;Erysipelotrichales;Erysipelotrichaceae;Turicibacter'
	'Unc97186, EU471804, uncultured bacterium, Elephas maximus, Asiatic elephant feces, Bacteria;Firmicutes;Bacilli;RF39'
	'Unc97225, EU472079, uncultured bacterium, Presbytis francoisi, francois langur feces, Bacteria;Firmicutes;Bacilli;RF39'
	'Unc97527, HQ716311, uncultured bacterium, pig, pig feces of week 0 feeding of control diet (Trial I), Bacteria;Firmicutes;Bacilli;RF39'
	'Unc97530, HQ716368, uncultured bacterium, pig, pig feces of week 0 feeding of control diet (Trial I), Bacteria;Firmicutes;Bacilli;RF39'
	'Unc97727, EU473577, uncultured bacterium, Equus asinus, Somali wild ass feces, Bacteria;Firmicutes;Bacilli;Izemoplasmatales'
	'Unc99644, HQ716696, uncultured bacterium, pig, pig feces following 15 week feeding of control diet (Trial II), Bacteria;Firmicutes;Bacilli;RF39'
	'Unc99742, EU466235, uncultured bacterium, Ovis canadensis, bighorn sheep feces, Bacteria;Firmicutes;Bacilli;RF39'
	'UncB1125, AB234004, uncultured bacterium, anaerobic reactor, Bacteria;Firmicutes;Bacilli;Haloplasmatales;Haloplasmataceae;Haloplasma'
	'UncB1772, AB188596, uncultured bacterium, Termite, Speculitermes sp., Bacteria;Firmicutes;Bacilli;Erysipelotrichales;Erysipelotrichaceae;ZOR0006'
	'UncB1875, JQ187088, uncultured bacterium, Homo sapiens; BC12M2; male; 12 years old; sample B, human stool, Bacteria;Firmicutes;Bacilli;RF39'
	'UncB2003, AB233995, uncultured bacterium, anaerobic reactor, Bacteria;Firmicutes;Bacilli;Haloplasmatales;Haloplasmataceae;Haloplasma'
	'UncB2509, GQ897500, uncultured bacterium, Homo sapiens, feces, Bacteria;Firmicutes;Bacilli;RF39'
	'UncB2577, GQ897824, uncultured bacterium, Homo sapiens, feces from human following a soy protein supplemented diet, Bacteria;Firmicutes;Bacilli;RF39'
	'UncB2859, JQ191000, uncultured bacterium, Homo sapiens; BC13F4; female; 13 years old; sample, human stool, Bacteria;Firmicutes;Bacilli;RF39'
	'UncB2924, JQ191001, uncultured bacterium, Homo sapiens; BC13F4; female; 13 years old; sample, human stool, Bacteria;Firmicutes;Bacilli;RF39'
	'UncB2925, JQ191011, uncultured bacterium, Homo sapiens; BC13M3; male; 13 years old; sample B, human stool, Bacteria;Firmicutes;Bacilli;RF39'
	'UncB2946, JQ191065, uncultured bacterium, Homo sapiens; BC12M1; male; 12 years old; sample B, human stool, Bacteria;Firmicutes;Bacilli;RF39'
	'UncB3326, JQ187262, uncultured bacterium, Homo sapiens; BC12M4; male; 12 years old; sample B, human stool, Bacteria;Firmicutes;Bacilli;Erysipelotrichales;Erysipelotrichaceae;Turicibacter'
	'UncB3473, JQ191014, uncultured bacterium, Homo sapiens; BC13F5; female; 13 years old; sample, human stool, Bacteria;Firmicutes;Bacilli;RF39'
	'UncB3531, JQ191020, uncultured bacterium, Homo sapiens; BC13F2; female; 13 years old; sample, human stool, Bacteria;Firmicutes;Bacilli;RF39'
	'UncB3591, JQ188116, uncultured bacterium, Homo sapiens; BC13M1; male; 13 years old; sample B, human stool, Bacteria;Firmicutes;Bacilli;RF39'
	'UncB3596, JQ191012, uncultured bacterium, Homo sapiens; BC13F4; female; 13 years old; sample, human stool, Bacteria;Firmicutes;Bacilli;RF39'
	'UncB3654, JQ191067, uncultured bacterium, Homo sapiens; BC13F4; female; 13 years old; sample, human stool, Bacteria;Firmicutes;Bacilli;RF39'
	'UncB4498, JQ187647, uncultured bacterium, Homo sapiens; BC12M5; male; 12 years old; sample B, human stool, Bacteria;Firmicutes;Bacilli;RF39'
	'UncB4761, LC412382, uncultured bacterium, Andiperla willinki, glacier stonefly gut, Bacteria;Firmicutes;Bacilli;Erysipelotrichales;Erysipelotrichaceae;ZOR0006'
	'UncB5089, JQ191063, uncultured bacterium, Homo sapiens; BC13F3; female; 13 years old; sample, human stool, Bacteria;Firmicutes;Bacilli;RF39'
	'UncB6324, JQ191010, uncultured bacterium, Homo sapiens; BC13F4; female; 13 years old; sample, human stool, Bacteria;Firmicutes;Bacilli;RF39'
	'UncB6446, FJ825492, uncultured bacterium, biogas plant, Bacteria;Firmicutes;Bacilli;RF39'
	'UncB6542, FJ833040, uncultured bacterium, hoatzin, crop contents, Bacteria;Firmicutes;Bacilli;RF39'
	'UncB7085, AB546068, uncultured bacterium, #SR123 oil wellhead, Bacteria;Firmicutes;Bacilli;Izemoplasmatales;Izemoplasmataceae'
	'UncBa106, AB013835, uncultured bacterium, Bacteria;Firmicutes;Bacilli;Izemoplasmatales'
	'UncBa659, GQ866077, uncultured bacterium, Nephrops norvegicus, gut, Bacteria;Firmicutes;Bacilli;Erysipelotrichales;Erysipelotrichaceae;ZOR0006'
	'UncBa680, AB188642, uncultured bacterium, Termite, Pericapritermes latignathus, Bacteria;Firmicutes;Bacilli;Erysipelotrichales;Erysipelotrichaceae;Turicibacter'
	'UncBa783, AB188599, uncultured bacterium, Termite, Speculitermes sp., Bacteria;Firmicutes;Bacilli;Erysipelotrichales;Erysipelotrichaceae;Turicibacter'
	'UncCo307, FN667374, uncultured compost bacterium, pilot scale municipal drum compost, Bacteria;Firmicutes;Bacilli;Izemoplasmatales'
	'UncCom76, FN667366, uncultured compost bacterium, pilot scale municipal drum compost, Bacteria;Firmicutes;Bacilli;Izemoplasmatales'
	'UncEry17, GQ358463, uncultured Erysipelotrichaceae bacterium, Tammar wallaby, foregut, Bacteria;Firmicutes;Bacilli;RF39'
	'UncEry20, GQ358486, uncultured Erysipelotrichaceae bacterium, Tammar wallaby, foregut, Bacteria;Firmicutes;Bacilli;RF39'
	'UncEry32, JN680639, uncultured Erysipelotrichia bacterium, Shelfordella lateralis, gut homogenate from the colon of the cockroach, Bacteria;Firmicutes;Bacilli;RF39'
	'UncEry42, JN680638, uncultured Erysipelotrichia bacterium, Shelfordella lateralis, gut homogenate from the colon of the cockroach, Bacteria;Firmicutes;Bacilli;RF39'
	'UncEry43, JX645527, uncultured Erysipelotrichaceae bacterium, Homo sapiens, obese gut, Bacteria;Firmicutes;Bacilli;Erysipelotrichales;Erysipelotrichaceae;Turicibacter'
	'UncF1076, HM996875, uncultured Firmicutes bacterium, Nomamyrmex hartigii voucher HP 111, single ant (adult worker), Bacteria;Firmicutes;Bacilli;Erysipelotrichales;Erysipelotrichaceae;ZOR0006'
	'UncFi309, EU283544, uncultured Firmicutes bacterium, Anderson Lake, Bacteria;Firmicutes;Bacilli;RF39'
	'UncFi353, KM650900, uncultured Firmicutes bacterium, Pycnoscelus surinamensis, cockroach gut homogenate, Bacteria;Firmicutes;Bacilli;RF39'
	'UncFi386, EU283545, uncultured Firmicutes bacterium, Anderson Lake, Bacteria;Firmicutes;Bacilli;RF39'
	'UncFi393, JN173143, uncultured Firmicutes bacterium, low temperature anaerobic bioreactor, Bacteria;Firmicutes;Bacilli;RF39'
	'UncFi394, JN173162, uncultured Firmicutes bacterium, low temperature anaerobic bioreactor, Bacteria;Firmicutes;Bacilli;RF39'
	'UncFi434, EU522661, uncultured Firmicutes bacterium, oil sands tailings enrichment culture, Bacteria;Firmicutes;Bacilli;Izemoplasmatales'
	'UncFi460, KM650321, uncultured Firmicutes bacterium, Panesthia angustipennis, cockroach gut homogenate, Bacteria;Firmicutes;Bacilli;RF39'
	'UncFi544, HQ727572, uncultured Firmicutes bacterium, petroleum-contaminated soils, Bacteria;Firmicutes;Bacilli;Haloplasmatales;Haloplasmataceae;Haloplasma'
	'UncFi565, KM650580, uncultured Firmicutes bacterium, Byrsotria fumigata, cockroach gut homogenate, Bacteria;Firmicutes;Bacilli;RF39'
	'UncFi658, KF318223, uncultured Firmicutes bacterium, Hemideina thoracica (Auckland tree weta), gut, Bacteria;Firmicutes;Bacilli;RF39'
	'UncFi681, KM650350, uncultured Firmicutes bacterium, Panesthia angustipennis, cockroach gut homogenate, Bacteria;Firmicutes;Bacilli;RF39'
	'UncFi723, JN173097, uncultured Firmicutes bacterium, low temperature anaerobic bioreactor, Bacteria;Firmicutes;Bacilli;RF39'
	'UncFi724, JN173138, uncultured Firmicutes bacterium, low temperature anaerobic bioreactor, Bacteria;Firmicutes;Bacilli;RF39'
	'UncFi741, KF318221, uncultured Firmicutes bacterium, Hemideina thoracica (Auckland tree weta), gut, Bacteria;Firmicutes;Bacilli;RF39'
	'UncFi747, KF318266, uncultured Firmicutes bacterium, Hemideina thoracica (Auckland tree weta), gut, Bacteria;Firmicutes;Bacilli;RF39'
	'UncFi833, KJ176889, uncultured Firmicutes bacterium, lake sediment cores, Bacteria;Firmicutes;Bacilli;Izemoplasmatales;Izemoplasmataceae;Izimaplasma'
	'UncFi869, KJ176752, uncultured Firmicutes bacterium, lake sediment cores, Bacteria;Firmicutes;Bacilli;Izemoplasmatales;Izemoplasmataceae;Izimaplasma'
	'UncFi961, KJ176816, uncultured Firmicutes bacterium, lake sediment cores, Bacteria;Firmicutes;Bacilli;Izemoplasmatales'
	'UncFi962, KJ176890, uncultured Firmicutes bacterium, lake sediment cores, Bacteria;Firmicutes;Bacilli;Izemoplasmatales;Izemoplasmataceae'
	'UncFir53, AB742068, uncultured Firmicutes bacterium, methanogenic corn stalk degrading enrichment culture, Bacteria;Firmicutes;Bacilli;Izemoplasmatales'
	'UncFir79, AB780917, uncultured Firmicutes bacterium, biogas slurry treating corn straw, Bacteria;Firmicutes;Bacilli;RF39'
	'UncFirm9, FJ814754, uncultured Firmicutes bacterium, Carmel Canyon, Bacteria;Firmicutes;Bacilli;Izemoplasmatales;Izemoplasmataceae;Izimaplasma'
	'UncGram3, AB192060, uncultured Gram-positive bacterium, Termite, Microcerotermes sp. 2, Bacteria;Firmicutes;Bacilli;Erysipelotrichales;Erysipelotrichaceae;ZOR0006'
	'UncLa393, GQ358392, uncultured Lachnospiraceae bacterium, Tammar wallaby, foregut, Bacteria;Firmicutes;Bacilli;RF39'
	'UncMol22, KX672345, uncultured Mollicutes bacterium, fermentation pitmud, Bacteria;Firmicutes;Bacilli;RF39'
	'UncMol26, KX672389, uncultured Mollicutes bacterium, fermentation pitmud, Bacteria;Firmicutes;Bacilli;RF39'
	'UncMol30, KX672408, uncultured Mollicutes bacterium, fermentation pitmud, Bacteria;Firmicutes;Bacilli;RF39'
	'UncMol32, KX672386, uncultured Mollicutes bacterium, fermentation pitmud, Bacteria;Firmicutes;Bacilli;RF39'
	'UncMoll3, AB255921, uncultured Mollicutes bacterium, Termite, Nasutitermes takasagoensis, Bacteria;Firmicutes;Bacilli;RF39'
	'UncMoll4, AB234515, uncultured Mollicutes bacterium, Termite, Macrotermes gilvus, Bacteria;Firmicutes;Bacilli;RF39'
	'UncMoll6, AB234516, uncultured Mollicutes bacterium, Termite, Macrotermes gilvus, Bacteria;Firmicutes;Bacilli;RF39'
	'UncO2602, HQ786758, uncultured organism, Homo sapiens, gastrointestinal specimens, Bacteria;Firmicutes;Bacilli;Izemoplasmatales'
	'UncO3994, JN448389, uncultured organism, Guerrero Negro Hypersaline Mat 02; altitude 310m AMSL; sample depth 1m below wat, Bacteria;Firmicutes;Bacilli;Izemoplasmatales;Izemoplasmataceae;Izimaplasma'
	'UncO5452, HQ785575, uncultured organism, Homo sapiens, gastrointestinal specimens, Bacteria;Firmicutes;Bacilli;Izemoplasmatales'
	'UncO6371, HQ786328, uncultured organism, Homo sapiens, gastrointestinal specimens, Bacteria;Firmicutes;Bacilli;RF39'
	'UncO7445, JN442952, uncultured organism, Guerrero Negro Hypersaline Mat 02; altitude 310m AMSL; sample depth 1m below wat, Bacteria;Firmicutes;Bacilli;Izemoplasmatales;Izemoplasmataceae;Izimaplasma'
	'UncO7617, HQ813065, uncultured organism, Homo sapiens, gastrointestinal specimens, Bacteria;Firmicutes;Bacilli;Erysipelotrichales;Erysipelotrichaceae;Turicibacter'
	'UncOr549, AY898011, uncultured organism, hospital therapy pool, Bacteria;Firmicutes;Bacilli;Erysipelotrichales;Erysipelotrichaceae;ZOR0006'
	'UncOr720, EU245968, uncultured organism, hypersaline microbial mat, Bacteria;Firmicutes;Bacilli;Izemoplasmatales;Izemoplasmataceae'
	'UncPae72, GQ358498, uncultured Paenibacillaceae bacterium, Tammar wallaby, foregut, Bacteria;Firmicutes;Bacilli;RF39'
	'UncR1244, KC162960, uncultured rumen bacterium, Bos grunniens (yak), Bacteria;Firmicutes;Bacilli;RF39'
	'UncR1505, LN613083, uncultured rumen bacterium, Capra aegagrus hircus, goat rumen mucosa, Bacteria;Firmicutes;Bacilli;RF39'
	'UncR1531, LN612937, uncultured rumen bacterium, Capra aegagrus hircus, goat rumen mucosa, Bacteria;Firmicutes;Bacilli;RF39'
	'UncR1644, LN612818, uncultured rumen bacterium, Capra aegagrus hircus, goat rumen mucosa, Bacteria;Firmicutes;Bacilli;RF39'
	'UncR1734, EF686572, uncultured rumen bacterium, Bos taurus, rumen fluid, Bacteria;Firmicutes;Bacilli;RF39'
	'UncR2339, GU303608, uncultured rumen bacterium, Bos taurus Hereford x Angus hybrid (HEAN), rumen contents, Bacteria;Firmicutes;Bacilli;RF39'
	'UncR2342, GU303678, uncultured rumen bacterium, Bos taurus Hereford x Angus hybrid (HEAN), rumen contents, Bacteria;Firmicutes;Bacilli;RF39'
	'UncR2402, GU303803, uncultured rumen bacterium, Bos taurus Hereford x Angus hybrid (HEAN), rumen contents, Bacteria;Firmicutes;Bacilli;RF39'
	'UncR3053, GU303669, uncultured rumen bacterium, Bos taurus Hereford x Angus hybrid (HEAN), rumen contents, Bacteria;Firmicutes;Bacilli;RF39'
	'UncR3139, KR068283, uncultured rumen bacterium, yak; 4 yrs. old, rumen, Bacteria;Firmicutes;Bacilli;RF39'
	'UncR3238, GU303762, uncultured rumen bacterium, Bos taurus Hereford x Angus hybrid (HEAN), rumen contents, Bacteria;Firmicutes;Bacilli;RF39'
	'UncR3296, EU381502, uncultured rumen bacterium, rumen liquid phase of fistulated Holstein heifer, Bacteria;Firmicutes;Bacilli;RF39'
	'UncR3305, EU381716, uncultured rumen bacterium, rumen liquid phase of fistulated Holstein heifer, Bacteria;Firmicutes;Bacilli;RF39'
	'UncR3307, EU381735, uncultured rumen bacterium, rumen liquid phase of fistulated Holstein heifer, Bacteria;Firmicutes;Bacilli;RF39'
	'UncR3309, EU381774, uncultured rumen bacterium, rumen particulate phase of fistulated Holstein heifer, Bacteria;Firmicutes;Bacilli;RF39'
	'UncR3327, EU381999, uncultured rumen bacterium, rumen particulate phase of fistulated Holstein heifer, Bacteria;Firmicutes;Bacilli;RF39'
	'UncR3365, EU381623, uncultured rumen bacterium, rumen liquid phase of fistulated Holstein heifer, Bacteria;Firmicutes;Bacilli;RF39'
	'UncR3367, EU381733, uncultured rumen bacterium, rumen liquid phase of fistulated Holstein heifer, Bacteria;Firmicutes;Bacilli;RF39'
	'UncR3411, KR067821, uncultured rumen bacterium, yak; 4 yrs. old, rumen, Bacteria;Firmicutes;Bacilli;RF39'
	'UncR3533, KR068270, uncultured rumen bacterium, yak; 4 yrs. old, rumen, Bacteria;Firmicutes;Bacilli;RF39'
	'UncR3620, KR068245, uncultured rumen bacterium, yak; 4 yrs. old, rumen, Bacteria;Firmicutes;Bacilli;RF39'
	'UncR3774, EU381546, uncultured rumen bacterium, rumen liquid phase of fistulated Holstein heifer, Bacteria;Firmicutes;Bacilli;RF39'
	'UncR3826, EU381705, uncultured rumen bacterium, rumen liquid phase of fistulated Holstein heifer, Bacteria;Firmicutes;Bacilli;RF39'
	'UncR3828, EU381744, uncultured rumen bacterium, rumen liquid phase of fistulated Holstein heifer, Bacteria;Firmicutes;Bacilli;RF39'
	'UncR3868, EU381770, uncultured rumen bacterium, rumen particulate phase of fistulated Holstein heifer, Bacteria;Firmicutes;Bacilli;RF39'
	'UncR3884, EU381929, uncultured rumen bacterium, rumen particulate phase of fistulated Holstein heifer, Bacteria;Firmicutes;Bacilli;RF39'
	'UncR3986, KR068293, uncultured rumen bacterium, yak; 4 yrs. old, rumen, Bacteria;Firmicutes;Bacilli;RF39'
	'UncR4058, KR068178, uncultured rumen bacterium, yak; 4 yrs. old, rumen, Bacteria;Firmicutes;Bacilli;RF39'
	'UncR4087, HQ616120, uncultured rumen bacterium, rumen liquor, Bacteria;Firmicutes;Bacilli;RF39'
	'UncR4109, EU381790, uncultured rumen bacterium, rumen particulate phase of fistulated Holstein heifer, Bacteria;Firmicutes;Bacilli;RF39'
	'UncR4113, EU381820, uncultured rumen bacterium, rumen particulate phase of fistulated Holstein heifer, Bacteria;Firmicutes;Bacilli;RF39'
	'UncR4134, EU382038, uncultured rumen bacterium, rumen particulate phase of fistulated Holstein heifer, Bacteria;Firmicutes;Bacilli;RF39'
	'UncR4393, KR068041, uncultured rumen bacterium, yak; 4 yrs. old, rumen, Bacteria;Firmicutes;Bacilli;RF39'
	'UncR4397, KR068068, uncultured rumen bacterium, yak; 4 yrs. old, rumen, Bacteria;Firmicutes;Bacilli;RF39'
	'UncR4479, EU381473, uncultured rumen bacterium, rumen liquid phase of fistulated Holstein heifer, Bacteria;Firmicutes;Bacilli;RF39'
	'UncR4546, JX218321, uncultured rumen bacterium, Ovibos moschatus, rumen, Bacteria;Firmicutes;Bacilli;RF39'
	'UncR4551, JX218383, uncultured rumen bacterium, Ovibos moschatus, rumen, Bacteria;Firmicutes;Bacilli;RF39'
	'UncR4569, JX218615, uncultured rumen bacterium, Ovibos moschatus, rumen, Bacteria;Firmicutes;Bacilli;RF39'
	'UncR4574, JX218658, uncultured rumen bacterium, Ovibos moschatus, rumen, Bacteria;Firmicutes;Bacilli;RF39'
	'UncR4594, DQ673492, uncultured rumen bacterium, rumen fluid of Bos frontalis, Bacteria;Firmicutes;Bacilli;RF39'
	'UncR4628, JX218534, uncultured rumen bacterium, Ovibos moschatus, rumen, Bacteria;Firmicutes;Bacilli;RF39'
	'UncR4641, JX218649, uncultured rumen bacterium, Ovibos moschatus, rumen, Bacteria;Firmicutes;Bacilli;RF39'
	'UncR4707, JX218696, uncultured rumen bacterium, Ovibos moschatus, rumen, Bacteria;Firmicutes;Bacilli;RF39'
	'UncR4767, EU850593, uncultured rumen bacterium, Bubalus bubalis, rumen fluid, Bacteria;Firmicutes;Bacilli;RF39'
	'UncR4867, EU871378, uncultured rumen bacterium, Bos taurus, Bacteria;Firmicutes;Bacilli;RF39'
	'UncR4980, EU850580, uncultured rumen bacterium, Bubalus bubalis, rumen fluid, Bacteria;Firmicutes;Bacilli;RF39'
	'UncR5076, JX218855, uncultured rumen bacterium, Ovibos moschatus, rumen, Bacteria;Firmicutes;Bacilli;RF39'
	'UncR5133, EU871410, uncultured rumen bacterium, Bos taurus, Bacteria;Firmicutes;Bacilli;RF39'
	'UncR5143, EU850518, uncultured rumen bacterium, Bubalus bubalis, rumen fluid, Bacteria;Firmicutes;Bacilli;RF39'
	'UncR5330, EU850553, uncultured rumen bacterium, Bubalus bubalis, rumen fluid, Bacteria;Firmicutes;Bacilli;RF39'
	'UncR5371, EU871388, uncultured rumen bacterium, Bos taurus, Bacteria;Firmicutes;Bacilli;RF39'
	'UncR6093, KP455712, uncultured rumen bacterium, yak, rumen, Bacteria;Firmicutes;Bacilli;RF39'
	'UncRu137, AB185684, uncultured rumen bacterium, PCR-derived sequence from rumen, Bacteria;Firmicutes;Bacilli;RF39'
	'UncRu390, AB555016, uncultured rumen bacterium, cattle rumen, Bacteria;Firmicutes;Bacilli;Izemoplasmatales'
	'UncRu406, AB555211, uncultured rumen bacterium, cattle rumen, Bacteria;Firmicutes;Bacilli;RF39'
	'UncRu446, AB555161, uncultured rumen bacterium, cattle rumen, Bacteria;Firmicutes;Bacilli;RF39'
	'UncRu457, AB554998, uncultured rumen bacterium, cattle rumen, Bacteria;Firmicutes;Bacilli;RF39'
	'UncRu469, AB555236, uncultured rumen bacterium, cattle rumen, Bacteria;Firmicutes;Bacilli;RF39'
	'UncRu805, AB612418, uncultured rumen bacterium, cattle rumen, Bacteria;Firmicutes;Bacilli;RF39'
	'UncRu838, AB615052, uncultured rumen bacterium, cattle rumen, Bacteria;Firmicutes;Bacilli;RF39'
	'UncRu840, AB612540, uncultured rumen bacterium, cattle rumen, Bacteria;Firmicutes;Bacilli;RF39'
	'UncTuric, GQ130019, uncultured Turicibacter sp., spacecraft assembly clean room floor, Bacteria;Firmicutes;Bacilli;Erysipelotrichales;Erysipelotrichaceae;Turicibacter'
	'UnculL14, AF507895, uncultured low G+C Gram-positive bacterium, Mono Lake at a depth of 2m from station 6 in July 2000, Bacteria;Firmicutes;Bacilli;Izemoplasmatales;Izemoplasmataceae;Izimaplasma'
	'UnculL32, AY642583, uncultured low G+C Gram-positive bacterium, microbialithe, Bacteria;Firmicutes;Bacilli;Haloplasmatales;Haloplasmataceae;Haloplasma'
	'UnculL83, DQ431898, uncultured low G+C Gram-positive bacterium, Gulf of Mexico sediment, Bacteria;Firmicutes;Bacilli;Haloplasmatales;Haloplasmataceae;Haloplasma'
	'UniRum41, AB009230, unidentified rumen bacterium RFN82, Bos taurus, Bacteria;Firmicutes;Bacilli;Izemoplasmatales'
	'UniRum55, AF001736, unidentified rumen bacterium RF3, Bos taurus, Bacteria;Firmicutes;Bacilli;Izemoplasmatales;Izemoplasmataceae'
	'UniRum97, AF001742, unidentified rumen bacterium RF9, Bos taurus, Bacteria;Firmicutes;Bacilli;RF39'
	'Unide459, HW066339, unidentified, Bacteria;Firmicutes;Bacilli;RF39'
	'Unide482, HW066445, unidentified, Bacteria;Firmicutes;Bacilli;RF39'
	'Unide539, HW066436, unidentified, Bacteria;Firmicutes;Bacilli;RF39'
	'Unide614, HW066464, unidentified, Bacteria;Firmicutes;Bacilli;RF39'
	'UrpDive3, CP009770, Ureaplasma diversum, Bovine, Female bovine urogenital tract, Bacteria;Firmicutes;Bacilli;Mycoplasmatales;Mycoplasmataceae;Ureaplasma'
	'UrpGallo, U62937, Ureaplasma gallorale, Bacteria;Firmicutes;Bacilli;Mycoplasmatales;Mycoplasmataceae;Ureaplasma'
	'UrpPar10, CP000942, Ureaplasma parvum serovar 3 str. ATCC 27815, Bacteria;Firmicutes;Bacilli;Mycoplasmatales;Mycoplasmataceae;Ureaplasma'
	'WaabyG17, ADGC01005571, wallaby gut metagenome, Macropus eugenii, foregut contents of Macropus eugenii, Bacteria;Firmicutes;Bacilli;RF39'
;
end;
begin trees;
	tree tree_1 = [&R] ((('UnculL83, DQ431898, uncultured low G+C Gram-positive bacterium, Gulf of Mexico sediment, Bacteria;Firmicutes;Bacilli;Haloplasmatales;Haloplasmataceae;Haloplasma':0.05182,('BctYCZ94, KP174567, bacterium YC-ZSS-LKJ118, Yuncheng Salt Lake, Bacteria;Firmicutes;Bacilli;Haloplasmatales;Haloplasmataceae;Haloplasma':0.01982,'BctYCZS4, KP174492, bacterium YC-ZSS-LKJ188, Yuncheng Sal…
end;
begin figtree;
	set appearance.backgroundColorAttribute="Default";
	set appearance.backgroundColour=#ffffff;
	set appearance.branchColorAttribute="User selection";
	set appearance.branchColorGradient=false;
	set appearance.branchLineWidth=1.0;
	set appearance.branchMinLineWidth=0.0;
	set appearance.branchWidthAttribute="Fixed";
	set appearance.foregroundColour=#000000;
	set appearance.hilightingGradient=false;
	set appearance.selectionColour=#2d3680;
	set branchLabels.colorAttribute="User selection";
	set branchLabels.displayAttribute="Branch times";
	set branchLabels.fontName="Adobe Devanagari";
	set branchLabels.fontSize=8;
	set branchLabels.fontStyle=0;
	set branchLabels.isShown=false;
	set branchLabels.significantDigits=4;
	set layout.expansion=0;
	set layout.layoutType="RECTILINEAR";
	set layout.zoom=0;
	set legend.attribute="label";
	set legend.fontSize=10.0;
	set legend.isShown=false;
	set legend.significantDigits=4;
	set nodeBars.barWidth=4.0;
	set nodeBars.displayAttribute=null;
	set nodeBars.isShown=false;
	set nodeLabels.colorAttribute="User selection";
	set nodeLabels.displayAttribute="label";
	set nodeLabels.fontName="Adobe Devanagari";
	set nodeLabels.fontSize=8;
	set nodeLabels.fontStyle=0;
	set nodeLabels.isShown=true;
	set nodeLabels.significantDigits=4;
	set nodeShapeExternal.colourAttribute="User selection";
	set nodeShapeExternal.isShown=false;
	set nodeShapeExternal.minSize=10.0;
	set nodeShapeExternal.scaleType=Width;
	set nodeShapeExternal.shapeType=Circle;
	set nodeShapeExternal.size=4.0;
	set nodeShapeExternal.sizeAttribute="Fixed";
	set nodeShapeInternal.colourAttribute="User selection";
	set nodeShapeInternal.isShown=false;
	set nodeShapeInternal.minSize=10.0;
	set nodeShapeInternal.scaleType=Width;
	set nodeShapeInternal.shapeType=Circle;
	set nodeShapeInternal.size=4.0;
	set nodeShapeInternal.sizeAttribute="Fixed";
	set polarLayout.alignTipLabels=false;
	set polarLayout.angularRange=0;
	set polarLayout.rootAngle=0;
	set polarLayout.rootLength=100;
	set polarLayout.showRoot=true;
	set radialLayout.spread=0.0;
	set rectilinearLayout.alignTipLabels=false;
	set rectilinearLayout.curvature=0;
	set rectilinearLayout.rootLength=6990;
	set scale.offsetAge=0.0;
	set scale.rootAge=1.0;
	set scale.scaleFactor=1.0;
	set scale.scaleRoot=false;
	set scaleAxis.automaticScale=true;
	set scaleAxis.fontSize=8.0;
	set scaleAxis.isShown=false;
	set scaleAxis.lineWidth=1.0;
	set scaleAxis.majorTicks=1.0;
	set scaleAxis.minorTicks=0.5;
	set scaleAxis.origin=0.0;
	set scaleAxis.reverseAxis=false;
	set scaleAxis.showGrid=true;
	set scaleBar.automaticScale=true;
	set scaleBar.fontSize=10.0;
	set scaleBar.isShown=true;
	set scaleBar.lineWidth=1.0;
	set scaleBar.scaleRange=0.0;
	set tipLabels.colorAttribute="User selection";
	set tipLabels.displayAttribute="Names";
	set tipLabels.fontName="Adobe Devanagari";
	set tipLabels.fontSize=8;
	set tipLabels.fontStyle=0;
	set tipLabels.isShown=true;
	set tipLabels.significantDigits=4;
	set trees.order=false;
	set trees.orderType="decreasing";
	set trees.rooting=false;
	set trees.rootingType="User Selection";
	set trees.transform=false;
	set trees.transformType="cladogram";
end;
