# Supplementary material for: Wood fibers are a crucial microhabitat for cellulose- and xylan- degrading bacteria in the hindgut of the wood-feeding beetle Odontotaenius disjunctus
Source: Front Microbiol. 2023 Jun 28;14:1173696. doi: 10.3389/fmicb.2023.1173696 (PMC10338082; doi:10.3389/fmicb.2023.1173696)
Supplement: Supplementary file 4 [file Data_Sheet_4.zip › Supplementary_File_3.nwk]

[
Mon May  1 11:12:51 2023: Loaded from /home/main/Desktop/Odontotaenius.03.31.2023/Treponema.reduced.fasta.treefile
Mon May  1 11:13:48 2023: Copied node info of marked from tree_SSURefNR99_1200_slv_138_1
Mon May  1 14:22:30 2023: tree_Treponemareducedfastafile saved to /home/main/Desktop/Odontotaenius.03.31.2023/TreponemaFinal.tree
]
('IP6Ander_ Brevinema andersonii_ Bacteria_Spirochaetota_Brevinematia_Brevinematales_Brevinemataceae_Brevinema':0.40122,
(('SieTher2_ Spirochaeta thermophila_ Bacteria_Spirochaetota_Spirochaetia_Spirochaetales_Spirochaetaceae_Spirochaeta':0.24588,
(('BctYCZ17_ bacterium YC-ZSS-LKJ93_ Yuncheng Salt Lake_ Bacteria_Spirochaetota_Spirochaetia_Spirochaetales_Spirochaetaceae_Spirochaeta':0.12917,
(('SdcSinai_ Sediminispirochaeta sinaica_ sea water from Solar Lake_ Sinai Peninsula_ Bacteria_Spirochaetota_Spirochaetia_Spirochaetales_Spirochaetaceae_Sediminispirochaeta':0.07635,
'SdcSmara_ Sediminispirochaeta smaragdinae_ Bacteria_Spirochaetota_Spirochaetia_Spirochaetales_Spirochaetaceae_Sediminispirochaeta':0.04190
)100_Sediminispirochaeta:0.09640,
('CndMaris_ Candidatus Marispirochaeta sp. JC444_ marine sediments_ Bacteria_Spirochaetota_Spirochaetia_Spirochaetales_Spirochaetaceae_Candidatus Marispirochaeta':0.11005,
('SieSpe15_ Spirochaeta sp. BHI80-158_ Bacteria_Spirochaetota_Spirochaetia_Spirochaetales_Spirochaetaceae_Sediminispirochaeta':0.25278,
(('BAXNapht_ Pleomorphochaeta naphthae_ Oil field_ Bacteria_Spirochaetota_Spirochaetia_Spirochaetales_Spirochaetaceae_Sphaerochaeta':0.01128,
('BAXCauda_ Pleomorphochaeta caudata_ oil field_ Bacteria_Spirochaetota_Spirochaetia_Spirochaetales_Spirochaetaceae_Sphaerochaeta':0.10185,
'WasSpiro_ wall-less spirochete_ Bacteria_Spirochaetota_Spirochaetia_Spirochaetales_Spirochaetaceae_Sphaerochaeta':0.08402
)56:0.01610
)100:0.10379,
('ShoSpec5_ Sphaerochaeta sp._ soil_ Bacteria_Spirochaetota_Spirochaetia_Spirochaetales_Spirochaetaceae_Sphaerochaeta':0.25506,
('ShoCocc2_ Sphaerochaeta coccoides DSM 17374_ Neotermes castaneus_ termite hindgut_ Bacteria_Spirochaetota_Spirochaetia_Spirochaetales_Spirochaetaceae_Sphaerochaeta':0.18151,
('ShoGlob3_ Sphaerochaeta globosa str. Buddy_ aquatic_ fresh water sediment_ Bacteria_Spirochaetota_Spirochaetia_Spirochaetales_Spirochaetaceae_Sphaerochaeta':0.03637,
('ShoSpec2_ Sphaerochaeta sp. _Grapes TMA14__ TCE dechlorinating enrichment culture from Red Cedar River sediment_ Bacteria_Spirochaetota_Spirochaetia_Spirochaetales_Spirochaetaceae_Sphaerochaeta':0.06447,
'ShoSpeci_ Sphaerochaeta sp. RCcp2_ glucose fermenting pure culture from a TCE-dechlorinating community from Red Ced_ Bacteria_Spirochaetota_Spirochaetia_Spirochaetales_Spirochaetaceae_Sphaerochaeta':0.02123
)52:0.02572
)100:0.09495
)25:0.02094
)97:0.08264
)100_Sphaerochaeta:0.11347
)78:0.03311
)61:0.02173
)88:0.04201
)73:0.01636,
(('BctYCLK3_ bacterium YC-LK-LKJ34_ Yuncheng Salt Lake_ Bacteria_Spirochaetota_Spirochaetia_Spirochaetales_Spirochaetaceae_Spirochaeta 2':0.15978,
(('KU5Paci2_ Salinispira pacifica_ Bacteria_Spirochaetota_Spirochaetia_Spirochaetales_Spirochaetaceae_Salinispira':0.13448,
'SieLutea_ Spirochaeta lutea_ soil_ Bacteria_Spirochaetota_Spirochaetia_Spirochaetales_Spirochaetaceae_Salinispira':0.09823
)96_Salinispira:0.03722,
('SieAfric_ Spirochaeta africana_ Bacteria_Spirochaetota_Spirochaetia_Spirochaetales_Spirochaetaceae_Spirochaeta 2':0.03626,
'SieAsiat_ Spirochaeta asiatica_ Bacteria_Spirochaetota_Spirochaetia_Spirochaetales_Spirochaetaceae_Spirochaeta 2':0.02493
)100:0.08924
)68:0.01786
)93:0.02768,
(('L9XZZZZZ.5956_ m54163_221017_145405/65994882/ccs_ Bacteria/Spirochaetota/Spirochaetia_Spirochaetales_Spirochaetaceae/Spirochaeta_2':0.28951,
('SieHalop_ Spirochaeta halophila_ Bacteria_Spirochaetota_Spirochaetia_Spirochaetales_Spirochaetaceae_Spirochaeta 2':0.07409,
('AlkAlkal_ Alkalispirochaeta alkalica_ Bacteria_Spirochaetota_Spirochaetia_Spirochaetales_Spirochaetaceae_Alkalispirochaeta':0.00672,
'AlkAmeri_ Alkalispirochaeta americana_ Bacteria_Spirochaetota_Spirochaetia_Spirochaetales_Spirochaetaceae_Alkalispirochaeta':0.00707
)100_Alkalispirochaeta:0.05997
)100:0.07267
)21:0.02798,
(('SieSpe29_ Spirochaeta sp. LUC14_002_19_P3_ Phacoides pectinatus_ Gill tissue_ Bacteria_Spirochaetota_Spirochaetia_Spirochaetales_Spirochaetaceae_Spirochaeta 2':0.12253,
('StaSp279_ Staphylococcus sp. JGI 0001002-I23_ Bacteria_Spirochaetota_Spirochaetia_Spirochaetales_Spirochaetaceae_Spirochaeta 2':0.11622,
('CytSpec8_ Cytophaga sp. BHI80-86_ Bacteria_Spirochaetota_Spirochaetia_Spirochaetales_Spirochaetaceae_Spirochaeta 2':0.00254,
'CytSpec9_ Cytophaga sp. BHI60-51_ Bacteria_Spirochaetota_Spirochaetia_Spirochaetales_Spirochaetaceae_Spirochaeta 2':0.24819
)100:0.08618
)41:0.03117
)100:0.12531,
('SieAuran_ Spirochaeta aurantia_ Bacteria_Spirochaetota_Spirochaetia_Spirochaetales_Spirochaetaceae_Spirochaeta 2':0.28885,
('SieCello_ Spirochaeta cellobiosiphila_ Bacteria_Spirochaetota_Spirochaetia_Spirochaetales_Spirochaetaceae_Spirochaeta 2':0.11802,
('SieIsova_ Spirochaeta isovalerica_ Bacteria_Spirochaetota_Spirochaetia_Spirochaetales_Spirochaetaceae_Spirochaeta 2':0.11112,
('OesSedim_ Oceanispirochaeta sediminicola_ Deep sea sediments_ Bacteria_Spirochaetota_Spirochaetia_Spirochaetales_Spirochaetaceae_Spirochaeta 2':0.06977,
('OesLitor_ Oceanispirochaeta litoralis_ Bacteria_Spirochaetota_Spirochaetia_Spirochaetales_Spirochaetaceae_Spirochaeta 2':0.02033,
('SieSpe18_ Spirochaeta sp. SR_ Bacteria_Spirochaetota_Spirochaetia_Spirochaetales_Spirochaetaceae_Spirochaeta 2':0.03838,
'SieSpe20_ Spirochaeta sp. K1_ marine sediments_ Bacteria_Spirochaetota_Spirochaetia_Spirochaetales_Spirochaetaceae_Spirochaeta 2':0.05370
)95:0.03275
)89:0.02310
)100:0.11723
)60:0.03505
)88:0.03227
)52:0.02247
)'80_Spirochaeta 2':0.02104
)23:0.02726
)24:0.03816
)16:0.02342
)31:0.05053,
((('UncMi164_ uncultured microorganism_ Zodletone spring source sediment_ Bacteria_Spirochaetota_Spirochaetia_Spirochaetales_Spirochaetaceae_Treponema':0.03356,
'UncMi371_ uncultured microorganism_ Zodletone spring source sediment_ Bacteria_Spirochaetota_Spirochaetia_Spirochaetales_Spirochaetaceae_Treponema':0.02696
)79:0.00392,
(('UncMi163_ uncultured microorganism_ Zodletone spring source sediment_ Bacteria_Spirochaetota_Spirochaetia_Spirochaetales_Spirochaetaceae_Treponema':0.00628,
'UncMi208_ uncultured microorganism_ Zodletone spring source sediment_ Bacteria_Spirochaetota_Spirochaetia_Spirochaetales_Spirochaetaceae_Treponema':0.02315
)81:0.00318,
('UncMi333_ uncultured microorganism_ Zodletone spring source sediment_ Bacteria_Spirochaetota_Spirochaetia_Spirochaetales_Spirochaetaceae_Treponema':0.01610,
('UncMi141_ uncultured microorganism_ Zodletone spring source sediment_ Bacteria_Spirochaetota_Spirochaetia_Spirochaetales_Spirochaetaceae_Treponema':0.02623,
'UncMi270_ uncultured microorganism_ Zodletone spring source sediment_ Bacteria_Spirochaetota_Spirochaetia_Spirochaetales_Spirochaetaceae_Treponema':0.01518
)48:0.00348
)54:0.00146
)61:0.00156
)100:0.06350,
(((('Unc01qfx_ uncultured bacterium_ mesophilic anaerobic reactor fed with effluent from the chemical industry_ Bacteria_Spirochaetota_Spirochaetia_Spirochaetales_Spirochaetaceae_Treponema':0.04692,
('SieSpe21_ Spirochaeta sp. HT_ Bacteria_Spirochaetota_Spirochaetia_Spirochaetales_Spirochaetaceae_Treponema':0.02276,
'Unc54551_ uncultured bacterium_ Urania Basin mud fluid layer_ 3670 m water depth_ eastern Mediterranean Sea_ Bacteria_Spirochaetota_Spirochaetia_Spirochaetales_Spirochaetaceae_Treponema':0.07897
)98:0.02648
)97:0.02622,
('UncP1038_ uncultured prokaryote_ biofilm from subsurface sulfidic cave stream_ Bacteria_Spirochaetota_Spirochaetia_Spirochaetales_Spirochaetaceae_Treponema':0.04900,
('UncSp290_ uncultured Spirochaetaceae bacterium_ SA Au mine_ Bacteria_Spirochaetota_Spirochaetia_Spirochaetales_Spirochaetaceae_Treponema':0.06190,
('Unc01u6k_ uncultured bacterium_ sediment of Lake Oyako Ike_ Bacteria_Spirochaetota_Spirochaetia_Spirochaetales_Spirochaetaceae_Treponema':0.06756,
('UncSp944_ uncultured Spirochaetes bacterium_ upper sediment_ Bacteria_Spirochaetota_Spirochaetia_Spirochaetales_Spirochaetaceae_Treponema':0.05678,
(('TreSteno_ Treponema stenostreptum_ Bacteria_Spirochaetota_Spirochaetia_Spirochaetales_Spirochaetaceae_Treponema':0.03052,
'Unc53161_ uncultured bacterium_ sulfate-reducing MTBE and TBA plume_ Bacteria_Spirochaetota_Spirochaetia_Spirochaetales_Spirochaetaceae_Treponema':0.04214
)64:0.00837,
('UncuS908_ uncultured soil bacterium_ PAH-contaminated soil_ retention systems which treat road runoffs_ Bacteria_Spirochaetota_Spirochaetia_Spirochaetales_Spirochaetaceae_Treponema':0.05019,
('Unc25425_ uncultured bacterium_ mud volcano_ Bacteria_Spirochaetota_Spirochaetia_Spirochaetales_Spirochaetaceae_Treponema':0.04275,
('L2QZ5504_ metagenome_ unknown_ Bacteria_Spirochaetota_Spirochaetia_Spirochaetales_Spirochaetaceae_Treponema':0.03748,
('UncSp272_ uncultured Spirochaetaceae bacterium_ tar-oil contaminated aquifer sediments_ Bacteria_Spirochaetota_Spirochaetia_Spirochaetales_Spirochaetaceae_Treponema':0.02574,
('Unc20050_ uncultured bacterium_ sediment untreated before freezing_ Bacteria_Spirochaetota_Spirochaetia_Spirochaetales_Spirochaetaceae_Treponema':0.03479,
'Unc34186_ uncultured bacterium_ anaerobic wastewater treatment system_ Bacteria_Spirochaetota_Spirochaetia_Spirochaetales_Spirochaetaceae_Treponema':0.22729
)100:0.03800
)98:0.01465
)72:0.00547
)100:0.03268
)79:0.01000
)76:0.01130
)83:0.01098
)57:0.00545
)76:0.01411
)80:0.01179
)80_Treponema_3:0.01572,
(((('UncuS389_ uncultured soil bacterium_ PAH-contaminated soil_ retention systems which treat road runoffs_ Bacteria_Spirochaetota_Spirochaetia_Spirochaetales_Spirochaetaceae_uncultured':0.07003,
'UncuS612_ uncultured soil bacterium_ PAH-contaminated soil_ retention systems which treat road runoffs_ Bacteria_Spirochaetota_Spirochaetia_Spirochaetales_Spirochaetaceae_uncultured':0.06788
)100:0.05878,
('Unc84566_ uncultured bacterium_ subsurface aquifer sediment_ Bacteria_Spirochaetota_Spirochaetia_Spirochaetales_Spirochaetaceae_uncultured':0.05225,
('Unc0060r_ uncultured bacterium_ subsurface aquifer sediment_ Bacteria_Spirochaetota_Spirochaetia_Spirochaetales_Spirochaetaceae_uncultured':0.01357,
'Unc00qce_ uncultured bacterium_ subsurface aquifer sediment_ Bacteria_Spirochaetota_Spirochaetia_Spirochaetales_Spirochaetaceae_uncultured':0.14820
)89:0.01495
)75:0.03678
)99:0.06030,
((('Unc01gs6_ uncultured bacterium_ three granular samples from lab-scale upflow anaerobic bioreactors_ Bacteria_Spirochaetota_Spirochaetia_Spirochaetales_Spirochaetaceae_uncultured':0.15458,
((('Unc41385_ uncultured bacterium_ aerobic activated sludge_ Bacteria_Spirochaetota_Spirochaetia_Spirochaetales_Spirochaetaceae_uncultured':0.03649,
'Unc55534_ uncultured bacterium_ biofilm sampled in a treatment system for groundwater contaminated with BTEX_ MT_ Bacteria_Spirochaetota_Spirochaetia_Spirochaetales_Spirochaetaceae_uncultured':0.03913
)70:0.01229,
('UncSp124_ uncultured Spirochaetes bacterium_ microbial fuel cell inoculated with activated sludge from wastewater treatment p_ Bacteria_Spirochaetota_Spirochaetia_Spirochaetales_Spirochaetaceae_uncultured':0.06187,
'UncSpi90_ uncultured Spirochaetes bacterium_ microbial fuel cell inoculated with activated sludge from wastewater treatment p_ Bacteria_Spirochaetota_Spirochaetia_Spirochaetales_Spirochaetaceae_uncultured':0.10455
)97:0.03685
)66:0.01511,
(('UncSp610_ uncultured Spirochaetes bacterium_ uranium contaminated groundwater_ Bacteria_Spirochaetota_Spirochaetia_Spirochaetales_Spirochaetaceae_uncultured':0.12644,
('UncSp342_ uncultured Spirochaetes bacterium_ uranium contaminated groundwater_ Bacteria_Spirochaetota_Spirochaetia_Spirochaetales_Spirochaetaceae_uncultured':0.24868,
'UncSp535_ uncultured Spirochaetes bacterium_ uranium contaminated groundwater_ Bacteria_Spirochaetota_Spirochaetia_Spirochaetales_Spirochaetaceae_uncultured':0.00000
)99:0.00993
)100:0.04157,
(('L2QZ5666_ metagenome_ unknown_ Bacteria_Spirochaetota_Spirochaetia_Spirochaetales_Spirochaetaceae_uncultured':0.03050,
'Unc01y1y_ uncultured bacterium_ biofilm_ Bacteria_Spirochaetota_Spirochaetia_Spirochaetales_Spirochaetaceae_uncultured':0.04669
)34:0.00527,
('Unc47264_ uncultured bacterium_ microbial mat from sulfidic cave spring Lower Kane Cave_ Big Horn_ sample LKC22_ Bacteria_Spirochaetota_Spirochaetia_Spirochaetales_Spirochaetaceae_uncultured':0.03392,
'UncP1280_ uncultured prokaryote_ biofilm from subsurface sulfidic cave stream_ Bacteria_Spirochaetota_Spirochaetia_Spirochaetales_Spirochaetaceae_uncultured':0.01767
)97:0.02292
)95:0.02666
)65:0.01487
)95:0.02274
)87:0.02298,
(('L2QZZZ69_ metagenome_ unknown_ Bacteria_Spirochaetota_Spirochaetia_Spirochaetales_Spirochaetaceae_uncultured':0.05556,
('Unc018ei_ uncultured bacterium_ three granular samples from lab-scale upflow anaerobic bioreactors_ Bacteria_Spirochaetota_Spirochaetia_Spirochaetales_Spirochaetaceae_uncultured':0.15756,
('Unc00rqh_ uncultured bacterium_ three granular samples from lab-scale upflow anaerobic bioreactors_ Bacteria_Spirochaetota_Spirochaetia_Spirochaetales_Spirochaetaceae_uncultured':0.00291,
('Unc0185o_ uncultured bacterium_ three granular samples from lab-scale upflow anaerobic bioreactors_ Bacteria_Spirochaetota_Spirochaetia_Spirochaetales_Spirochaetaceae_uncultured':0.09740,
'Unc28649_ uncultured bacterium_ full-scale anaerobic bioreactor sludge treating brewery waste_ Bacteria_Spirochaetota_Spirochaetia_Spirochaetales_Spirochaetaceae_uncultured':0.07020
)59:0.12414
)43:0.01036
)55:0.03043
)54:0.04644,
(('L2QMe306_ metagenome_ unknown_ Bacteria_Spirochaetota_Spirochaetia_Spirochaetales_Spirochaetaceae_uncultured':0.02543,
'Unc78862_ uncultured bacterium_ mesophilic anaerobic digester which treats municipal wastewater sludge_ Bacteria_Spirochaetota_Spirochaetia_Spirochaetales_Spirochaetaceae_uncultured':0.19569
)100:0.03076,
('Unc20440_ uncultured bacterium_ sediment treated with glycerol before freezing_ Bacteria_Spirochaetota_Spirochaetia_Spirochaetales_Spirochaetaceae_uncultured':0.10711,
('Unc79313_ uncultured bacterium_ mesophilic anaerobic digester which treats municipal wastewater sludge_ Bacteria_Spirochaetota_Spirochaetia_Spirochaetales_Spirochaetaceae_uncultured':0.08429,
('UncSp576_ uncultured Spirochaetes bacterium_ Trinervitermes sp._ termite gut homogenate_ Bacteria_Spirochaetota_Spirochaetia_Spirochaetales_Spirochaetaceae_Termite Treponema cluster':0.34281,
('UncSp354_ uncultured Spirochaetes bacterium_ Trinervitermes sp._ termite gut homogenate_ Bacteria_Spirochaetota_Spirochaetia_Spirochaetales_Spirochaetaceae_Termite Treponema cluster':0.66829,
('Unc67899_ uncultured bacterium_ mesophilic anaerobic digester which treats municipal wastewater sludge_ Bacteria_Spirochaetota_Spirochaetia_Spirochaetales_Spirochaetaceae_uncultured':0.33358,
'UncFi621_ uncultured Firmicutes bacterium_ Trinervitermes sp._ termite gut homogenate_ Bacteria_Spirochaetota_Spirochaetia_Spirochaetales_Spirochaetaceae_uncultured':0.23422
)27:0.02673
)65:0.06578
)52:0.09949
)100:0.17371
)56:0.07387
)55:0.03002
)87:0.03493
)52:0.00723,
((('Unc23258_ uncultured bacterium_ cow manure_ Bacteria_Spirochaetota_Spirochaetia_Spirochaetales_Spirochaetaceae_uncultured':0.03082,
'Unc56156_ uncultured bacterium_ sphagnum bog_ Bacteria_Spirochaetota_Spirochaetia_Spirochaetales_Spirochaetaceae_uncultured':0.04114
)99:0.02264,
('Unc14271_ uncultured bacterium_ lake sediment_ Bacteria_Spirochaetota_Spirochaetia_Spirochaetales_Spirochaetaceae_uncultured':0.03557,
('L2QZ2386_ metagenome_ unknown_ Bacteria_Spirochaetota_Spirochaetia_Spirochaetales_Spirochaetaceae_uncultured':0.02798,
(('Unc27395_ uncultured bacterium_ acidic lignite mine lake 77_ Northern basin redoxcline Iron Snow cDNA_ Bacteria_Spirochaetota_Spirochaetia_Spirochaetales_Spirochaetaceae_uncultured':0.05226,
'Unc71176_ uncultured bacterium_ anaerobic fermentation reactor with waste activated sludge at ambient and pH unc_ Bacteria_Spirochaetota_Spirochaetia_Spirochaetales_Spirochaetaceae_uncultured':0.02401
)89:0.01496,
('UncB4386_ uncultured bacterium_ PCR-derived sequence from anaerobic granule sludge developed at low temperature_ Bacteria_Spirochaetota_Spirochaetia_Spirochaetales_Spirochaetaceae_uncultured':0.01972,
('UncB2960_ uncultured bacterium_ PCR-derived sequence from anaerobic granule sludge developed at low temperature_ Bacteria_Spirochaetota_Spirochaetia_Spirochaetales_Spirochaetaceae_uncultured':0.00272,
('Unc28210_ uncultured bacterium_ full-scale anaerobic bioreactor sludge treating brewery waste_ Bacteria_Spirochaetota_Spirochaetia_Spirochaetales_Spirochaetaceae_uncultured':0.21165,
'Unc33014_ uncultured bacterium_ anaerobic wastewater treatment system_ Bacteria_Spirochaetota_Spirochaetia_Spirochaetales_Spirochaetaceae_uncultured':0.03820
)89:0.02193
)51:0.00211
)100:0.03672
)67:0.01546
)82:0.01291
)83:0.00679
)91:0.02660,
((('Unc024o8_ uncultured bacterium_ mesophilic anaerobic reactor fed with effluent from the chemical industry_ Bacteria_Spirochaetota_Spirochaetia_Spirochaetales_Spirochaetaceae_uncultured':0.03668,
('Unc48194_ uncultured bacterium_ BTEX contaminated aquifer_ Bacteria_Spirochaetota_Spirochaetia_Spirochaetales_Spirochaetaceae_uncultured':0.04036,
('Unc55477_ uncultured bacterium_ BTEX contaminated aquifer_ Bacteria_Spirochaetota_Spirochaetia_Spirochaetales_Spirochaetaceae_uncultured':0.03292,
'UncTr594_ uncultured Treponema sp._ push core sediment sample from the vadose zone of a hydrocarbon contaminated aqu_ Bacteria_Spirochaetota_Spirochaetia_Spirochaetales_Spirochaetaceae_uncultured':0.03205
)97:0.01917
)81:0.01011
)85:0.01204,
('Unc34506_ uncultured bacterium_ forested wetland_ Bacteria_Spirochaetota_Spirochaetia_Spirochaetales_Spirochaetaceae_uncultured':0.03247,
('Unc36093_ uncultured bacterium_ polluted aquifer_ water from a monitoring well in the contaminated zone_ Bacteria_Spirochaetota_Spirochaetia_Spirochaetales_Spirochaetaceae_uncultured':0.06127,
('UncB7614_ uncultured bacterium_ Yong Ding river_ Bacteria_Spirochaetota_Spirochaetia_Spirochaetales_Spirochaetaceae_uncultured':0.05237,
(('UncBa727_ uncultured bacterium_ uncultured clone from polychlorinated dioxin dechlorinating microcosm_ Bacteria_Spirochaetota_Spirochaetia_Spirochaetales_Spirochaetaceae_uncultured':0.04953,
('UncSp940_ uncultured Spirochaetaceae bacterium_ oil sands tailings settling basin_ Bacteria_Spirochaetota_Spirochaetia_Spirochaetales_Spirochaetaceae_uncultured':0.02787,
('Unc01i7v_ uncultured bacterium_ anaerobic syntrophic butyrate oxidation enrichment_ Bacteria_Spirochaetota_Spirochaetia_Spirochaetales_Spirochaetaceae_uncultured':0.09790,
'Unc39585_ uncultured bacterium SJA-168_ Bacteria_Spirochaetota_Spirochaetia_Spirochaetales_Spirochaetaceae_uncultured':0.00953
)100:0.02833
)100:0.03314
)37:0.00978,
('Unc27634_ uncultured bacterium_ aquifer soil_ PCE flow column_ Bacteria_Spirochaetota_Spirochaetia_Spirochaetales_Spirochaetaceae_uncultured':0.04747,
('Unc51000_ uncultured bacterium_ benzene-contaminated groundwater_ Bacteria_Spirochaetota_Spirochaetia_Spirochaetales_Spirochaetaceae_uncultured':0.02419,
('UncSp123_ uncultured Spirochaetaceae bacterium_ coal enrichment culture_ Bacteria_Spirochaetota_Spirochaetia_Spirochaetales_Spirochaetaceae_uncultured':0.00000,
('Unc01z41_ uncultured bacterium_ RDX contaminated groundwater_ Bacteria_Spirochaetota_Spirochaetia_Spirochaetales_Spirochaetaceae_uncultured':0.08891,
'Unc75099_ uncultured bacterium_ RDX contaminated groundwater_ Bacteria_Spirochaetota_Spirochaetia_Spirochaetales_Spirochaetaceae_uncultured':0.08055
)50:0.00000
)100:0.03221
)67:0.00616
)83:0.00840
)38:0.00466
)56:0.01721
)80:0.01895
)51:0.01330
)53:0.00829,
(('Unc017uf_ uncultured bacterium_ fault-associated paleozoic carbonate aquifer_ Bacteria_Spirochaetota_Spirochaetia_Spirochaetales_Spirochaetaceae_uncultured':0.01204,
('Unc01o5j_ uncultured bacterium_ production water sample from oil well_ Bacteria_Spirochaetota_Spirochaetia_Spirochaetales_Spirochaetaceae_uncultured':0.00142,
'UncSp127_ uncultured spirochete_ TCE-contaminated site_ Bacteria_Spirochaetota_Spirochaetia_Spirochaetales_Spirochaetaceae_uncultured':0.06931
)99:0.00336
)100:0.03636,
(('Unc55960_ uncultured bacterium_ thermophilic anaerobic sludge from a methanol-fed lab scale bioreactor_ Bacteria_Spirochaetota_Spirochaetia_Spirochaetales_Spirochaetaceae_uncultured':0.04224,
'UncBac55_ uncultured bacterium_ biofilm from an anoxic tank_ Bacteria_Spirochaetota_Spirochaetia_Spirochaetales_Spirochaetaceae_uncultured':0.03622
)78:0.02189,
(('Unc25305_ uncultured bacterium_ anaerobic digester_ Bacteria_Spirochaetota_Spirochaetia_Spirochaetales_Spirochaetaceae_uncultured':0.00874,
'Unc26000_ uncultured bacterium_ anaerobic digester_ Bacteria_Spirochaetota_Spirochaetia_Spirochaetales_Spirochaetaceae_uncultured':0.01174
)100:0.03132,
(('Unc43265_ uncultured bacterium SJA-102_ Bacteria_Spirochaetota_Spirochaetia_Spirochaetales_Spirochaetaceae_uncultured':0.02628,
('Unc55778_ uncultured bacterium_ full-scale anaerobic UASB bioreactor treating paper mill wastewater_ Bacteria_Spirochaetota_Spirochaetia_Spirochaetales_Spirochaetaceae_uncultured':0.05268,
(('JQDSlud3_ bioreactor sludge metagenome_ anaerobic thermophilic cellulolytic sludge from lab reactor_ Bacteria_Spirochaetota_Spirochaetia_Spirochaetales_Spirochaetaceae_uncultured':0.01511,
'Unc29973_ uncultured bacterium_ full-scale anaerobic bioreactor sludge treating brewery waste_ Bacteria_Spirochaetota_Spirochaetia_Spirochaetales_Spirochaetaceae_uncultured':0.05136
)85:0.01404,
('Unc32878_ uncultured bacterium SJA-69_ Bacteria_Spirochaetota_Spirochaetia_Spirochaetales_Spirochaetaceae_uncultured':0.00498,
('Unc27810_ uncultured bacterium_ upflow microbial fuel cell anode_ Bacteria_Spirochaetota_Spirochaetia_Spirochaetales_Spirochaetaceae_uncultured':0.03291,
'Unc54010_ uncultured bacterium_ microbial fuel cell enriched with copiotrophic artificial wastewater_ Bacteria_Spirochaetota_Spirochaetia_Spirochaetales_Spirochaetaceae_uncultured':0.00844
)87:0.00422
)100:0.03338
)57:0.00767
)50:0.01026
)44:0.00631,
('UncB1912_ uncultured bacterium_ full-scale municipal anaerobic digester_ Bacteria_Spirochaetota_Spirochaetia_Spirochaetales_Spirochaetaceae_uncultured':0.03076,
((('Unc69722_ uncultured bacterium_ mesophilic anaerobic digester which treats municipal wastewater sludge_ Bacteria_Spirochaetota_Spirochaetia_Spirochaetales_Spirochaetaceae_uncultured':0.07862,
('Unc70364_ uncultured bacterium_ mesophilic anaerobic digester which treats municipal wastewater sludge_ Bacteria_Spirochaetota_Spirochaetia_Spirochaetales_Spirochaetaceae_uncultured':0.05610,
('Unc002e1_ uncultured bacterium_ mesophilic anaerobic digester which treats municipal wastewater sludge_ Bacteria_Spirochaetota_Spirochaetia_Spirochaetales_Spirochaetaceae_uncultured':0.24444,
('GndMeta8_ groundwater metagenome_ biofilm material_ Bacteria_Spirochaetota_Spirochaetia_Spirochaetales_Spirochaetaceae_Termite Treponema cluster':0.79902,
'Unc60718_ uncultured bacterium_ mesophilic anaerobic digester which treats municipal wastewater sludge_ Bacteria_Spirochaetota_Spirochaetia_Spirochaetales_Spirochaetaceae_uncultured':0.16080
)98:0.07827
)50:0.05610
)42:0.02307
)44:0.02962,
(('Unc60089_ uncultured bacterium_ mesophilic anaerobic digester which treats municipal wastewater sludge_ Bacteria_Spirochaetota_Spirochaetia_Spirochaetales_Spirochaetaceae_uncultured':0.03995,
'Unc71001_ uncultured bacterium_ mesophilic anaerobic digester which treats municipal wastewater sludge_ Bacteria_Spirochaetota_Spirochaetia_Spirochaetales_Spirochaetaceae_uncultured':0.05553
)54:0.02269,
('Unc72728_ uncultured bacterium_ mesophilic anaerobic digester which treats municipal wastewater sludge_ Bacteria_Spirochaetota_Spirochaetia_Spirochaetales_Spirochaetaceae_uncultured':0.04451,
('Unc003pj_ uncultured bacterium_ mesophilic anaerobic digester which treats municipal wastewater sludge_ Bacteria_Spirochaetota_Spirochaetia_Spirochaetales_Spirochaetaceae_uncultured':0.00272,
('Unc69994_ uncultured bacterium_ mesophilic anaerobic digester which treats municipal wastewater sludge_ Bacteria_Spirochaetota_Spirochaetia_Spirochaetales_Spirochaetaceae_uncultured':0.00847,
('Unc60854_ uncultured bacterium_ mesophilic anaerobic digester which treats municipal wastewater sludge_ Bacteria_Spirochaetota_Spirochaetia_Spirochaetales_Spirochaetaceae_uncultured':0.16697,
'Unc85221_ uncultured bacterium_ mesophilic anaerobic digester which treats municipal wastewater sludge_ Bacteria_Spirochaetota_Spirochaetia_Spirochaetales_Spirochaetaceae_uncultured':0.16902
)100:0.07952
)100:0.11442
)74:0.06498
)60:0.02056
)39:0.02107
)100:0.07738,
('L2QZ6599_ metagenome_ unknown_ Bacteria_Spirochaetota_Spirochaetia_Spirochaetales_Spirochaetaceae_uncultured':0.00549,
(('Unc60493_ uncultured bacterium_ mesophilic anaerobic digester which treats municipal wastewater sludge_ Bacteria_Spirochaetota_Spirochaetia_Spirochaetales_Spirochaetaceae_uncultured':0.03108,
'Unc69987_ uncultured bacterium_ mesophilic anaerobic digester which treats municipal wastewater sludge_ Bacteria_Spirochaetota_Spirochaetia_Spirochaetales_Spirochaetaceae_uncultured':0.03689
)62:0.00502,
(('Unc59713_ uncultured bacterium_ mesophilic anaerobic digester which treats municipal wastewater sludge_ Bacteria_Spirochaetota_Spirochaetia_Spirochaetales_Spirochaetaceae_uncultured':0.03177,
('Unc003pu_ uncultured bacterium_ mesophilic anaerobic digester which treats municipal wastewater sludge_ Bacteria_Spirochaetota_Spirochaetia_Spirochaetales_Spirochaetaceae_uncultured':0.06996,
'Unc60497_ uncultured bacterium_ mesophilic anaerobic digester which treats municipal wastewater sludge_ Bacteria_Spirochaetota_Spirochaetia_Spirochaetales_Spirochaetaceae_uncultured':0.04109
)83:0.01992
)72:0.00880,
(('Unc68579_ uncultured bacterium_ mesophilic anaerobic digester which treats municipal wastewater sludge_ Bacteria_Spirochaetota_Spirochaetia_Spirochaetales_Spirochaetaceae_uncultured':0.02872,
('Unc003pg_ uncultured bacterium_ mesophilic anaerobic digester which treats municipal wastewater sludge_ Bacteria_Spirochaetota_Spirochaetia_Spirochaetales_Spirochaetaceae_uncultured':0.09590,
'Unc71975_ uncultured bacterium_ mesophilic anaerobic digester which treats municipal wastewater sludge_ Bacteria_Spirochaetota_Spirochaetia_Spirochaetales_Spirochaetaceae_uncultured':0.00480
)100:0.09493
)98:0.03198,
(('UncB1685_ uncultured bacterium_ full-scale municipal anaerobic digester_ Bacteria_Spirochaetota_Spirochaetia_Spirochaetales_Spirochaetaceae_uncultured':0.11500,
'UncB3770_ uncultured bacterium_ full-scale municipal anaerobic digester_ Bacteria_Spirochaetota_Spirochaetia_Spirochaetales_Spirochaetaceae_uncultured':0.13934
)73:0.05623,
('Unc83678_ uncultured bacterium_ mesophilic anaerobic digester which treats municipal wastewater sludge_ Bacteria_Spirochaetota_Spirochaetia_Spirochaetales_Spirochaetaceae_uncultured':0.07357,
('Unc60526_ uncultured bacterium_ mesophilic anaerobic digester which treats municipal wastewater sludge_ Bacteria_Spirochaetota_Spirochaetia_Spirochaetales_Spirochaetaceae_uncultured':0.10075,
(('Unc60206_ uncultured bacterium_ mesophilic anaerobic digester which treats municipal wastewater sludge_ Bacteria_Spirochaetota_Spirochaetia_Spirochaetales_Spirochaetaceae_uncultured':0.20376,
'Unc68412_ uncultured bacterium_ mesophilic anaerobic digester which treats municipal wastewater sludge_ Bacteria_Spirochaetota_Spirochaetia_Spirochaetales_Spirochaetaceae_uncultured':0.13852
)96:0.04077,
('Unc000z7_ uncultured bacterium_ mesophilic anaerobic digester which treats municipal wastewater sludge_ Bacteria_Spirochaetota_Spirochaetia_Spirochaetales_Spirochaetaceae_uncultured':0.10219,
('Unc68930_ uncultured bacterium_ mesophilic anaerobic digester which treats municipal wastewater sludge_ Bacteria_Spirochaetota_Spirochaetia_Spirochaetales_Spirochaetaceae_uncultured':0.11670,
('Unc59778_ uncultured bacterium_ mesophilic anaerobic digester which treats municipal wastewater sludge_ Bacteria_Spirochaetota_Spirochaetia_Spirochaetales_Spirochaetaceae_uncultured':0.07679,
'Unc60223_ uncultured bacterium_ mesophilic anaerobic digester which treats municipal wastewater sludge_ Bacteria_Spirochaetota_Spirochaetia_Spirochaetales_Spirochaetaceae_uncultured':0.20811
)94:0.04537
)53:0.01176
)49:0.00626
)91:0.02616
)89:0.01584
)60:0.00526
)99:0.06214
)72:0.00852
)86:0.01270
)100:0.02552
)63:0.00189
)85:0.01415
)100:0.05759
)50:0.00844
)94:0.02598
)54:0.00980
)100:0.03822
)100:0.05023
)99:0.02942
)100:0.07163
)98_uncultured:0.08069,
('Unc25130_ uncultured bacterium_ wetland_ Bacteria_Spirochaetota_Spirochaetia_Spirochaetales_Spirochaetaceae_Treponema':0.04951,
(('Unc23155_ uncultured bacterium_ mud volcano_ Bacteria_Spirochaetota_Spirochaetia_Spirochaetales_Spirochaetaceae_Treponema':0.03561,
('Unc012l4_ uncultured bacterium_ ASBR reactor treating swine waste_ reactor 4_ day 700_ temperature_ 25 deg C_ am_ Bacteria_Spirochaetota_Spirochaetia_Spirochaetales_Spirochaetaceae_Treponema':0.03094,
('UncTr544_ uncultured Treponema sp._ low temperature anaerobic bioreactor_ Bacteria_Spirochaetota_Spirochaetia_Spirochaetales_Spirochaetaceae_Treponema':0.01626,
('Unc013al_ uncultured bacterium_ ASBR reactor treating swine waste_ reactor 4_ day 563_ temperature_ 25 deg C_ am_ Bacteria_Spirochaetota_Spirochaetia_Spirochaetales_Spirochaetaceae_Treponema':0.06096,
('Unc00uqi_ uncultured bacterium_ ASBR reactor treating swine waste_ reactor 1_ day 700_ temperature_ 25 deg C_ am_ Bacteria_Spirochaetota_Spirochaetia_Spirochaetales_Spirochaetaceae_Treponema':0.15928,
('Unc00nif_ uncultured bacterium_ ASBR reactor treating swine waste_ reactor 4_ day 563_ temperature_ 25 deg C_ am_ Bacteria_Spirochaetota_Spirochaetia_Spirochaetales_Spirochaetaceae_Treponema':0.10863,
'Unc00tef_ uncultured bacterium_ ASBR reactor treating swine waste_ reactor 4_ day 563_ temperature_ 25 deg C_ am_ Bacteria_Spirochaetota_Spirochaetia_Spirochaetales_Spirochaetaceae_Treponema':0.30191
)100:0.06675
)99:0.03336
)99:0.02991
)73:0.01533
)100:0.06547
)74:0.02543,
((('Unc26087_ uncultured bacterium_ mud volcano_ Bacteria_Spirochaetota_Spirochaetia_Spirochaetales_Spirochaetaceae_Treponema':0.02584,
('Unc60455_ uncultured bacterium_ sulfate-reducing MTBE and TBA plume_ Bacteria_Spirochaetota_Spirochaetia_Spirochaetales_Spirochaetaceae_Treponema':0.02958,
('L2QZ3792_ metagenome_ unknown_ Bacteria_Spirochaetota_Spirochaetia_Spirochaetales_Spirochaetaceae_Treponema':0.02927,
('TreZuelz_ Treponema zuelzerae_ Bacteria_Spirochaetota_Spirochaetia_Spirochaetales_Spirochaetaceae_Treponema':0.02206,
(('Unc0139w_ uncultured bacterium_ ASBR reactor treating swine waste_ reactor 4_ day 563_ temperature_ 25 deg C_ am_ Bacteria_Spirochaetota_Spirochaetia_Spirochaetales_Spirochaetaceae_Treponema':0.12414,
('Unc61207_ uncultured bacterium_ mesophilic anaerobic digester which treats municipal wastewater sludge_ Bacteria_Spirochaetota_Spirochaetia_Spirochaetales_Spirochaetaceae_Treponema':0.10527,
'Unc69673_ uncultured bacterium_ mesophilic anaerobic digester which treats municipal wastewater sludge_ Bacteria_Spirochaetota_Spirochaetia_Spirochaetales_Spirochaetaceae_Treponema':0.09078
)92:0.01541
)77:0.00901,
(('Unc22230_ uncultured bacterium_ cow manure_ Bacteria_Spirochaetota_Spirochaetia_Spirochaetales_Spirochaetaceae_Treponema':0.02309,
('UncEub94_ uncultured eubacterium AA14_ anaerobic reactor_ Bacteria_Spirochaetota_Spirochaetia_Spirochaetales_Spirochaetaceae_Treponema':0.07299,
('UncP1278_ uncultured prokaryote_ biofilm from subsurface sulfidic cave stream_ Bacteria_Spirochaetota_Spirochaetia_Spirochaetales_Spirochaetaceae_Treponema':0.04056,
'UncSpi70_ uncultured spirochete_ paper pulp column_ Bacteria_Spirochaetota_Spirochaetia_Spirochaetales_Spirochaetaceae_Treponema':0.02266
)98:0.02689
)75:0.00709
)97:0.02757,
(('Unc58821_ uncultured bacterium_ mesophilic biogas digester treating pig manure_ Bacteria_Spirochaetota_Spirochaetia_Spirochaetales_Spirochaetaceae_Treponema':0.03876,
'Unc71942_ uncultured bacterium_ mesophilic biogas digester treating pig manure_ Bacteria_Spirochaetota_Spirochaetia_Spirochaetales_Spirochaetaceae_Treponema':0.06292
)95:0.01109,
(('Unc00ojt_ uncultured bacterium_ ASBR reactor treating swine waste_ reactor 2_ day 700_ temperature_ 25 deg C_ am_ Bacteria_Spirochaetota_Spirochaetia_Spirochaetales_Spirochaetaceae_Treponema':0.03421,
('BctEn331_ bacterium enrichment culture clone BBMC-5_ biogas fermentation enrichment culture_ Bacteria_Spirochaetota_Spirochaetia_Spirochaetales_Spirochaetaceae_Treponema':0.07508,
'Unc00oqi_ uncultured bacterium_ ASBR reactor treating swine waste_ reactor 2_ day 700_ temperature_ 25 deg C_ am_ Bacteria_Spirochaetota_Spirochaetia_Spirochaetales_Spirochaetaceae_Treponema':0.20344
)97:0.04633
)72:0.00461,
('Unc61350_ uncultured bacterium_ Bacteria_Spirochaetota_Spirochaetia_Spirochaetales_Spirochaetaceae_Treponema':0.00986,
('L2QZ1881_ metagenome_ unknown_ Bacteria_Spirochaetota_Spirochaetia_Spirochaetales_Spirochaetaceae_Treponema':0.00456,
('Unc01dlp_ uncultured bacterium_ ASBR reactor treating swine waste_ reactor 1_ day 809_ temperature_ 35 deg C_ am_ Bacteria_Spirochaetota_Spirochaetia_Spirochaetales_Spirochaetaceae_Treponema':0.08784,
('Unc00fim_ uncultured bacterium_ ASBR reactor treating swine waste_ reactor 2_ day 914_ temperature_ 35 deg C_ am_ Bacteria_Spirochaetota_Spirochaetia_Spirochaetales_Spirochaetaceae_Treponema':0.04992,
'Unc00p59_ uncultured bacterium_ ASBR reactor treating swine waste_ reactor 1_ day 914_ temperature_ 35 deg C_ am_ Bacteria_Spirochaetota_Spirochaetia_Spirochaetales_Spirochaetaceae_Treponema':0.16262
)100:0.06878
)100:0.04059
)98:0.00738
)71:0.00575
)93:0.02185
)93:0.01830
)46:0.00296
)71:0.00685
)82:0.00819
)96:0.00904
)83:0.00810
)100:0.04596,
((('Unc17507_ uncultured bacterium_ Tursiops truncatus_ bottlenose dolphin_ dolphin U_ bottlenose dolphin mouth_ Bacteria_Spirochaetota_Spirochaetia_Spirochaetales_Spirochaetaceae_Treponema':0.06554,
('Unc19982_ uncultured bacterium_ Tursiops truncatus_ bottlenose dolphin_ dolphin K_ bottlenose dolphin mouth_ Bacteria_Spirochaetota_Spirochaetia_Spirochaetales_Spirochaetaceae_Treponema':0.02162,
'Unc20930_ uncultured bacterium_ Tursiops truncatus_ bottlenose dolphin_ dolphin U_ bottlenose dolphin mouth_ Bacteria_Spirochaetota_Spirochaetia_Spirochaetales_Spirochaetaceae_Treponema':0.02400
)100:0.05882
)56:0.00231,
(('TreSpe37_ Treponema sp._ Bacteria_Spirochaetota_Spirochaetia_Spirochaetales_Spirochaetaceae_Treponema':0.01952,
'TreSpe61_ Treponema sp. oral clone EW054_ Bacteria_Spirochaetota_Spirochaetia_Spirochaetales_Spirochaetaceae_Treponema':0.01465
)100:0.02639,
((('TreSpe68_ Treponema sp. canine oral taxon 170_ Canis familiaris_ oral cavity subgingival plaque_ Bacteria_Spirochaetota_Spirochaetia_Spirochaetales_Spirochaetaceae_Treponema':0.02625,
('TreSpe70_ Treponema sp. canine oral taxon 247_ Canis familiaris_ oral cavity subgingival plaque_ Bacteria_Spirochaetota_Spirochaetia_Spirochaetales_Spirochaetaceae_Treponema':0.03075,
('TreSpe71_ Treponema sp. canine oral taxon 355_ Canis familiaris_ oral cavity subgingival plaque_ Bacteria_Spirochaetota_Spirochaetia_Spirochaetales_Spirochaetaceae_Treponema':0.02664,
'UncTr470_ uncultured Treponema sp._ Homo sapiens_ subgingival plaque_ Bacteria_Spirochaetota_Spirochaetia_Spirochaetales_Spirochaetaceae_Treponema':0.03076
)100:0.01987
)71:0.00792
)76:0.01013,
(('TreSpe59_ Treponema sp. I_W_T040_ Bacteria_Spirochaetota_Spirochaetia_Spirochaetales_Spirochaetaceae_Treponema':0.02789,
'Unide387_ unidentified_ Bacteria_Spirochaetota_Spirochaetia_Spirochaetales_Spirochaetaceae_Treponema':0.03476
)80:0.02072,
('TreSpe83_ Treponema sp. canine oral taxon 357_ Canis familiaris_ oral cavity subgingival plaque_ Bacteria_Spirochaetota_Spirochaetia_Spirochaetales_Spirochaetaceae_Treponema':0.03374,
('TreSpe53_ Treponema sp. I_C_BA223_ Bacteria_Spirochaetota_Spirochaetia_Spirochaetales_Spirochaetaceae_Treponema':0.03014,
'UncTr581_ uncultured Treponema sp._ Subgingival plaque from horse_ Bacteria_Spirochaetota_Spirochaetia_Spirochaetales_Spirochaetaceae_Treponema':0.02893
)78:0.01290
)50:0.00689
)56:0.00636
)65:0.00645,
('TreSpe44_ Treponema sp. I_E_U17A_ Bacteria_Spirochaetota_Spirochaetia_Spirochaetales_Spirochaetaceae_Treponema':0.02697,
(('UnideZ57_ unidentified_ Bacteria_Spirochaetota_Spirochaetia_Spirochaetales_Spirochaetaceae_Treponema':0.02366,
(('Unc45139_ uncultured bacterium_ Homo sapiens_ mouth_ Bacteria_Spirochaetota_Spirochaetia_Spirochaetales_Spirochaetaceae_Treponema':0.03684,
'Unc45140_ uncultured bacterium_ Homo sapiens_ mouth_ Bacteria_Spirochaetota_Spirochaetia_Spirochaetales_Spirochaetaceae_Treponema':0.00617
)100:0.02605,
('UncTr458_ uncultured Treponema sp._ Homo sapiens_ subgingival plaque_ Bacteria_Spirochaetota_Spirochaetia_Spirochaetales_Spirochaetaceae_Treponema':0.01132,
('Unc44029_ uncultured bacterium_ Homo sapiens_ mouth_ Bacteria_Spirochaetota_Spirochaetia_Spirochaetales_Spirochaetaceae_Treponema':0.10162,
'Unc56361_ uncultured bacterium_ Homo sapiens_ mouth_ Bacteria_Spirochaetota_Spirochaetia_Spirochaetales_Spirochaetaceae_Treponema':0.04146
)100:0.08184
)77:0.00110
)85:0.00504
)95:0.00714,
(('TreSpe31_ Treponema sp._ Bacteria_Spirochaetota_Spirochaetia_Spirochaetales_Spirochaetaceae_Treponema':0.03751,
('UncTr540_ uncultured Treponema sp._ Homo sapiens_ oral cavity subgingival plaque_ Bacteria_Spirochaetota_Spirochaetia_Spirochaetales_Spirochaetaceae_Treponema':0.10277,
('TreSpe13_ Treponema sp. oral taxon 235_ Homo sapiens_ oral cavity_ Bacteria_Spirochaetota_Spirochaetia_Spirochaetales_Spirochaetaceae_Treponema':0.02817,
('TreSpe56_ Treponema sp. I_Q_AT20_ Bacteria_Spirochaetota_Spirochaetia_Spirochaetales_Spirochaetaceae_Treponema':0.02572,
'Unc45050_ uncultured bacterium_ Homo sapiens_ mouth_ Bacteria_Spirochaetota_Spirochaetia_Spirochaetales_Spirochaetaceae_Treponema':0.02564
)86:0.00641
)74:0.00496
)44:0.00762
)25:0.00225,
('Unide544_ unidentified_ Bacteria_Spirochaetota_Spirochaetia_Spirochaetales_Spirochaetaceae_Treponema':0.01281,
('TreMedi4_ Treponema medium ATCC 700293_ Bacteria_Spirochaetota_Spirochaetia_Spirochaetales_Spirochaetaceae_Treponema':0.00725,
('TreSpe65_ Treponema sp. OMZ 838_ Bacteria_Spirochaetota_Spirochaetia_Spirochaetales_Spirochaetaceae_Treponema':0.00816,
(('Unc01knk_ uncultured bacterium_ Homo sapiens_ skin_ antecubital fossa_ Bacteria_Spirochaetota_Spirochaetia_Spirochaetales_Spirochaetaceae_Treponema':0.04511,
'UncTr534_ uncultured Treponema sp._ Homo sapiens_ oral cavity subgingival plaque_ Bacteria_Spirochaetota_Spirochaetia_Spirochaetales_Spirochaetaceae_Treponema':0.04760
)69:0.00318,
('Unc48944_ uncultured bacterium_ Homo sapiens_ mouth_ Bacteria_Spirochaetota_Spirochaetia_Spirochaetales_Spirochaetaceae_Treponema':0.13805,
(('Unc45150_ uncultured bacterium_ Homo sapiens_ mouth_ Bacteria_Spirochaetota_Spirochaetia_Spirochaetales_Spirochaetaceae_Treponema':0.02290,
'Unc56415_ uncultured bacterium_ Homo sapiens_ mouth_ Bacteria_Spirochaetota_Spirochaetia_Spirochaetales_Spirochaetaceae_Treponema':0.01821
)88:0.00544,
('Unc53774_ uncultured bacterium_ Homo sapiens_ mouth_ Bacteria_Spirochaetota_Spirochaetia_Spirochaetales_Spirochaetaceae_Treponema':0.13730,
('Unc40380_ uncultured bacterium_ Homo sapiens_ mouth_ Bacteria_Spirochaetota_Spirochaetia_Spirochaetales_Spirochaetaceae_Treponema':0.02870,
('Unc44536_ uncultured bacterium_ Homo sapiens_ mouth_ Bacteria_Spirochaetota_Spirochaetia_Spirochaetales_Spirochaetaceae_Treponema':0.00839,
('Unc53451_ uncultured bacterium_ Homo sapiens_ mouth_ Bacteria_Spirochaetota_Spirochaetia_Spirochaetales_Spirochaetaceae_Treponema':0.01393,
'Unc53457_ uncultured bacterium_ Homo sapiens_ mouth_ Bacteria_Spirochaetota_Spirochaetia_Spirochaetales_Spirochaetaceae_Treponema':0.04251
)95:0.01217
)98:0.00855
)81:0.00458
)44:0.00000
)48:0.00000
)68:0.00324
)66:0.00314
)85:0.00582
)28:0.00455
)98:0.01397
)48:0.00638
)99:0.01564
)82:0.00948
)87:0.01721
)81:0.01502
)99:0.04487,
(('S06Isola_ spirochete isolate 2-1498_ Bos taurus_ Bacteria_Spirochaetota_Spirochaetia_Spirochaetales_Spirochaetaceae_Treponema':0.06753,
'TrePal69_ Treponema pallidum subsp. pallidum str. Sea 81-4_ Bacteria_Spirochaetota_Spirochaetia_Spirochaetales_Spirochaetaceae_Treponema':0.17313
)90:0.02570,
((('Unc21093_ uncultured bacterium_ Tursiops truncatus_ bottlenose dolphin_ dolphin U_ bottlenose dolphin mouth_ Bacteria_Spirochaetota_Spirochaetia_Spirochaetales_Spirochaetaceae_Treponema':0.09518,
'UncTr587_ uncultured Treponema sp._ bovine_ digital dermatitis lesions_ Bacteria_Spirochaetota_Spirochaetia_Spirochaetales_Spirochaetaceae_Treponema':0.18301
)99:0.05303,
(('Unc10728_ uncultured bacterium_ Zalophus californianus_ California sea lion_ SL5_ California sea lion mouth_ Bacteria_Spirochaetota_Spirochaetia_Spirochaetales_Spirochaetaceae_Treponema':0.07549,
'UncR2422_ uncultured rumen bacterium_ Bos taurus Hereford x Angus hybrid _HEAN__ rumen epithelium_ Bacteria_Spirochaetota_Spirochaetia_Spirochaetales_Spirochaetaceae_Treponema':0.06184
)86:0.01448,
('TreSpe12_ Treponema sp. PT2_ Bos taurus_ host digital dermatitis lesion_ Bacteria_Spirochaetota_Spirochaetia_Spirochaetales_Spirochaetaceae_Treponema':0.18600,
('UncR1588_ uncultured rumen bacterium_ Capra aegagrus hircus_ goat rumen mucosa_ Bacteria_Spirochaetota_Spirochaetia_Spirochaetales_Spirochaetaceae_Treponema':0.09277,
(('TreSpec7_ Treponema sp. PT1_ Bos taurus_ host digital dermatitis lesion_ Bacteria_Spirochaetota_Spirochaetia_Spirochaetales_Spirochaetaceae_Treponema':0.06626,
('TreSpe18_ Treponema sp. PT4_ Bos taurus_ host digital dermatitis lesion_ Bacteria_Spirochaetota_Spirochaetia_Spirochaetales_Spirochaetaceae_Treponema':0.09305,
'UncTr585_ uncultured Treponema sp._ bovine_ digital dermatitis lesions_ Bacteria_Spirochaetota_Spirochaetia_Spirochaetales_Spirochaetaceae_Treponema':0.04991
)65:0.01000
)98:0.03084,
('TreRefri_ Treponema refringens_ Bacteria_Spirochaetota_Spirochaetia_Spirochaetales_Spirochaetaceae_Treponema':0.04213,
('TreCalli_ Treponema calligyrum_ Bacteria_Spirochaetota_Spirochaetia_Spirochaetales_Spirochaetaceae_Treponema':0.05097,
('TreSpe10_ Treponema sp. PT3_ Bos taurus_ host digital dermatitis lesion_ Bacteria_Spirochaetota_Spirochaetia_Spirochaetales_Spirochaetaceae_Treponema':0.03040,
'UncTr589_ uncultured Treponema sp._ bovine_ digital dermatitis lesions_ Bacteria_Spirochaetota_Spirochaetia_Spirochaetales_Spirochaetaceae_Treponema':0.03409
)100:0.03085
)80:0.01642
)90:0.01873
)49:0.01069
)53:0.01430
)97:0.02728
)100:0.08681
)75:0.01357,
((('TreSpe16_ Treponema sp. feline oral taxon 211_ Felis catus_ Bacteria_Spirochaetota_Spirochaetia_Spirochaetales_Spirochaetaceae_Treponema':0.02567,
'TreSpe77_ Treponema sp. canine oral taxon 246_ Canis familiaris_ oral cavity subgingival plaque_ Bacteria_Spirochaetota_Spirochaetia_Spirochaetales_Spirochaetaceae_Treponema':0.03613
)100:0.08716,
(('UncTr579_ uncultured Treponema sp._ Subgingival plaque from horse_ Bacteria_Spirochaetota_Spirochaetia_Spirochaetales_Spirochaetaceae_Treponema':0.19231,
'UncTr593_ uncultured Treponema sp._ bovine_ digital dermatitis lesions_ Bacteria_Spirochaetota_Spirochaetia_Spirochaetales_Spirochaetaceae_Treponema':0.01966
)77:0.03749,
('UncTr498_ uncultured Treponema sp._ Homo sapiens_ oral cavity subgingival plaque_ Bacteria_Spirochaetota_Spirochaetia_Spirochaetales_Spirochaetaceae_Treponema':0.07379,
(('TreSpe64_ Treponema sp. oral clone EX137_ Bacteria_Spirochaetota_Spirochaetia_Spirochaetales_Spirochaetaceae_Treponema':0.03126,
('UncTr535_ uncultured Treponema sp._ Homo sapiens_ oral cavity subgingival plaque_ Bacteria_Spirochaetota_Spirochaetia_Spirochaetales_Spirochaetaceae_Treponema':0.04385,
('UncTr459_ uncultured Treponema sp._ Homo sapiens_ subgingival plaque_ Bacteria_Spirochaetota_Spirochaetia_Spirochaetales_Spirochaetaceae_Treponema':0.01449,
'Unide472_ unidentified_ Bacteria_Spirochaetota_Spirochaetia_Spirochaetales_Spirochaetaceae_Treponema':0.03904
)62:0.00207
)90:0.01339
)69:0.02029,
('Unc15605_ uncultured bacterium_ Tursiops truncatus_ bottlenose dolphin_ dolphin E_ bottlenose dolphin mouth_ Bacteria_Spirochaetota_Spirochaetia_Spirochaetales_Spirochaetaceae_Treponema':0.09981,
('TreSpe22_ Treponema sp. feline oral taxon 143_ Felis catus_ Bacteria_Spirochaetota_Spirochaetia_Spirochaetales_Spirochaetaceae_Treponema':0.04148,
('UncTr546_ uncultured Treponema sp._ Homo sapiens_ oral cavity subgingival plaque_ Bacteria_Spirochaetota_Spirochaetia_Spirochaetales_Spirochaetaceae_Treponema':0.05179,
(('TreSpe21_ Treponema sp. oral taxon 518_ Homo sapiens_ oral cavity_ Bacteria_Spirochaetota_Spirochaetia_Spirochaetales_Spirochaetaceae_Treponema':0.01478,
('TreSpec8_ Treponema sp. feline oral taxon 144_ Felis catus_ Bacteria_Spirochaetota_Spirochaetia_Spirochaetales_Spirochaetaceae_Treponema':0.00874,
('UniZZZ31_ unidentified_ Bacteria_Spirochaetota_Spirochaetia_Spirochaetales_Spirochaetaceae_Treponema':0.02027,
'Unide161_ unidentified_ Bacteria_Spirochaetota_Spirochaetia_Spirochaetales_Spirochaetaceae_Treponema':0.06425
)94:0.06303
)89:0.01215
)91:0.01995,
(('UncTr549_ uncultured Treponema sp._ Homo sapiens_ oral cavity subgingival plaque_ Bacteria_Spirochaetota_Spirochaetia_Spirochaetales_Spirochaetaceae_Treponema':0.02125,
('Unc44209_ uncultured bacterium_ Homo sapiens_ mouth_ Bacteria_Spirochaetota_Spirochaetia_Spirochaetales_Spirochaetaceae_Treponema':0.05499,
'Unc53469_ uncultured bacterium_ Homo sapiens_ mouth_ Bacteria_Spirochaetota_Spirochaetia_Spirochaetales_Spirochaetaceae_Treponema':0.02029
)95:0.00575
)100:0.02930,
('TreSpe41_ Treponema sp. III_C_BA213_ Bacteria_Spirochaetota_Spirochaetia_Spirochaetales_Spirochaetaceae_Treponema':0.02797,
('UncTr508_ uncultured Treponema sp._ Homo sapiens_ oral cavity subgingival plaque_ Bacteria_Spirochaetota_Spirochaetia_Spirochaetales_Spirochaetaceae_Treponema':0.01047,
('UncTr507_ uncultured Treponema sp._ Homo sapiens_ oral cavity subgingival plaque_ Bacteria_Spirochaetota_Spirochaetia_Spirochaetales_Spirochaetaceae_Treponema':0.06214,
'UncTr538_ uncultured Treponema sp._ Homo sapiens_ oral cavity subgingival plaque_ Bacteria_Spirochaetota_Spirochaetia_Spirochaetales_Spirochaetaceae_Treponema':0.00300
)97:0.05847
)96:0.03495
)95:0.01982
)69:0.00881
)50:0.00328
)89:0.01084
)77:0.00618
)67:0.01127
)74:0.02332
)68:0.01537
)100:0.04271
)66:0.02127,
('UncTr519_ uncultured Treponema sp._ Homo sapiens_ oral cavity subgingival plaque_ Bacteria_Spirochaetota_Spirochaetia_Spirochaetales_Spirochaetaceae_Treponema':0.04333,
('UncTr497_ uncultured Treponema sp._ Homo sapiens_ oral cavity subgingival plaque_ Bacteria_Spirochaetota_Spirochaetia_Spirochaetales_Spirochaetaceae_Treponema':0.03124,
(('TreSpe90_ Treponema sp. canine oral taxon 397_ Canis familiaris_ oral cavity subgingival plaque_ Bacteria_Spirochaetota_Spirochaetia_Spirochaetales_Spirochaetaceae_Treponema':0.03222,
('TreSpe73_ Treponema sp. canine oral taxon 350_ Canis familiaris_ oral cavity subgingival plaque_ Bacteria_Spirochaetota_Spirochaetia_Spirochaetales_Spirochaetaceae_Treponema':0.02239,
('TreSpe80_ Treponema sp. canine oral taxon 249_ Canis familiaris_ oral cavity subgingival plaque_ Bacteria_Spirochaetota_Spirochaetia_Spirochaetales_Spirochaetaceae_Treponema':0.04293,
('TreSpeci_ Treponema sp. PT18_ cow_ breed_ Holstein_ digital dermatitis _foot lesion_ of cow on a dairy farm_ Bacteria_Spirochaetota_Spirochaetia_Spirochaetales_Spirochaetaceae_Treponema':0.05397,
('UncTr583_ uncultured Treponema sp._ bovine_ digital dermatitis lesions_ Bacteria_Spirochaetota_Spirochaetia_Spirochaetales_Spirochaetaceae_Treponema':0.03010,
('TrePedi2_ Treponema pedis str. T A4_ Bacteria_Spirochaetota_Spirochaetia_Spirochaetales_Spirochaetaceae_Treponema':0.01700,
'TreSpe47_ Treponema sp. II_I_C53_ Bacteria_Spirochaetota_Spirochaetia_Spirochaetales_Spirochaetaceae_Treponema':0.03936
)81:0.01626
)49:0.01028
)23:0.02261
)58:0.00950
)99:0.02466
)9:0.00922,
(('Unc41790_ uncultured bacterium_ Homo sapiens_ mouth_ Bacteria_Spirochaetota_Spirochaetia_Spirochaetales_Spirochaetaceae_Treponema':0.01031,
('TreDen17_ Treponema denticola ATCC 33520_ Bacteria_Spirochaetota_Spirochaetia_Spirochaetales_Spirochaetaceae_Treponema':0.00237,
(('TreDenti_ Treponema denticola_ Felis catus_ Bacteria_Spirochaetota_Spirochaetia_Spirochaetales_Spirochaetaceae_Treponema':0.00192,
'UncTr568_ uncultured Treponema sp._ Subgingival plaque from horse_ Bacteria_Spirochaetota_Spirochaetia_Spirochaetales_Spirochaetaceae_Treponema':0.11615
)93:0.02142,
('Unc45797_ uncultured bacterium_ Homo sapiens_ mouth_ Bacteria_Spirochaetota_Spirochaetia_Spirochaetales_Spirochaetaceae_Treponema':0.02983,
'Unc56741_ uncultured bacterium_ Homo sapiens_ mouth_ Bacteria_Spirochaetota_Spirochaetia_Spirochaetales_Spirochaetaceae_Treponema':0.27089
)99:0.02826
)39:0.00909
)19:0.00109
)21:0.00100,
('TreDent6_ Treponema denticola_ Homo sapiens_ oral cavity_ Bacteria_Spirochaetota_Spirochaetia_Spirochaetales_Spirochaetaceae_Treponema':0.03363,
('Unide162_ unidentified_ Bacteria_Spirochaetota_Spirochaetia_Spirochaetales_Spirochaetaceae_Treponema':0.06136,
('TrePuti2_ Treponema putidum_ Bacteria_Spirochaetota_Spirochaetia_Spirochaetales_Spirochaetaceae_Treponema':0.01188,
(('TreSpe43_ Treponema sp. III_13_D94_ Bacteria_Spirochaetota_Spirochaetia_Spirochaetales_Spirochaetaceae_Treponema':0.05158,
('UncTr500_ uncultured Treponema sp._ Homo sapiens_ oral cavity subgingival plaque_ Bacteria_Spirochaetota_Spirochaetia_Spirochaetales_Spirochaetaceae_Treponema':0.03460,
'UncTr526_ uncultured Treponema sp._ Homo sapiens_ oral cavity subgingival plaque_ Bacteria_Spirochaetota_Spirochaetia_Spirochaetales_Spirochaetaceae_Treponema':0.19048
)84:0.01675
)98:0.02097,
('Unc18791_ uncultured bacterium_ Tursiops truncatus_ bottlenose dolphin_ dolphin E_ bottlenose dolphin mouth_ Bacteria_Spirochaetota_Spirochaetia_Spirochaetales_Spirochaetaceae_Treponema':0.03963,
('Unc15461_ uncultured bacterium_ Tursiops truncatus_ bottlenose dolphin_ dolphin B_ bottlenose dolphin mouth_ Bacteria_Spirochaetota_Spirochaetia_Spirochaetales_Spirochaetaceae_Treponema':0.01876,
'Unc19665_ uncultured bacterium_ Tursiops truncatus_ bottlenose dolphin_ dolphin O_ bottlenose dolphin mouth_ Bacteria_Spirochaetota_Spirochaetia_Spirochaetales_Spirochaetaceae_Treponema':0.06525
)93:0.01376
)99:0.03784
)82:0.01137
)10:0.00849
)7:0.00000
)7:0.00177
)11:0.01285
)57:0.00233
)56:0.01160
)99:0.03617
)97:0.02482
)81:0.01861
)99:0.03664
)100:0.06125
)87:0.03440,
(('Unc73491_ uncultured bacterium_ Odontotermes somaliensis_ gut_ Bacteria_Spirochaetota_Spirochaetia_Spirochaetales_Spirochaetaceae_Treponema':0.04396,
'UncTr282_ uncultured Treponema sp._ Termite_ Macrotermes gilvus_ Bacteria_Spirochaetota_Spirochaetia_Spirochaetales_Spirochaetaceae_Treponema':0.04921
)100:0.12193,
('Unc027g8_ uncultured bacterium_ Bathyergus suillus_ gut content_ Bacteria_Spirochaetota_Spirochaetia_Spirochaetales_Spirochaetaceae_Treponema':0.39847,
((('BctEn318_ bacterium enrichment culture clone BBMC-12_ biogas fermentation enrichment culture_ Bacteria_Spirochaetota_Spirochaetia_Spirochaetales_Spirochaetaceae_Treponema':0.00591,
'Unc00uqw_ uncultured bacterium_ ASBR reactor treating swine waste_ reactor 1_ day 700_ temperature_ 25 deg C_ am_ Bacteria_Spirochaetota_Spirochaetia_Spirochaetales_Spirochaetaceae_Treponema':0.13454
)100:0.02915,
(('Unc014qz_ uncultured bacterium_ ASBR reactor treating swine waste_ reactor 4_ day 563_ temperature_ 25 deg C_ am_ Bacteria_Spirochaetota_Spirochaetia_Spirochaetales_Spirochaetaceae_Treponema':0.06890,
('Unc00mxz_ uncultured bacterium_ ASBR reactor treating swine waste_ reactor 4_ day 563_ temperature_ 25 deg C_ am_ Bacteria_Spirochaetota_Spirochaetia_Spirochaetales_Spirochaetaceae_Treponema':0.04995,
('Unc00sq8_ uncultured bacterium_ ASBR reactor treating swine waste_ reactor 4_ day 982_ temperature_ 35 deg C_ am_ Bacteria_Spirochaetota_Spirochaetia_Spirochaetales_Spirochaetaceae_Treponema':0.09820,
('Unc014v1_ uncultured bacterium_ ASBR reactor treating swine waste_ reactor 1_ day 700_ temperature_ 25 deg C_ am_ Bacteria_Spirochaetota_Spirochaetia_Spirochaetales_Spirochaetaceae_Treponema':0.14002,
('Unc00ehh_ uncultured bacterium_ ASBR reactor treating swine waste_ reactor 2_ day 809_ temperature_ 35 deg C_ am_ Bacteria_Spirochaetota_Spirochaetia_Spirochaetales_Spirochaetaceae_Treponema':0.09348,
'Unc018ym_ uncultured bacterium_ ASBR reactor treating swine waste_ reactor 3_ day 914_ temperature_ 35 deg C_ am_ Bacteria_Spirochaetota_Spirochaetia_Spirochaetales_Spirochaetaceae_Treponema':0.11926
)65:0.02803
)98:0.03149
)100:0.03180
)100:0.04109
)99:0.02236,
('Unc63427_ uncultured bacterium_ mesophilic biogas digester treating pig manure_ Bacteria_Spirochaetota_Spirochaetia_Spirochaetales_Spirochaetaceae_Treponema':0.00667,
('Unc00sj0_ uncultured bacterium_ ASBR reactor treating swine waste_ reactor 4_ day 982_ temperature_ 35 deg C_ am_ Bacteria_Spirochaetota_Spirochaetia_Spirochaetales_Spirochaetaceae_Treponema':0.10215,
('UncPro88_ uncultured prokaryote_ biogas Z7 sample_ Bacteria_Spirochaetota_Spirochaetia_Spirochaetales_Spirochaetaceae_Treponema':0.05113,
('Unc00z82_ uncultured bacterium_ ASBR reactor treating swine waste_ reactor 1_ day 809_ temperature_ 35 deg C_ am_ Bacteria_Spirochaetota_Spirochaetia_Spirochaetales_Spirochaetaceae_Treponema':0.06935,
('Unc00t0x_ uncultured bacterium_ ASBR reactor treating swine waste_ reactor 4_ day 914_ temperature_ 35 deg C_ am_ Bacteria_Spirochaetota_Spirochaetia_Spirochaetales_Spirochaetaceae_Treponema':0.07610,
('Unc01960_ uncultured bacterium_ ASBR reactor treating swine waste_ reactor 3_ day 914_ temperature_ 35 deg C_ am_ Bacteria_Spirochaetota_Spirochaetia_Spirochaetales_Spirochaetaceae_Treponema':0.07713,
('Unc00vor_ uncultured bacterium_ ASBR reactor treating swine waste_ reactor 2_ day 700_ temperature_ 25 deg C_ am_ Bacteria_Spirochaetota_Spirochaetia_Spirochaetales_Spirochaetaceae_Treponema':0.22098,
'Unc00vwc_ uncultured bacterium_ ASBR reactor treating swine waste_ reactor 2_ day 809_ temperature_ 35 deg C_ am_ Bacteria_Spirochaetota_Spirochaetia_Spirochaetales_Spirochaetaceae_Treponema':0.05353
)75:0.02978
)53:0.01902
)48:0.01673
)86:0.02623
)94:0.03367
)100:0.04252
)99:0.00870
)100:0.03746
)98:0.03716,
((('Unc00eox_ uncultured bacterium_ Equus asinus_ Somali wild ass feces_ Bacteria_Spirochaetota_Spirochaetia_Spirochaetales_Spirochaetaceae_Treponema':0.00872,
'Unc00uap_ uncultured bacterium_ Equus asinus_ Somali Wild Ass feces_ Bacteria_Spirochaetota_Spirochaetia_Spirochaetales_Spirochaetaceae_Treponema':0.08460
)100:0.11154,
(('Unc01zco_ uncultured bacterium_ Swamp buffalo feces_ Bacteria_Spirochaetota_Spirochaetia_Spirochaetales_Spirochaetaceae_Treponema':0.01576,
'Unc80236_ uncultured bacterium_ Giraffa camelopardalis reticulata_ reticulated giraffe feces_ Bacteria_Spirochaetota_Spirochaetia_Spirochaetales_Spirochaetaceae_Treponema':0.10431
)100:0.10030,
('Unc80244_ uncultured bacterium_ Giraffa camelopardalis reticulata_ reticulated giraffe feces_ Bacteria_Spirochaetota_Spirochaetia_Spirochaetales_Spirochaetaceae_Treponema':0.18135,
('Unc00eun_ uncultured bacterium_ Pomacanthus sexstriatus_ GI tract_ Bacteria_Spirochaetota_Spirochaetia_Spirochaetales_Spirochaetaceae_Treponema':0.08440,
('TreSpec5_ Treponema sp. isoB1175_ pig_ shoulder ulcer_ Bacteria_Spirochaetota_Spirochaetia_Spirochaetales_Spirochaetaceae_Treponema':0.02759,
(('Unc19088_ uncultured bacterium_ Tursiops truncatus_ bottlenose dolphin_ dolphin E_ bottlenose dolphin mouth_ Bacteria_Spirochaetota_Spirochaetia_Spirochaetales_Spirochaetaceae_Treponema':0.09455,
('TreSpe11_ Treponema sp. feline oral taxon 142_ Felis catus_ Bacteria_Spirochaetota_Spirochaetia_Spirochaetales_Spirochaetaceae_Treponema':0.01064,
'Unide135_ unidentified_ Bacteria_Spirochaetota_Spirochaetia_Spirochaetales_Spirochaetaceae_Treponema':0.01592
)99:0.01695
)80:0.01221,
(('TreLeci2_ Treponema lecithinolyticum_ Bacteria_Spirochaetota_Spirochaetia_Spirochaetales_Spirochaetaceae_Treponema':0.00000,
'UncTr550_ uncultured Treponema sp._ Homo sapiens_ oral cavity subgingival plaque_ Bacteria_Spirochaetota_Spirochaetia_Spirochaetales_Spirochaetaceae_Treponema':0.02399
)100:0.05348,
('Unc01p9v_ uncultured bacterium_ Homo sapiens_ healthy oral cavity_ Bacteria_Spirochaetota_Spirochaetia_Spirochaetales_Spirochaetaceae_Treponema':0.00705,
(('TreMalt2_ Treponema maltophilum ATCC 51939_ Bacteria_Spirochaetota_Spirochaetia_Spirochaetales_Spirochaetaceae_Treponema':0.00081,
'UncTr495_ uncultured Treponema sp._ Homo sapiens_ oral cavity subgingival plaque_ Bacteria_Spirochaetota_Spirochaetia_Spirochaetales_Spirochaetaceae_Treponema':0.06889
)95:0.00668,
('Unc41794_ uncultured bacterium_ Homo sapiens_ mouth_ Bacteria_Spirochaetota_Spirochaetia_Spirochaetales_Spirochaetaceae_Treponema':0.03367,
'Unc49659_ uncultured bacterium_ Homo sapiens_ mouth_ Bacteria_Spirochaetota_Spirochaetia_Spirochaetales_Spirochaetaceae_Treponema':0.01795
)91:0.00865
)52:0.00266
)91:0.00727
)99:0.02644
)81:0.00808
)100:0.09582
)73:0.03785
)56:0.00914
)47:0.02089
)53:0.01056,
(('UncTr481_ uncultured Treponema sp._ sheep_ rumen fluid_ Bacteria_Spirochaetota_Spirochaetia_Spirochaetales_Spirochaetaceae_Treponema':0.18338,
('TreSpe15_ Treponema sp. oral taxon 271_ Homo sapiens_ oral cavity_ Bacteria_Spirochaetota_Spirochaetia_Spirochaetales_Spirochaetaceae_Treponema':0.10301,
('Unc00tmd_ uncultured bacterium_ Macropus rufus_ Red Kangaroo feces_ Bacteria_Spirochaetota_Spirochaetia_Spirochaetales_Spirochaetaceae_Treponema':0.09227,
'UncRu436_ uncultured rumen bacterium_ cattle rumen_ Bacteria_Spirochaetota_Spirochaetia_Spirochaetales_Spirochaetaceae_Treponema':0.05191
)74:0.01450
)47:0.01495
)95:0.02392,
(('TreBren4_ Treponema brennaborense DSM 12168_ bovine_ skin from ulcerative lesion of bovine foot infected with digital dermatitis_ Bacteria_Spirochaetota_Spirochaetia_Spirochaetales_Spirochaetaceae_Treponema':0.05819,
('Gu2Met76_ gut metagenome_ Rattus norvegicus_ feces_ Bacteria_Spirochaetota_Spirochaetia_Spirochaetales_Spirochaetaceae_Treponema':0.06233,
('Unc91052_ uncultured bacterium_ Ovis canadensis_ BigHorn sheep feces_ Bacteria_Spirochaetota_Spirochaetia_Spirochaetales_Spirochaetaceae_Treponema':0.15738,
'UncTr562_ uncultured Treponema sp._ fecal sample_ Bacteria_Spirochaetota_Spirochaetia_Spirochaetales_Spirochaetaceae_Treponema':0.02992
)100:0.08435
)99:0.04429
)97:0.03000,
((('UncSp515_ uncultured Spirochaetes bacterium_ Hodotermopsis sjoestedti_ Bacteria_Spirochaetota_Spirochaetia_Spirochaetales_Spirochaetaceae_Treponema':0.05696,
('UncSp296_ uncultured Spirochaetes bacterium_ Reticulitermes chinensis Snyder_ termite gut homogenate_ Bacteria_Spirochaetota_Spirochaetia_Spirochaetales_Spirochaetaceae_Treponema':0.02750,
'UncTr444_ uncultured Treponema clone RFS6_ Termite_ Reticulitermes flavipes_ Bacteria_Spirochaetota_Spirochaetia_Spirochaetales_Spirochaetaceae_Treponema':0.07110
)100:0.07993
)97:0.03477,
(('TreEndo3_ Treponema endosymbiont of Eucomonympha sp._ Bacteria_Spirochaetota_Spirochaetia_Spirochaetales_Spirochaetaceae_Treponema':0.02712,
'TreEndos_ Treponema endosymbiont of Teranympha mirabilis_ Teranympha mirabilis in the gut of the termite Ret_ Bacteria_Spirochaetota_Spirochaetia_Spirochaetales_Spirochaetaceae_Treponema':0.03448
)100:0.15460,
('UncSp627_ uncultured Spirochaetes bacterium_ Reticulitermes santonensis_ Bacteria_Spirochaetota_Spirochaetia_Spirochaetales_Spirochaetaceae_Treponema':0.03760,
('UncTrepo_ uncultured Treponema clone HsDiSp314_ Termite_ Hodotermopsis sjoestedti_ Bacteria_Spirochaetota_Spirochaetia_Spirochaetales_Spirochaetaceae_Treponema':0.04693,
('UncTr176_ uncultured Treponema clone HsPySp20_ Termite_ Hodotermopsis sjoestedti_ Bacteria_Spirochaetota_Spirochaetia_Spirochaetales_Spirochaetaceae_Treponema':0.02526,
('UncTr566_ uncultured Treponema sp._ Tsaitermes ampliceps_ Bacteria_Spirochaetota_Spirochaetia_Spirochaetales_Spirochaetaceae_Treponema':0.02459,
(('UncTr438_ uncultured Treponema clone RFS29_ Termite_ Reticulitermes flavipes_ Bacteria_Spirochaetota_Spirochaetia_Spirochaetales_Spirochaetaceae_Treponema':0.10075,
('UncTr454_ uncultured Treponema clone RFS1_ Termite_ Reticulitermes flavipes_ Bacteria_Spirochaetota_Spirochaetia_Spirochaetales_Spirochaetaceae_Treponema':0.03579,
('UncSp570_ uncultured Spirochaetes bacterium_ Hodotermes mossambicus_ termite gut homogenate_ Bacteria_Spirochaetota_Spirochaetia_Spirochaetales_Spirochaetaceae_Treponema':0.35585,
('UncTr445_ uncultured Treponema clone RFS81_ Termite_ Reticulitermes flavipes_ Bacteria_Spirochaetota_Spirochaetia_Spirochaetales_Spirochaetaceae_Treponema':0.14639,
('UncTr436_ uncultured Treponema clone RFS64_ Termite_ Reticulitermes flavipes_ Bacteria_Spirochaetota_Spirochaetia_Spirochaetales_Spirochaetaceae_Treponema':0.09086,
'UncTr452_ uncultured Treponema clone RFS102_ Termite_ Reticulitermes flavipes_ Bacteria_Spirochaetota_Spirochaetia_Spirochaetales_Spirochaetaceae_Treponema':0.06800
)93:0.02994
)87:0.03243
)87:0.02500
)82:0.01460
)99:0.04274,
('UncTr442_ uncultured Treponema clone RFS9_ Termite_ Reticulitermes flavipes_ Bacteria_Spirochaetota_Spirochaetia_Spirochaetales_Spirochaetaceae_Treponema':0.00876,
('UncTr437_ uncultured Treponema clone RFS18_ Termite_ Reticulitermes flavipes_ Bacteria_Spirochaetota_Spirochaetia_Spirochaetales_Spirochaetaceae_Treponema':0.01853,
('UncTr429_ uncultured Treponema clone RFS59_ Termite_ Reticulitermes flavipes_ Bacteria_Spirochaetota_Spirochaetia_Spirochaetales_Spirochaetaceae_Treponema':0.14878,
('Unc54020_ uncultured bacterium_ Termite_ Reticulitermes santonensis_ Bacteria_Spirochaetota_Spirochaetia_Spirochaetales_Spirochaetaceae_Treponema':0.00740,
(('UncSp246_ uncultured Spirochaetes bacterium_ Reticulitermes chinensis Snyder_ termite gut homogenate_ Bacteria_Spirochaetota_Spirochaetia_Spirochaetales_Spirochaetaceae_Treponema':0.02688,
'UncTre29_ uncultured Treponema sp._ Termite_ Reticulitermes speratus_ Bacteria_Spirochaetota_Spirochaetia_Spirochaetales_Spirochaetaceae_Treponema':0.03982
)99:0.01899,
('UncTr167_ uncultured Treponema sp._ Termite_ Reticulitermes speratus_ Bacteria_Spirochaetota_Spirochaetia_Spirochaetales_Spirochaetaceae_Treponema':0.04177,
('UncTr175_ uncultured Treponema clone HsPySp16_ Termite_ Hodotermopsis sjoestedti_ Bacteria_Spirochaetota_Spirochaetia_Spirochaetales_Spirochaetaceae_Treponema':0.02563,
'UncTr188_ uncultured Treponema sp._ Termite_ Hodotermopsis sjoestedti_ Bacteria_Spirochaetota_Spirochaetia_Spirochaetales_Spirochaetaceae_Treponema':0.03499
)89:0.00773
)64:0.00794
)81:0.01675
)78:0.00793
)100:0.06566
)99:0.04682
)95:0.01728
)100:0.02053
)92:0.01603
)86:0.01246
)97:0.02663
)99:0.06577
)81:0.01353
)100:0.04277,
(('Unc24953_ uncultured bacterium_ Thai native cattle rumen_ Bacteria_Spirochaetota_Spirochaetia_Spirochaetales_Spirochaetaceae_Treponema':0.13838,
('Unc80188_ uncultured bacterium_ Elephas maximus_ Asiatic elephant feces_ Bacteria_Spirochaetota_Spirochaetia_Spirochaetales_Spirochaetaceae_Treponema':0.08772,
('Cs5Bac75_ Clostridiales bacterium Firm_16_ 3 replicate cellulose-degrading anaerobic digesters sampled at day 96 and day 36_ Bacteria_Spirochaetota_Spirochaetia_Spirochaetales_Spirochaetaceae_Treponema':0.18195,
('Unc92918_ uncultured bacterium_ Equus equus_ domesticated horse feces_ Bacteria_Spirochaetota_Spirochaetia_Spirochaetales_Spirochaetaceae_Treponema':0.08465,
('UncTr465_ uncultured Treponema sp._ sheep_ rumen fluid_ Bacteria_Spirochaetota_Spirochaetia_Spirochaetales_Spirochaetaceae_Treponema':0.04473,
'UncTr487_ uncultured Treponema sp._ sheep_ rumen fluid_ Bacteria_Spirochaetota_Spirochaetia_Spirochaetales_Spirochaetaceae_Treponema':0.06228
)99:0.02935
)97:0.03499
)95:0.02444
)100:0.03735
)57:0.02710,
((('Unc007vw_ uncultured bacterium_ Okapia johnstoni_ Okapi feces_ Bacteria_Spirochaetota_Spirochaetia_Spirochaetales_Spirochaetaceae_Treponema':0.38195,
(('Unc00a55_ uncultured bacterium_ pig_ pig feces following 15 week feeding of 22 ppm virginiamycin supplemented diet _T_ Bacteria_Spirochaetota_Spirochaetia_Spirochaetales_Spirochaetaceae_Treponema':0.03660,
'Unc01ifp_ uncultured bacterium_ Rhinopithecus bieti_ Yunnan snub-nosed monkey_ feces_ Bacteria_Spirochaetota_Spirochaetia_Spirochaetales_Spirochaetaceae_Treponema':0.04874
)42:0.01227,
('UncTr478_ uncultured Treponema sp._ cow_ rumen fluid_ Bacteria_Spirochaetota_Spirochaetia_Spirochaetales_Spirochaetaceae_Treponema':0.03808,
'UncTr564_ uncultured Treponema sp._ fecal sample_ Bacteria_Spirochaetota_Spirochaetia_Spirochaetales_Spirochaetaceae_Treponema':0.12418
)26:0.01643
)47:0.01115
)99:0.06337,
(('Unc94348_ uncultured bacterium_ Lemur catta_ Ring-tailed lemur feces_ Bacteria_Spirochaetota_Spirochaetia_Spirochaetales_Spirochaetaceae_Treponema':0.42133,
(('Unc025w4_ uncultured bacterium_ Swamp buffalo feces_ Bacteria_Spirochaetota_Spirochaetia_Spirochaetales_Spirochaetaceae_Treponema':0.03465,
'Unc30610_ uncultured bacterium_ from swine intestine_ Bacteria_Spirochaetota_Spirochaetia_Spirochaetales_Spirochaetaceae_Treponema':0.11502
)95:0.02418,
(('TreSpe14_ Treponema sp. feline oral taxon 123_ Felis catus_ Bacteria_Spirochaetota_Spirochaetia_Spirochaetales_Spirochaetaceae_Treponema':0.13422,
'TreSpe81_ Treponema sp. canine oral taxon 325_ Canis familiaris_ oral cavity subgingival plaque_ Bacteria_Spirochaetota_Spirochaetia_Spirochaetales_Spirochaetaceae_Treponema':0.12939
)94:0.03262,
((('Unc45920_ uncultured bacterium_ equine manure sample_ Bacteria_Spirochaetota_Spirochaetia_Spirochaetales_Spirochaetaceae_Treponema':0.13093,
'UncTr565_ uncultured Treponema sp._ fecal sample_ Bacteria_Spirochaetota_Spirochaetia_Spirochaetales_Spirochaetaceae_Treponema':0.01017
)100:0.04600,
('Unc65310_ uncultured bacterium_ Loxodonta africana_ African elephant feces_ Bacteria_Spirochaetota_Spirochaetia_Spirochaetales_Spirochaetaceae_Treponema':0.00249,
'Unc89993_ uncultured bacterium_ Loxodonta africana_ African elephant feces_ Bacteria_Spirochaetota_Spirochaetia_Spirochaetales_Spirochaetaceae_Treponema':0.22135
)100:0.04689
)89:0.01220,
(('Unc80778_ uncultured bacterium_ Pygathrix nemaeus_ douc langur feces_ Bacteria_Spirochaetota_Spirochaetia_Spirochaetales_Spirochaetaceae_Treponema':0.24674,
('UncR4889_ uncultured rumen bacterium_ Ovibos moschatus_ rumen_ Bacteria_Spirochaetota_Spirochaetia_Spirochaetales_Spirochaetaceae_Treponema':0.05879,
'UncRu190_ uncultured rumen bacterium_ PCR-derived sequence from rumen_ Bacteria_Spirochaetota_Spirochaetia_Spirochaetales_Spirochaetaceae_Treponema':0.06756
)91:0.01310
)51:0.00517,
(('Unc27545_ uncultured bacterium_ Budorcas taxicolor bedfordi_ rumen_ Bacteria_Spirochaetota_Spirochaetia_Spirochaetales_Spirochaetaceae_Treponema':0.05760,
'UncR2079_ uncultured rumen bacterium_ Bos taurus_ rumen contents from HEAN _Hereford x Angus_ crossbred beef cattle_ Bacteria_Spirochaetota_Spirochaetia_Spirochaetales_Spirochaetaceae_Treponema':0.06004
)80:0.01248,
('Unc20131_ uncultured bacterium_ Tursiops truncatus_ bottlenose dolphin_ dolphin Q_ bottlenose dolphin mouth_ Bacteria_Spirochaetota_Spirochaetia_Spirochaetales_Spirochaetaceae_Treponema':0.14215,
('Unc01wti_ uncultured bacterium_ Bathyergus suillus_ gut content_ Bacteria_Spirochaetota_Spirochaetia_Spirochaetales_Spirochaetaceae_Treponema':0.19006,
('Unc024a9_ uncultured bacterium_ Bathyergus suillus_ gut content_ Bacteria_Spirochaetota_Spirochaetia_Spirochaetales_Spirochaetaceae_Treponema':0.11033,
('Unc01z18_ uncultured bacterium_ Bathyergus suillus_ gut content_ Bacteria_Spirochaetota_Spirochaetia_Spirochaetales_Spirochaetaceae_Treponema':0.10857,
('Unc77361_ uncultured bacterium_ Heterocephalus glaber_ naked mole-rat feces_ Bacteria_Spirochaetota_Spirochaetia_Spirochaetales_Spirochaetaceae_Treponema':0.03295,
('Unc64459_ uncultured bacterium_ Heterocephalus glaber_ naked mole-rat feces_ Bacteria_Spirochaetota_Spirochaetia_Spirochaetales_Spirochaetaceae_Treponema':0.06662,
'Unc92104_ uncultured bacterium_ Heterocephalus glaber_ naked mole-rat feces_ Bacteria_Spirochaetota_Spirochaetia_Spirochaetales_Spirochaetaceae_Treponema':0.03992
)100:0.05734
)100:0.09287
)81:0.03237
)66:0.03845
)100:0.16896
)59:0.02683
)48:0.00640
)96:0.01486
)100:0.03897
)84:0.02391
)81:0.00980
)75:0.00974,
(('Unc65676_ uncultured bacterium_ Giraffa camelopardalis reticulata_ reticulated giraffe feces_ Bacteria_Spirochaetota_Spirochaetia_Spirochaetales_Spirochaetaceae_Treponema':0.03408,
('Unc00cmt_ uncultured bacterium_ Ovis vignei_ Trancaspian Urial feces_ Bacteria_Spirochaetota_Spirochaetia_Spirochaetales_Spirochaetaceae_Treponema':0.42713,
'Unc93487_ uncultured bacterium_ Giraffa camelopardalis reticulata_ reticulated giraffe feces_ Bacteria_Spirochaetota_Spirochaetia_Spirochaetales_Spirochaetaceae_Treponema':0.00712
)99:0.02103
)99:0.05120,
('Unc79976_ uncultured bacterium_ Equus equus_ domesticated horse feces_ Bacteria_Spirochaetota_Spirochaetia_Spirochaetales_Spirochaetaceae_Treponema':0.07124,
((('Unc22528_ uncultured bacterium_ Swamp buffalo rumen_ Bacteria_Spirochaetota_Spirochaetia_Spirochaetales_Spirochaetaceae_Treponema':0.05226,
'Unc80733_ uncultured bacterium_ Loxodonta africana_ African elephant feces_ Bacteria_Spirochaetota_Spirochaetia_Spirochaetales_Spirochaetaceae_Treponema':0.09784
)23:0.00571,
('Unc97639_ uncultured bacterium_ Pan troglodytes_ chimpanzee feces_ Bacteria_Spirochaetota_Spirochaetia_Spirochaetales_Spirochaetaceae_Treponema':0.00423,
('Unc00izm_ uncultured bacterium_ Pan troglodytes_ Chimpanzee feces_ Bacteria_Spirochaetota_Spirochaetia_Spirochaetales_Spirochaetaceae_Treponema':0.08473,
'Unc00l9n_ uncultured bacterium_ Pan troglodytes_ Chimpanzee feces_ Bacteria_Spirochaetota_Spirochaetia_Spirochaetales_Spirochaetaceae_Treponema':0.16817
)100:0.03845
)100:0.09530
)26:0.00487,
(((('Unc00576_ uncultured bacterium_ Elephas maximus_ Asiatic elephant feces_ Bacteria_Spirochaetota_Spirochaetia_Spirochaetales_Spirochaetaceae_Treponema':0.26444,
'Unc80139_ uncultured bacterium_ Equus equus_ domesticated horse feces_ Bacteria_Spirochaetota_Spirochaetia_Spirochaetales_Spirochaetaceae_Treponema':0.14524
)44:0.01339,
(('TreSpe42_ Treponema sp. 9_A_D01_ Bacteria_Spirochaetota_Spirochaetia_Spirochaetales_Spirochaetaceae_Treponema':0.07239,
'UnideZ46_ unidentified_ Bacteria_Spirochaetota_Spirochaetia_Spirochaetales_Spirochaetaceae_Treponema':0.02674
)100:0.05283,
('Unc89461_ uncultured bacterium_ gut_ Bacteria_Spirochaetota_Spirochaetia_Spirochaetales_Spirochaetaceae_Treponema':0.16166,
'Unc97548_ uncultured bacterium_ pig_ pig feces following 15 week feeding of control diet _Trial II__ Bacteria_Spirochaetota_Spirochaetia_Spirochaetales_Spirochaetaceae_Treponema':0.05041
)100:0.06351
)91:0.02359
)76:0.01051,
((('Unc00ep3_ uncultured bacterium_ Equus asinus_ Somali wild ass feces_ Bacteria_Spirochaetota_Spirochaetia_Spirochaetales_Spirochaetaceae_Treponema':0.03207,
'Unc55358_ uncultured bacterium_ equine manure sample_ Bacteria_Spirochaetota_Spirochaetia_Spirochaetales_Spirochaetaceae_Treponema':0.06078
)52:0.00509,
('Unc00k9r_ uncultured bacterium_ Elephas maximus_ Asiatic elephant feces_ Bacteria_Spirochaetota_Spirochaetia_Spirochaetales_Spirochaetaceae_Treponema':0.13208,
'Unc80030_ uncultured bacterium_ Elephas maximus_ Asiatic elephant feces_ Bacteria_Spirochaetota_Spirochaetia_Spirochaetales_Spirochaetaceae_Treponema':0.01097
)100:0.04115
)21:0.00929,
(('Unc67444_ uncultured bacterium_ Elephas maximus_ Asiatic elephant feces_ Bacteria_Spirochaetota_Spirochaetia_Spirochaetales_Spirochaetaceae_Treponema':0.01830,
('Unc00ees_ uncultured bacterium_ Elephas maximus_ Asiatic elephant feces_ Bacteria_Spirochaetota_Spirochaetia_Spirochaetales_Spirochaetaceae_Treponema':0.01795,
'Unc00eie_ uncultured bacterium_ Elephas maximus_ Asiatic elephant feces_ Bacteria_Spirochaetota_Spirochaetia_Spirochaetales_Spirochaetaceae_Treponema':0.02471
)100:0.01281
)100:0.02751,
(('Unc79973_ uncultured bacterium_ Equus equus_ domesticated horse feces_ Bacteria_Spirochaetota_Spirochaetia_Spirochaetales_Spirochaetaceae_Treponema':0.05284,
('Unc66674_ uncultured bacterium_ Elephas maximus_ Asiatic elephant feces_ Bacteria_Spirochaetota_Spirochaetia_Spirochaetales_Spirochaetaceae_Treponema':0.03370,
'Unc67267_ uncultured bacterium_ Rhinoceros unicornis_ Indian rhinoceros feces_ Bacteria_Spirochaetota_Spirochaetia_Spirochaetales_Spirochaetaceae_Treponema':0.06417
)13:0.01411
)7:0.00725,
(('Unc79968_ uncultured bacterium_ Equus equus_ domesticated horse feces_ Bacteria_Spirochaetota_Spirochaetia_Spirochaetales_Spirochaetaceae_Treponema':0.01761,
'Unc80591_ uncultured bacterium_ Equus asinus_ Somali wild ass feces_ Bacteria_Spirochaetota_Spirochaetia_Spirochaetales_Spirochaetaceae_Treponema':0.09699
)94:0.01543,
('UncTr461_ uncultured Treponema sp._ sheep_ rumen fluid_ Bacteria_Spirochaetota_Spirochaetia_Spirochaetales_Spirochaetaceae_Treponema':0.06493,
(('Unc00jib_ uncultured bacterium_ Equus equus_ Horse feces_ Bacteria_Spirochaetota_Spirochaetia_Spirochaetales_Spirochaetaceae_Treponema':0.10560,
('Unc0076v_ uncultured bacterium_ Loxodonta africana_ African elephant feces_ Bacteria_Spirochaetota_Spirochaetia_Spirochaetales_Spirochaetaceae_Treponema':0.10988,
'Unc00n1f_ uncultured bacterium_ Equus grevyi_ Grevy_s Zebra feces_ Bacteria_Spirochaetota_Spirochaetia_Spirochaetales_Spirochaetaceae_Treponema':0.15025
)70:0.02174
)98:0.02918,
('Unc81356_ uncultured bacterium_ Equus equus_ domesticated horse feces_ Bacteria_Spirochaetota_Spirochaetia_Spirochaetales_Spirochaetaceae_Treponema':0.00971,
('Unc55362_ uncultured bacterium_ equine manure sample_ Bacteria_Spirochaetota_Spirochaetia_Spirochaetales_Spirochaetaceae_Treponema':0.15445,
'Unc81355_ uncultured bacterium_ Equus equus_ domesticated horse feces_ Bacteria_Spirochaetota_Spirochaetia_Spirochaetales_Spirochaetaceae_Treponema':0.05184
)76:0.01942
)63:0.00995
)77:0.01311
)8:0.00573
)17:0.01240
)64:0.01419
)87:0.01153
)79:0.01338
)92:0.00965,
('Unc27114_ uncultured bacterium_ Budorcas taxicolor bedfordi_ rumen_ Bacteria_Spirochaetota_Spirochaetia_Spirochaetales_Spirochaetaceae_Treponema':0.08195,
('UncTr492_ uncultured Treponema sp._ sheep_ rumen fluid_ Bacteria_Spirochaetota_Spirochaetia_Spirochaetales_Spirochaetaceae_Treponema':0.09937,
('UncR3801_ uncultured rumen bacterium_ rumen particulate phase of fistulated Holstein heifer_ Bacteria_Spirochaetota_Spirochaetia_Spirochaetales_Spirochaetaceae_Treponema':0.04781,
(((('UncB4831_ uncultured bacterium_ sheep rumen_ Bacteria_Spirochaetota_Spirochaetia_Spirochaetales_Spirochaetaceae_Treponema':0.02687,
'UncR4208_ uncultured rumen bacterium_ rumen particulate phase of fistulated Holstein heifer_ Bacteria_Spirochaetota_Spirochaetia_Spirochaetales_Spirochaetaceae_Treponema':0.10766
)100:0.03569,
('UncTr464_ uncultured Treponema sp._ cow_ rumen fluid_ Bacteria_Spirochaetota_Spirochaetia_Spirochaetales_Spirochaetaceae_Treponema':0.05481,
'UncTr503_ uncultured Treponema sp._ cow_ rumen fluid_ Bacteria_Spirochaetota_Spirochaetia_Spirochaetales_Spirochaetaceae_Treponema':0.03686
)96:0.02521
)87:0.00815,
('UncR4805_ uncultured rumen bacterium_ Ovibos moschatus_ rumen_ Bacteria_Spirochaetota_Spirochaetia_Spirochaetales_Spirochaetaceae_Treponema':0.01927,
('UncR4035_ uncultured rumen bacterium_ yak_ 4 yrs. old_ rumen_ Bacteria_Spirochaetota_Spirochaetia_Spirochaetales_Spirochaetaceae_Treponema':0.10236,
('UncR4217_ uncultured rumen bacterium_ rumen particulate phase of fistulated Holstein heifer_ Bacteria_Spirochaetota_Spirochaetia_Spirochaetales_Spirochaetaceae_Treponema':0.07237,
'UncR4227_ uncultured rumen bacterium_ rumen particulate phase of fistulated Holstein heifer_ Bacteria_Spirochaetota_Spirochaetia_Spirochaetales_Spirochaetaceae_Treponema':0.04300
)87:0.02275
)76:0.00649
)100:0.02977
)97:0.02215,
('Unc23690_ uncultured bacterium_ Thai native cattle rumen_ Bacteria_Spirochaetota_Spirochaetia_Spirochaetales_Spirochaetaceae_Treponema':0.05787,
(('UncR3976_ uncultured rumen bacterium_ yak_ 4 yrs. old_ rumen_ Bacteria_Spirochaetota_Spirochaetia_Spirochaetales_Spirochaetaceae_Treponema':0.11365,
(('UncB6140_ uncultured bacterium_ sheep rumen_ Bacteria_Spirochaetota_Spirochaetia_Spirochaetales_Spirochaetaceae_Treponema':0.09376,
'UncR3011_ uncultured rumen bacterium_ Bos taurus Hereford x Angus hybrid _HEAN__ rumen contents_ Bacteria_Spirochaetota_Spirochaetia_Spirochaetales_Spirochaetaceae_Treponema':0.16741
)100:0.04905,
(('UncR2812_ uncultured rumen bacterium_ Bos taurus Hereford x Angus hybrid _HEAN__ rumen contents_ Bacteria_Spirochaetota_Spirochaetia_Spirochaetales_Spirochaetaceae_Treponema':0.11144,
'UncR5010_ uncultured rumen bacterium_ rumen fluid of Bos frontalis_ Bacteria_Spirochaetota_Spirochaetia_Spirochaetales_Spirochaetaceae_Treponema':0.06361
)100:0.07944,
('UncSpi54_ uncultured Spirochaetaceae bacterium_ sheep rumen_ Bacteria_Spirochaetota_Spirochaetia_Spirochaetales_Spirochaetaceae_Treponema':0.12736,
('UncB4931_ uncultured bacterium_ sheep rumen_ Bacteria_Spirochaetota_Spirochaetia_Spirochaetales_Spirochaetaceae_Treponema':0.06066,
('Unc25817_ uncultured bacterium_ Budorcas taxicolor bedfordi_ rumen_ Bacteria_Spirochaetota_Spirochaetia_Spirochaetales_Spirochaetaceae_Treponema':0.04651,
('Unc01cdz_ uncultured bacterium_ alpaca_ forestomach_ Bacteria_Spirochaetota_Spirochaetia_Spirochaetales_Spirochaetaceae_Treponema':0.37435,
('Unc19959_ uncultured bacterium_ cattle rumen_ Bacteria_Spirochaetota_Spirochaetia_Spirochaetales_Spirochaetaceae_Treponema':0.00674,
'UncR4785_ uncultured rumen bacterium_ Bubalus bubalis_ rumen fluid_ Bacteria_Spirochaetota_Spirochaetia_Spirochaetales_Spirochaetaceae_Treponema':0.07518
)100:0.02797
)57:0.00000
)86:0.01476
)91:0.02570
)71:0.02371
)93:0.02296
)92:0.01803
)94:0.02924,
(('UncB5177_ uncultured bacterium_ sheep rumen_ Bacteria_Spirochaetota_Spirochaetia_Spirochaetales_Spirochaetaceae_Treponema':0.04414,
'UncTr473_ uncultured Treponema sp._ sheep_ rumen fluid_ Bacteria_Spirochaetota_Spirochaetia_Spirochaetales_Spirochaetaceae_Treponema':0.08279
)98:0.04422,
('UncB4741_ uncultured bacterium_ sheep rumen_ Bacteria_Spirochaetota_Spirochaetia_Spirochaetales_Spirochaetaceae_Treponema':0.02779,
(('UncR4587_ uncultured rumen bacterium_ Ovibos moschatus_ rumen_ Bacteria_Spirochaetota_Spirochaetia_Spirochaetales_Spirochaetaceae_Treponema':0.04296,
('UncRu111_ uncultured rumen bacterium_ PCR-derived sequence from rumen_ Bacteria_Spirochaetota_Spirochaetia_Spirochaetales_Spirochaetaceae_Treponema':0.02312,
'UncTr466_ uncultured Treponema sp._ cow_ rumen fluid_ Bacteria_Spirochaetota_Spirochaetia_Spirochaetales_Spirochaetaceae_Treponema':0.08196
)87:0.01489
)51:0.00508,
(('Unc0133d_ uncultured bacterium_ Bos taurus_ rumen of Holstein calves fed with Bacillus subtilis natto_ Bacteria_Spirochaetota_Spirochaetia_Spirochaetales_Spirochaetaceae_Treponema':0.10915,
'UncRu104_ uncultured rumen bacterium_ PCR-derived sequence from rumen_ Bacteria_Spirochaetota_Spirochaetia_Spirochaetales_Spirochaetaceae_Treponema':0.02267
)72:0.00601,
(('UncR4210_ uncultured rumen bacterium_ rumen particulate phase of fistulated Holstein heifer_ Bacteria_Spirochaetota_Spirochaetia_Spirochaetales_Spirochaetaceae_Treponema':0.03616,
('Unc01336_ uncultured bacterium_ Bos taurus_ rumen of Holstein calves_ Bacteria_Spirochaetota_Spirochaetia_Spirochaetales_Spirochaetaceae_Treponema':0.06163,
('UncR3087_ uncultured rumen bacterium_ Bos taurus Hereford x Angus hybrid _HEAN__ rumen epithelium_ Bacteria_Spirochaetota_Spirochaetia_Spirochaetales_Spirochaetaceae_Treponema':0.03088,
('UncR4265_ uncultured rumen bacterium_ Ovibos moschatus_ rumen_ Bacteria_Spirochaetota_Spirochaetia_Spirochaetales_Spirochaetaceae_Treponema':0.04507,
'UncTr486_ uncultured Treponema sp._ cow_ rumen fluid_ Bacteria_Spirochaetota_Spirochaetia_Spirochaetales_Spirochaetaceae_Treponema':0.03367
)74:0.00746
)66:0.01296
)8:0.00000
)10:0.00862,
(('UncTr482_ uncultured Treponema sp._ cow_ rumen fluid_ Bacteria_Spirochaetota_Spirochaetia_Spirochaetales_Spirochaetaceae_Treponema':0.08356,
'UncTr484_ uncultured Treponema sp._ sheep_ rumen fluid_ Bacteria_Spirochaetota_Spirochaetia_Spirochaetales_Spirochaetaceae_Treponema':0.04045
)10:0.02493,
('UncTr488_ uncultured Treponema sp._ cow_ rumen fluid_ Bacteria_Spirochaetota_Spirochaetia_Spirochaetales_Spirochaetaceae_Treponema':0.04137,
('UncR3315_ uncultured rumen bacterium_ rumen particulate phase of fistulated Holstein heifer_ Bacteria_Spirochaetota_Spirochaetia_Spirochaetales_Spirochaetaceae_Treponema':0.01763,
'UncTr502_ uncultured Treponema sp._ cow_ rumen fluid_ Bacteria_Spirochaetota_Spirochaetia_Spirochaetales_Spirochaetaceae_Treponema':0.08323
)86:0.01113
)10:0.00323
)8:0.00774
)20:0.01000
)64:0.02107
)98:0.01453
)100:0.02195
)43:0.00756
)62:0.01580
)89:0.02092
)100:0.04837
)91:0.02871
)68:0.00726
)67:0.01509
)52:0.00602
)96:0.02285
)84:0.01820
)98:0.02142
)91:0.02220
)58:0.02628,
('TreParv2_ Treponema parvum_ Bacteria_Spirochaetota_Spirochaetia_Spirochaetales_Spirochaetaceae_Treponema':0.15064,
(('Unc46120_ uncultured bacterium_ biochemical reactor 20-30cm core_ Bacteria_Spirochaetota_Spirochaetia_Spirochaetales_Spirochaetaceae_Treponema':0.05268,
'Unc51149_ uncultured bacterium_ biochemical reactor 20-30cm core_ Bacteria_Spirochaetota_Spirochaetia_Spirochaetales_Spirochaetaceae_Treponema':0.04690
)100:0.10398,
(('UncTr471_ uncultured Treponema sp._ sheep_ rumen fluid_ Bacteria_Spirochaetota_Spirochaetia_Spirochaetales_Spirochaetaceae_Treponema':0.14646,
(('TreBerli_ Treponema berlinense_ Bacteria_Spirochaetota_Spirochaetia_Spirochaetales_Spirochaetaceae_Treponema':0.00193,
'Unc006si_ uncultured bacterium_ Pan troglodytes_ Chimpanzee feces_ Bacteria_Spirochaetota_Spirochaetia_Spirochaetales_Spirochaetaceae_Treponema':0.09542
)100:0.10593,
('TrePect2_ Treponema pectinovorum_ Bacteria_Spirochaetota_Spirochaetia_Spirochaetales_Spirochaetaceae_Treponema':0.00064,
'TrePecti_ Treponema pectinovorum_ Bacteria_Spirochaetota_Spirochaetia_Spirochaetales_Spirochaetaceae_Treponema':0.00436
)100:0.06982
)99:0.04597
)85:0.01434,
(('UncB4147_ uncultured bacterium_ sheep rumen_ Bacteria_Spirochaetota_Spirochaetia_Spirochaetales_Spirochaetaceae_Treponema':0.01278,
'UncR4892_ uncultured rumen bacterium_ Ovibos moschatus_ rumen_ Bacteria_Spirochaetota_Spirochaetia_Spirochaetales_Spirochaetaceae_Treponema':0.04733
)100:0.15969,
(('Unc00kfm_ uncultured bacterium_ Loxodonta africana_ African elephant feces_ Bacteria_Spirochaetota_Spirochaetia_Spirochaetales_Spirochaetaceae_Treponema':0.12804,
'UncB6142_ uncultured bacterium_ sheep rumen_ Bacteria_Spirochaetota_Spirochaetia_Spirochaetales_Spirochaetaceae_Treponema':0.05061
)94:0.04324,
(('Unc01vi5_ uncultured bacterium_ Rhinopithecus bieti_ Yunnan snub-nosed monkey_ feces_ Bacteria_Spirochaetota_Spirochaetia_Spirochaetales_Spirochaetaceae_Treponema':0.12824,
'Unc92106_ uncultured bacterium_ Heterocephalus glaber_ naked mole-rat feces_ Bacteria_Spirochaetota_Spirochaetia_Spirochaetales_Spirochaetaceae_Treponema':0.19546
)55:0.03434,
((('Unc95155_ uncultured bacterium_ pig_ pig feces following 15 week feeding of 88 ppm tylosin supplemented diet _Trial I_ Bacteria_Spirochaetota_Spirochaetia_Spirochaetales_Spirochaetaceae_Treponema':0.08831,
'UncRu671_ uncultured rumen bacterium_ cattle rumen_ Bacteria_Spirochaetota_Spirochaetia_Spirochaetales_Spirochaetaceae_Treponema':0.08359
)94:0.03159,
('TreSpe36_ Treponema sp. Ru2_ Bacteria_Spirochaetota_Spirochaetia_Spirochaetales_Spirochaetaceae_Treponema':0.07267,
('Unc00bdq_ uncultured bacterium_ Equus equus_ Horse feces_ Bacteria_Spirochaetota_Spirochaetia_Spirochaetales_Spirochaetaceae_Treponema':0.04472,
('Unc007e3_ uncultured bacterium_ Equus equus_ Horse feces_ Bacteria_Spirochaetota_Spirochaetia_Spirochaetales_Spirochaetaceae_Treponema':0.09069,
'Unc80075_ uncultured bacterium_ Equus equus_ domesticated horse feces_ Bacteria_Spirochaetota_Spirochaetia_Spirochaetales_Spirochaetaceae_Treponema':0.00000
)100:0.11901
)99:0.06858
)89:0.03339
)58:0.01798,
(('TreSpe29_ Treponema sp. SF74_ Bacteria_Spirochaetota_Spirochaetia_Spirochaetales_Spirochaetaceae_Treponema':0.06416,
('UncR3131_ uncultured rumen bacterium_ yak_ 4 yrs. old_ rumen_ Bacteria_Spirochaetota_Spirochaetia_Spirochaetales_Spirochaetaceae_Treponema':0.04589,
'UncSp153_ uncultured Spirochaeta sp._ cow_ rumen fluid_ Bacteria_Spirochaetota_Spirochaetia_Spirochaetales_Spirochaetaceae_Treponema':0.03647
)72:0.01997
)87:0.06116,
('UncTr493_ uncultured Treponema sp._ sheep_ rumen fluid_ Bacteria_Spirochaetota_Spirochaetia_Spirochaetales_Spirochaetaceae_Treponema':0.16816,
(('Unc50996_ uncultured bacterium_ equine manure sample_ Bacteria_Spirochaetota_Spirochaetia_Spirochaetales_Spirochaetaceae_Treponema':0.11655,
'Unc80046_ uncultured bacterium_ Elephas maximus_ Asiatic elephant feces_ Bacteria_Spirochaetota_Spirochaetia_Spirochaetales_Spirochaetaceae_Treponema':0.01138
)100:0.09102,
(('TreSpec3_ Treponema sp. T_ sheep_ rumen fluid_ Bacteria_Spirochaetota_Spirochaetia_Spirochaetales_Spirochaetaceae_Treponema':0.09893,
('UncR4841_ uncultured rumen bacterium_ Ovibos moschatus_ rumen_ Bacteria_Spirochaetota_Spirochaetia_Spirochaetales_Spirochaetaceae_Treponema':0.14770,
('BctWCE30_ bacterium WCE3006_ Bos taurus_ rumen_ Bacteria_Spirochaetota_Spirochaetia_Spirochaetales_Spirochaetaceae_Treponema':0.02528,
('UncR5309_ uncultured rumen bacterium_ rumen fluid_ Bacteria_Spirochaetota_Spirochaetia_Spirochaetales_Spirochaetaceae_Treponema':0.19268,
('Unc63780_ uncultured bacterium_ Hydrochaeris hydrochaeris_ capybara feces_ Bacteria_Spirochaetota_Spirochaetia_Spirochaetales_Spirochaetaceae_Treponema':0.15976,
'UncR4581_ uncultured rumen bacterium_ Ovibos moschatus_ rumen_ Bacteria_Spirochaetota_Spirochaetia_Spirochaetales_Spirochaetaceae_Treponema':0.00795
)60:0.00577
)86:0.02913
)100:0.03678
)98:0.03192
)99:0.03902,
((('UncTr491_ uncultured Treponema sp._ sheep_ rumen fluid_ Bacteria_Spirochaetota_Spirochaetia_Spirochaetales_Spirochaetaceae_Treponema':0.07961,
('UncTr472_ uncultured Treponema sp._ sheep_ rumen fluid_ Bacteria_Spirochaetota_Spirochaetia_Spirochaetales_Spirochaetaceae_Treponema':0.01556,
'UncTr504_ uncultured Treponema sp._ cow_ rumen fluid_ Bacteria_Spirochaetota_Spirochaetia_Spirochaetales_Spirochaetaceae_Treponema':0.04226
)100:0.07954
)97:0.04593,
(('UncR4315_ uncultured rumen bacterium_ Ovibos moschatus_ rumen_ Bacteria_Spirochaetota_Spirochaetia_Spirochaetales_Spirochaetaceae_Treponema':0.11129,
('Unc01v3g_ uncultured bacterium_ sheep_ forestomach_ Bacteria_Spirochaetota_Spirochaetia_Spirochaetales_Spirochaetaceae_Treponema':0.39545,
('UncR4284_ uncultured rumen bacterium_ Ovibos moschatus_ rumen_ Bacteria_Spirochaetota_Spirochaetia_Spirochaetales_Spirochaetaceae_Treponema':0.05828,
('TreSacc2_ Treponema saccharophilum DSM 2985_ bovine_ rumen_ Bacteria_Spirochaetota_Spirochaetia_Spirochaetales_Spirochaetaceae_Treponema':0.00000,
'TreSacch_ Treponema saccharophilum_ Bacteria_Spirochaetota_Spirochaetia_Spirochaetales_Spirochaetaceae_Treponema':0.01022
)100:0.02664
)100:0.16502
)56:0.05287
)35:0.02215,
('UncSpi57_ uncultured Spirochaetaceae bacterium_ sheep rumen_ Bacteria_Spirochaetota_Spirochaetia_Spirochaetales_Spirochaetaceae_Treponema':0.17853,
('UncTr463_ uncultured Treponema sp._ sheep_ rumen fluid_ Bacteria_Spirochaetota_Spirochaetia_Spirochaetales_Spirochaetaceae_Treponema':0.05936,
('TreSpec4_ Treponema sp. S_ sheep_ rumen fluid_ Bacteria_Spirochaetota_Spirochaetia_Spirochaetales_Spirochaetaceae_Treponema':0.06820,
('UncR1216_ uncultured rumen bacterium_ cattle rumen_ Bacteria_Spirochaetota_Spirochaetia_Spirochaetales_Spirochaetaceae_Treponema':0.05116,
('UncR4312_ uncultured rumen bacterium_ Ovibos moschatus_ rumen_ Bacteria_Spirochaetota_Spirochaetia_Spirochaetales_Spirochaetaceae_Treponema':0.06551,
('UncR4715_ uncultured rumen bacterium_ Ovibos moschatus_ rumen_ Bacteria_Spirochaetota_Spirochaetia_Spirochaetales_Spirochaetaceae_Treponema':0.08476,
(('UncTr485_ uncultured Treponema sp._ cow_ rumen fluid_ Bacteria_Spirochaetota_Spirochaetia_Spirochaetales_Spirochaetaceae_Treponema':0.14937,
'UncTr489_ uncultured Treponema sp._ cow_ rumen fluid_ Bacteria_Spirochaetota_Spirochaetia_Spirochaetales_Spirochaetaceae_Treponema':0.04522
)99:0.05239,
('UncRu921_ uncultured rumen bacterium_ cattle rumen_ Bacteria_Spirochaetota_Spirochaetia_Spirochaetales_Spirochaetaceae_Treponema':0.08174,
('TreSpe35_ Treponema sp. AC3_ Bacteria_Spirochaetota_Spirochaetia_Spirochaetales_Spirochaetaceae_Treponema':0.00207,
'Unc25163_ uncultured bacterium_ cattle rumen_ Bacteria_Spirochaetota_Spirochaetia_Spirochaetales_Spirochaetaceae_Treponema':0.24434
)100:0.05895
)97:0.03208
)65:0.01862
)92:0.03148
)81:0.01982
)70:0.01827
)58:0.00921
)98:0.04072
)98:0.05244
)57:0.06397
)41:0.01820,
(('Unc01kmo_ uncultured bacterium_ Lama glama_ forestomach content_ Bacteria_Spirochaetota_Spirochaetia_Spirochaetales_Spirochaetaceae_Treponema':0.15213,
(('Unc64059_ uncultured bacterium_ Opisthocomus hoazin_ adult hoatzin crop_ Bacteria_Spirochaetota_Spirochaetia_Spirochaetales_Spirochaetaceae_Treponema':0.08215,
'UncR4287_ uncultured rumen bacterium_ Ovibos moschatus_ rumen_ Bacteria_Spirochaetota_Spirochaetia_Spirochaetales_Spirochaetaceae_Treponema':0.18903
)98:0.07055,
((('Unc61634_ uncultured bacterium_ gut_ Bacteria_Spirochaetota_Spirochaetia_Spirochaetales_Spirochaetaceae_Treponema':0.17740,
'Unc93747_ uncultured bacterium_ Papio hamadryas_ hamadryas baboon feces_ Bacteria_Spirochaetota_Spirochaetia_Spirochaetales_Spirochaetaceae_Treponema':0.17926
)76:0.06053,
('Unc57112_ uncultured bacterium_ gut_ Bacteria_Spirochaetota_Spirochaetia_Spirochaetales_Spirochaetaceae_Treponema':0.19376,
(('Unc65501_ uncultured bacterium_ Heterocephalus glaber_ naked mole-rat feces_ Bacteria_Spirochaetota_Spirochaetia_Spirochaetales_Spirochaetaceae_Treponema':0.05305,
'Unc81208_ uncultured bacterium_ Heterocephalus glaber_ naked mole-rat feces_ Bacteria_Spirochaetota_Spirochaetia_Spirochaetales_Spirochaetaceae_Treponema':0.07670
)100:0.51776,
('UncRu493_ uncultured rumen bacterium_ cattle rumen_ Bacteria_Spirochaetota_Spirochaetia_Spirochaetales_Spirochaetaceae_Treponema':0.07472,
'UncTr490_ uncultured Treponema sp._ cow_ rumen fluid_ Bacteria_Spirochaetota_Spirochaetia_Spirochaetales_Spirochaetaceae_Treponema':0.08607
)100:0.07391
)26:0.03452
)75:0.06715
)65:0.01968,
(('Unc98971_ uncultured bacterium_ Papio hamadryas_ hamadryas baboon feces_ Bacteria_Spirochaetota_Spirochaetia_Spirochaetales_Spirochaetaceae_Treponema':0.03602,
('Unc00jwh_ uncultured bacterium_ Heterocephalus glaber_ Naked mole-rat feces_ Bacteria_Spirochaetota_Spirochaetia_Spirochaetales_Spirochaetaceae_Treponema':0.13627,
('Unc00k3x_ uncultured bacterium_ Pongo pygmaeus abelii_ Sumatran orangutan feces_ Bacteria_Spirochaetota_Spirochaetia_Spirochaetales_Spirochaetaceae_Treponema':0.06904,
'Unc68497_ uncultured bacterium_ Sus cebifrons_ visayam warty pig feces_ Bacteria_Spirochaetota_Spirochaetia_Spirochaetales_Spirochaetaceae_Treponema':0.47910
)96:0.06113
)96:0.10198
)56:0.09476,
(('TreSucc2_ Treponema succinifaciens DSM 2489_ swine_ colon_ Bacteria_Spirochaetota_Spirochaetia_Spirochaetales_Spirochaetaceae_Treponema':0.00299,
('Unc00zh5_ uncultured bacterium_ Homo sapiens_ pooled stool from elderly group_ Bacteria_Spirochaetota_Spirochaetia_Spirochaetales_Spirochaetaceae_Treponema':0.06910,
'Unc01fv0_ uncultured bacterium_ Homo sapiens_ pooled stool from elderly group_ Bacteria_Spirochaetota_Spirochaetia_Spirochaetales_Spirochaetaceae_Treponema':0.04721
)100:0.03660
)100:0.03298,
(('Unc64930_ uncultured bacterium_ Papio hamadryas_ hamadryas baboon feces_ Bacteria_Spirochaetota_Spirochaetia_Spirochaetales_Spirochaetaceae_Treponema':0.02236,
'Unc77968_ uncultured bacterium_ Papio hamadryas_ hamadryas baboon feces_ Bacteria_Spirochaetota_Spirochaetia_Spirochaetales_Spirochaetaceae_Treponema':0.03840
)64:0.00000,
('Unc005f6_ uncultured bacterium_ Papio hamadryas_ Hamadryas Baboon feces_ Bacteria_Spirochaetota_Spirochaetia_Spirochaetales_Spirochaetaceae_Treponema':0.03328,
('Unc0076q_ uncultured bacterium_ Papio hamadryas_ Hamadryas Baboon feces_ Bacteria_Spirochaetota_Spirochaetia_Spirochaetales_Spirochaetaceae_Treponema':0.07357,
(('Unc00kd0_ uncultured bacterium_ Papio hamadryas_ Hamadryas Baboon feces_ Bacteria_Spirochaetota_Spirochaetia_Spirochaetales_Spirochaetaceae_Treponema':0.22262,
('Unc0076k_ uncultured bacterium_ Papio hamadryas_ Hamadryas Baboon feces_ Bacteria_Spirochaetota_Spirochaetia_Spirochaetales_Spirochaetaceae_Treponema':0.06560,
'Unc009hv_ uncultured bacterium_ Papio hamadryas_ Hamadryas Baboon feces_ Bacteria_Spirochaetota_Spirochaetia_Spirochaetales_Spirochaetaceae_Treponema':0.07112
)93:0.03146
)96:0.02537,
('Unc00ke4_ uncultured bacterium_ Papio hamadryas_ Hamadryas Baboon feces_ Bacteria_Spirochaetota_Spirochaetia_Spirochaetales_Spirochaetaceae_Treponema':0.10233,
('Unc00s90_ uncultured bacterium_ Papio hamadryas_ Hamadryas Baboon feces_ Bacteria_Spirochaetota_Spirochaetia_Spirochaetales_Spirochaetaceae_Treponema':0.00524,
('Unc77962_ uncultured bacterium_ Papio hamadryas_ hamadryas baboon feces_ Bacteria_Spirochaetota_Spirochaetia_Spirochaetales_Spirochaetaceae_Treponema':0.09630,
'Unc80424_ uncultured bacterium_ Papio hamadryas_ hamadryas baboon feces_ Bacteria_Spirochaetota_Spirochaetia_Spirochaetales_Spirochaetaceae_Treponema':0.15441
)92:0.03532
)54:0.00988
)100:0.08627
)98:0.03570
)99:0.02986
)99:0.01972
)99:0.00000
)100:0.04800
)56:0.05111
)43:0.03437
)26:0.02107
)53:0.04391,
(('Unc008gq_ uncultured bacterium_ Lemur catta_ Ring-tailed lemur feces_ Bacteria_Spirochaetota_Spirochaetia_Spirochaetales_Spirochaetaceae_Treponema':0.05970,
'Unc64517_ uncultured bacterium_ Lemur catta_ ring-tailed lemur feces_ Bacteria_Spirochaetota_Spirochaetia_Spirochaetales_Spirochaetaceae_Treponema':0.19080
)100:0.15766,
(((('TrePorci_ Treponema porcinum_ Bacteria_Spirochaetota_Spirochaetia_Spirochaetales_Spirochaetaceae_Treponema':0.07622,
'Unc57971_ uncultured bacterium_ gut_ Bacteria_Spirochaetota_Spirochaetia_Spirochaetales_Spirochaetaceae_Treponema':0.15533
)90:0.03458,
('UncTr476_ uncultured Treponema sp._ sheep_ rumen fluid_ Bacteria_Spirochaetota_Spirochaetia_Spirochaetales_Spirochaetaceae_Treponema':0.20255,
('Unc63195_ uncultured bacterium_ gut_ Bacteria_Spirochaetota_Spirochaetia_Spirochaetales_Spirochaetaceae_Treponema':0.12214,
('Sp3irca5_ Spirochaetaceae_ Termite_ Mastotermes darwiniensis_ Bacteria_Spirochaetota_Spirochaetia_Spirochaetales_Spirochaetaceae_Treponema':0.22302,
'UncTr596_ uncultured Treponema sp._ Prorhinotermes japonicus termite gut_ Bacteria_Spirochaetota_Spirochaetia_Spirochaetales_Spirochaetaceae_Treponema':0.15395
)100:0.15545
)79:0.03275
)40:0.03599
)32:0.02137,
('UncTr569_ uncultured Treponema sp._ Subgingival plaque from horse_ Bacteria_Spirochaetota_Spirochaetia_Spirochaetales_Spirochaetaceae_Treponema':0.16588,
(('Unc77044_ uncultured bacterium_ Pongo pygmaeus abelii_ Sumatran orangutan feces_ Bacteria_Spirochaetota_Spirochaetia_Spirochaetales_Spirochaetaceae_Treponema':0.00256,
('Unc00zdl_ uncultured bacterium_ Homo sapiens_ pooled stool from elderly group_ Bacteria_Spirochaetota_Spirochaetia_Spirochaetales_Spirochaetaceae_Treponema':0.06067,
'Unc01fza_ uncultured bacterium_ Homo sapiens_ pooled stool from elderly group_ Bacteria_Spirochaetota_Spirochaetia_Spirochaetales_Spirochaetaceae_Treponema':0.02324
)100:0.02478
)100:0.00552,
('Unc014jh_ uncultured bacterium_ Homo sapiens_ pooled stool from elderly group_ Bacteria_Spirochaetota_Spirochaetia_Spirochaetales_Spirochaetaceae_Treponema':0.04468,
('Unc015u6_ uncultured bacterium_ Homo sapiens_ pooled stool from elderly group_ Bacteria_Spirochaetota_Spirochaetia_Spirochaetales_Spirochaetaceae_Treponema':0.04622,
('Unc01fz4_ uncultured bacterium_ Homo sapiens_ pooled stool from elderly group_ Bacteria_Spirochaetota_Spirochaetia_Spirochaetales_Spirochaetaceae_Treponema':0.05971,
'Unc01mh7_ uncultured bacterium_ Homo sapiens_ pooled stool from elderly group_ Bacteria_Spirochaetota_Spirochaetia_Spirochaetales_Spirochaetaceae_Treponema':0.05576
)89:0.02762
)93:0.02377
)100:0.03738
)100:0.09486
)70:0.02946
)32:0.01191,
(('TreSpe60_ Treponema sp. oral clone BZ013_ Bacteria_Spirochaetota_Spirochaetia_Spirochaetales_Spirochaetaceae_Treponema':0.11030,
(('TreSpe67_ Treponema sp. canine oral taxon 087_ Canis familiaris_ oral cavity subgingival plaque_ Bacteria_Spirochaetota_Spirochaetia_Spirochaetales_Spirochaetaceae_Treponema':0.06170,
'Unc36279_ uncultured bacterium_ human subgingival plaque_ Bacteria_Spirochaetota_Spirochaetia_Spirochaetales_Spirochaetaceae_Treponema':0.04756
)62:0.02493,
('Unide163_ unidentified_ Bacteria_Spirochaetota_Spirochaetia_Spirochaetales_Spirochaetaceae_Treponema':0.00844,
(('Unc92743_ uncultured bacterium_ Homo sapiens_ skin_ axillary vault_ Bacteria_Spirochaetota_Spirochaetia_Spirochaetales_Spirochaetaceae_Treponema':0.09758,
'UncTr539_ uncultured Treponema sp._ Homo sapiens_ oral cavity subgingival plaque_ Bacteria_Spirochaetota_Spirochaetia_Spirochaetales_Spirochaetaceae_Treponema':0.01381
)100:0.08260,
('UncTr460_ uncultured Treponema sp._ Homo sapiens_ subgingival plaque_ Bacteria_Spirochaetota_Spirochaetia_Spirochaetales_Spirochaetaceae_Treponema':0.14126,
'UncTr558_ uncultured Treponema sp._ Homo sapiens_ oral cavity subgingival plaque_ Bacteria_Spirochaetota_Spirochaetia_Spirochaetales_Spirochaetaceae_Treponema':0.08068
)93:0.03460
)97:0.08400
)64:0.05188
)62:0.03505
)94:0.06928,
(('TreSpe33_ Treponema sp. P06_ Equus caballus ferus_ oral cavity subgingival plaque_ Bacteria_Spirochaetota_Spirochaetia_Spirochaetales_Spirochaetaceae_Treponema':0.10945,
'UncR3741_ uncultured rumen bacterium_ Bos taurus Hereford x Angus hybrid _HEAN__ rumen epithelium_ Bacteria_Spirochaetota_Spirochaetia_Spirochaetales_Spirochaetaceae_Treponema':0.27199
)77:0.05700,
(('Unc56283_ uncultured bacterium_ Homo sapiens_ mouth_ Bacteria_Spirochaetota_Spirochaetia_Spirochaetales_Spirochaetaceae_Treponema':0.03620,
('Unc53095_ uncultured bacterium_ Homo sapiens_ mouth_ Bacteria_Spirochaetota_Spirochaetia_Spirochaetales_Spirochaetaceae_Treponema':0.04465,
('UncE4548_ uncultured eubacterium E1-K3_ Bacteria_Spirochaetota_Spirochaetia_Spirochaetales_Spirochaetaceae_Treponema':0.02763,
'UncTr528_ uncultured Treponema sp._ Homo sapiens_ oral cavity subgingival plaque_ Bacteria_Spirochaetota_Spirochaetia_Spirochaetales_Spirochaetaceae_Treponema':0.03463
)79:0.01936
)26:0.00000
)40:0.00793,
('UncO1776_ uncultured organism_ Homo sapiens_ gastrointestinal specimens_ Bacteria_Spirochaetota_Spirochaetia_Spirochaetales_Spirochaetaceae_Treponema':0.04822,
(('TreGroup_ Treponema Group 6 sp. oral clone IL034_ human oral cavity_ Bacteria_Spirochaetota_Spirochaetia_Spirochaetales_Spirochaetaceae_Treponema':0.01198,
'Unc54925_ uncultured bacterium_ Homo sapiens_ mouth_ Bacteria_Spirochaetota_Spirochaetia_Spirochaetales_Spirochaetaceae_Treponema':0.03274
)92:0.01735,
('TreSocr4_ Treponema socranskii_ Bacteria_Spirochaetota_Spirochaetia_Spirochaetales_Spirochaetaceae_Treponema':0.00201,
('Unc49950_ uncultured bacterium_ Homo sapiens_ mouth_ Bacteria_Spirochaetota_Spirochaetia_Spirochaetales_Spirochaetaceae_Treponema':0.03303,
'UncTr514_ uncultured Treponema sp._ Homo sapiens_ oral cavity subgingival plaque_ Bacteria_Spirochaetota_Spirochaetia_Spirochaetales_Spirochaetaceae_Treponema':0.01459
)59:0.00191
)94:0.01313
)24:0.00164
)28:0.00225
)99:0.14372
)100:0.11772
)93:0.05912
)29:0.01066
)83:0.04048
)43:0.01604
)94:0.03973
)74:0.01659
)82:0.02552
)84:0.02777
)57:0.01449
)71:0.03417
)41:0.01330
)68:0.00768
)74:0.02545
)73:0.02589
)78:0.01991
)54:0.01443
)56:0.02954
)82:0.02332
)82:0.01898
)78:0.02206
)68:0.01810
)51:0.02022
)90:0.03289
)98:0.04213
)97:0.03760
)100_Treponema_2:0.07914
)78:0.02918
)76:0.02457
)77:0.01529
)58:0.00990,
('UncTr192_ uncultured Treponema sp._ Termite_ Macrotermes gilvus_ Bacteria_Spirochaetota_Spirochaetia_Spirochaetales_Spirochaetaceae_Treponema':0.11188,
((('UncTre12_ uncultured Treponema sp._ Termite_ Reticulitermes speratus_ Bacteria_Spirochaetota_Spirochaetia_Spirochaetales_Spirochaetaceae_Treponema':0.15385,
'UncTrep9_ uncultured Treponema sp._ Termite_ Reticulitermes speratus_ Bacteria_Spirochaetota_Spirochaetia_Spirochaetales_Spirochaetaceae_Treponema':0.13615
)97:0.04692,
(('UncSp414_ uncultured Spirochaetes bacterium_ Hodotermopsis sjoestedti_ Bacteria_Spirochaetota_Spirochaetia_Spirochaetales_Spirochaetaceae_Treponema':0.08506,
(('Unc53547_ uncultured bacterium_ Termite_ Reticulitermes santonensis_ Bacteria_Spirochaetota_Spirochaetia_Spirochaetales_Spirochaetaceae_Treponema':0.03408,
'UncSp585_ uncultured Spirochaetes bacterium_ Reticulitermes santonensis_ Bacteria_Spirochaetota_Spirochaetia_Spirochaetales_Spirochaetaceae_Treponema':0.05321
)100:0.02174,
('UncTr455_ uncultured Treponema clone RFS15_ Termite_ Reticulitermes flavipes_ Bacteria_Spirochaetota_Spirochaetia_Spirochaetales_Spirochaetaceae_Treponema':0.03244,
'UncTre11_ uncultured Treponema sp._ Termite_ Reticulitermes speratus_ Bacteria_Spirochaetota_Spirochaetia_Spirochaetales_Spirochaetaceae_Treponema':0.02575
)100:0.03736
)100:0.03727
)98:0.03475,
('UncTr114_ uncultured Treponema sp._ Termite_ Reticulitermes speratus_ Bacteria_Spirochaetota_Spirochaetia_Spirochaetales_Spirochaetaceae_Treponema':0.11064,
((('UncSp547_ uncultured Spirochaetes bacterium_ Kalotermes flavicollis_ termite gut homogenate_ Bacteria_Spirochaetota_Spirochaetia_Spirochaetales_Spirochaetaceae_Treponema':0.05879,
'UncSp946_ uncultured Spirochaetales bacterium_ Joenia annectens_ Kalotermes flavicollis_ Bacteria_Spirochaetota_Spirochaetia_Spirochaetales_Spirochaetaceae_Treponema':0.00876
)100:0.08599,
('Unc39215_ uncultured bacterium_ flagellates _Oxymonas sp._ isolated from gut contents of Cryptotermes secundus_ Bacteria_Spirochaetota_Spirochaetia_Spirochaetales_Spirochaetaceae_Treponema':0.02719,
('UncSpi23_ uncultured spirochete_ Termite_ Neotermes koshunensis_ Bacteria_Spirochaetota_Spirochaetia_Spirochaetales_Spirochaetaceae_Treponema':0.03557,
'UncTr299_ uncultured Treponema sp._ Termite_ Cryptotermes cavifrons_ Bacteria_Spirochaetota_Spirochaetia_Spirochaetales_Spirochaetaceae_Treponema':0.07807
)48:0.01889
)45:0.01735
)100:0.04827,
(('Unc49191_ uncultured bacterium_ Termite_ Reticulitermes santonensis_ Bacteria_Spirochaetota_Spirochaetia_Spirochaetales_Spirochaetaceae_Treponema':0.06162,
(('UncTr166_ uncultured Treponema sp._ Termite_ Reticulitermes speratus_ Bacteria_Spirochaetota_Spirochaetia_Spirochaetales_Spirochaetaceae_Treponema':0.03699,
('Unc49132_ uncultured bacterium_ Termite_ Reticulitermes santonensis_ Bacteria_Spirochaetota_Spirochaetia_Spirochaetales_Spirochaetaceae_Treponema':0.05930,
'UncSp385_ uncultured Spirochaetes bacterium_ Reticulitermes santonensis_ Bacteria_Spirochaetota_Spirochaetia_Spirochaetales_Spirochaetaceae_Treponema':0.01572
)55:0.01235
)100:0.04873,
(('UncSp487_ uncultured Spirochaetes bacterium_ Reticulitermes santonensis_ Bacteria_Spirochaetota_Spirochaetia_Spirochaetales_Spirochaetaceae_Treponema':0.03371,
('UncTr173_ uncultured Treponema sp._ Termite_ Reticulitermes speratus_ Bacteria_Spirochaetota_Spirochaetia_Spirochaetales_Spirochaetaceae_Treponema':0.05320,
'UncTre30_ uncultured Treponema sp._ Termite_ Reticulitermes speratus_ Bacteria_Spirochaetota_Spirochaetia_Spirochaetales_Spirochaetaceae_Treponema':0.03235
)57:0.01350
)99:0.03635,
(('UncSp569_ uncultured Spirochaetes bacterium_ Hodotermes mossambicus_ termite gut homogenate_ Bacteria_Spirochaetota_Spirochaetia_Spirochaetales_Spirochaetaceae_Treponema':0.09154,
'UncSp614_ uncultured Spirochaetes bacterium_ Hodotermes mossambicus_ termite gut homogenate_ Bacteria_Spirochaetota_Spirochaetia_Spirochaetales_Spirochaetaceae_Treponema':0.07496
)100:0.14982,
('UncSp583_ uncultured Spirochaetes bacterium_ Reticulitermes santonensis_ Bacteria_Spirochaetota_Spirochaetia_Spirochaetales_Spirochaetaceae_Treponema':0.09781,
'UncTr600_ uncultured Treponema sp._ Prorhinotermes japonicus termite gut_ Bacteria_Spirochaetota_Spirochaetia_Spirochaetales_Spirochaetaceae_Treponema':0.10229
)91:0.03409
)96:0.03063
)98:0.02402
)81:0.01591
)85:0.03213,
((('Unc31360_ uncultured bacterium_ flagellates _Devescovina sp._ isolated from gut contents of C. brevis_ Bacteria_Spirochaetota_Spirochaetia_Spirochaetales_Spirochaetaceae_Treponema':0.04077,
'UncSp878_ uncultured Spirochaetes bacterium_ Coptotermes formosanus_ gut_ Bacteria_Spirochaetota_Spirochaetia_Spirochaetales_Spirochaetaceae_Treponema':0.05838
)100:0.06939,
('UncSp442_ uncultured Spirochaetes bacterium_ Hodotermes mossambicus_ termite gut homogenate_ Bacteria_Spirochaetota_Spirochaetia_Spirochaetales_Spirochaetaceae_Treponema':0.09199,
'UncSp546_ uncultured Spirochaetes bacterium_ Hodotermes mossambicus_ termite gut homogenate_ Bacteria_Spirochaetota_Spirochaetia_Spirochaetales_Spirochaetaceae_Treponema':0.05491
)41:0.02214
)46:0.02088,
(('UncBa991_ uncultured bacterium_ Termite_ Coptotermes formosanus_ Bacteria_Spirochaetota_Spirochaetia_Spirochaetales_Spirochaetaceae_Termite Treponema cluster':0.02434,
('J7XGest8_ Coptotermes gestroi_ Bacteria_Spirochaetota_Spirochaetia_Spirochaetales_Spirochaetaceae_Termite Treponema cluster':0.03271,
'UncTr435_ uncultured Treponema clone CFS124_ Termite_ Coptotermes formosanus_ Bacteria_Spirochaetota_Spirochaetia_Spirochaetales_Spirochaetaceae_Termite Treponema cluster':0.04830
)95:0.01065
)100:0.12076,
('UncSp859_ uncultured Spirochaetes bacterium_ Coptotermes formosanus_ gut_ Bacteria_Spirochaetota_Spirochaetia_Spirochaetales_Spirochaetaceae_Treponema':0.05146,
(('UncTr599_ uncultured Treponema sp._ Prorhinotermes japonicus termite gut_ Bacteria_Spirochaetota_Spirochaetia_Spirochaetales_Spirochaetaceae_Treponema':0.03115,
'UncTr606_ uncultured Treponema sp._ Prorhinotermes japonicus termite gut_ Bacteria_Spirochaetota_Spirochaetia_Spirochaetales_Spirochaetaceae_Treponema':0.03771
)100:0.03883,
('TreSpe30_ Treponema sp. ZAS-8_ Zootermopsis angusticollis_ termite hindgut_ Bacteria_Spirochaetota_Spirochaetia_Spirochaetales_Spirochaetaceae_Treponema':0.06675,
('SieSpe10_ Spirochaeta sp._ Termite_ Mastotermes darwiniensis_ Bacteria_Spirochaetota_Spirochaetia_Spirochaetales_Spirochaetaceae_Treponema':0.04185,
'Sp3iacZZ_ Spirochaetaceae_ Termite_ Mastotermes darwiniensis_ Bacteria_Spirochaetota_Spirochaetia_Spirochaetales_Spirochaetaceae_Treponema':0.02135
)100:0.04721
)98:0.02017
)86:0.02311
)100:0.02775
)68:0.00879
)69:0.02665
)15:0.00415
)14:0.00671
)53:0.00994
)97:0.01562
)56:0.01399,
((('UncSp306_ uncultured Spirochaetes bacterium_ Reticulitermes chinensis Snyder_ termite gut homogenate_ Bacteria_Spirochaetota_Spirochaetia_Spirochaetales_Spirochaetaceae_Treponema':0.02129,
'UncTre20_ uncultured Treponema sp._ Termite_ Reticulitermes speratus_ Bacteria_Spirochaetota_Spirochaetia_Spirochaetales_Spirochaetaceae_Treponema':0.04595
)100:0.09526,
(('SieSpe12_ Spirochaeta sp._ Termite_ Neotermes castaneus_ Bacteria_Spirochaetota_Spirochaetia_Spirochaetales_Spirochaetaceae_Treponema':0.10215,
'UncSp477_ uncultured Spirochaetes bacterium_ Kalotermes flavicollis_ termite gut homogenate_ Bacteria_Spirochaetota_Spirochaetia_Spirochaetales_Spirochaetaceae_Treponema':0.07170
)24:0.01117,
(('UncSp374_ uncultured Spirochaetes bacterium_ Kalotermes flavicollis_ termite gut homogenate_ Bacteria_Spirochaetota_Spirochaetia_Spirochaetales_Spirochaetaceae_Treponema':0.09795,
'UncSp479_ uncultured Spirochaetes bacterium_ Kalotermes flavicollis_ termite gut homogenate_ Bacteria_Spirochaetota_Spirochaetia_Spirochaetales_Spirochaetaceae_Treponema':0.08607
)59:0.01458,
('UncSp882_ uncultured Spirochaetes bacterium_ Coptotermes formosanus_ gut_ Bacteria_Spirochaetota_Spirochaetia_Spirochaetales_Spirochaetaceae_Treponema':0.13323,
'UncTr286_ uncultured Treponema sp._ Termite_ Cryptotermes cavifrons_ Bacteria_Spirochaetota_Spirochaetia_Spirochaetales_Spirochaetaceae_Treponema':0.03783
)51:0.02660
)45:0.01988
)81:0.02674
)66:0.01403,
(((('UncSp462_ uncultured Spirochaetes bacterium_ Incisitermes schwarzi_ Bacteria_Spirochaetota_Spirochaetia_Spirochaetales_Spirochaetaceae_Treponema':0.05722,
('UncSpi21_ uncultured spirochete_ Termite_ Neotermes koshunensis_ Bacteria_Spirochaetota_Spirochaetia_Spirochaetales_Spirochaetaceae_Treponema':0.05492,
('Unc34926_ uncultured bacterium_ flagellates _Oxymonas sp._ isolated from gut contents of Neotermes castaneus_ Bacteria_Spirochaetota_Spirochaetia_Spirochaetales_Spirochaetaceae_Treponema':0.02304,
'UncSpi24_ uncultured spirochete_ Termite_ Neotermes koshunensis_ Bacteria_Spirochaetota_Spirochaetia_Spirochaetales_Spirochaetaceae_Treponema':0.03122
)100:0.05048
)73:0.01316
)55:0.01066,
('UncSpi11_ uncultured spirochete_ Termite_ Neotermes koshunensis_ Bacteria_Spirochaetota_Spirochaetia_Spirochaetales_Spirochaetaceae_Treponema':0.06447,
(('UncSpi17_ uncultured spirochete_ Termite_ Neotermes koshunensis_ Bacteria_Spirochaetota_Spirochaetia_Spirochaetales_Spirochaetaceae_Treponema':0.10125,
'UncSpir7_ uncultured spirochete_ Termite_ Neotermes koshunensis_ Bacteria_Spirochaetota_Spirochaetia_Spirochaetales_Spirochaetaceae_Treponema':0.06247
)100:0.05516,
('UncB2533_ uncultured bacterium_ Oxymonas sp._ a single cell of termite _Neotermes koshunensis_ gut protist_ Bacteria_Spirochaetota_Spirochaetia_Spirochaetales_Spirochaetaceae_Treponema':0.03805,
('UncTr280_ uncultured Treponema sp._ Termite_ Cryptotermes cavifrons_ Bacteria_Spirochaetota_Spirochaetia_Spirochaetales_Spirochaetaceae_Treponema':0.04119,
'UncTr288_ uncultured Treponema sp._ Termite_ Cryptotermes cavifrons_ Bacteria_Spirochaetota_Spirochaetia_Spirochaetales_Spirochaetaceae_Treponema':0.03730
)100:0.04298
)99:0.06074
)75:0.02282
)74:0.02674
)85:0.01970,
((('UncSp307_ uncultured Spirochaetes bacterium_ Reticulitermes chinensis Snyder_ termite gut homogenate_ Bacteria_Spirochaetota_Spirochaetia_Spirochaetales_Spirochaetaceae_Treponema':0.07612,
('UncTre22_ uncultured Treponema sp._ Termite_ Reticulitermes speratus_ Bacteria_Spirochaetota_Spirochaetia_Spirochaetales_Spirochaetaceae_Treponema':0.07273,
('UncSp365_ uncultured Spirochaetes bacterium_ Reticulitermes chinensis Snyder_ termite gut homogenate_ Bacteria_Spirochaetota_Spirochaetia_Spirochaetales_Spirochaetaceae_Treponema':0.04430,
('L9XZZZZZ.4987_ m54163_221017_145405/18940413/ccs_ Bacteria/Spirochaetota/Spirochaetia_Spirochaetales_Spirochaetaceae/Treponema_1':0.00234,
('L9XZZZZZ.3231_ m54163_221017_145405/38732328/ccs_ Bacteria/Spirochaetota/Spirochaetia_Spirochaetales_Spirochaetaceae/Treponema_1':0.00000,
'L9XZZZZZ.5749_ m54163_221017_145405/74318638/ccs_ Bacteria/Spirochaetota/Spirochaetia_Spirochaetales_Spirochaetaceae/Treponema_1':0.00000
)69:0.00000
)100_Spirochaetota:0.08416
)94:0.02759
)92:0.01056
)28:0.01343,
(('J7XGes17_ Coptotermes gestroi_ Bacteria_Spirochaetota_Spirochaetia_Spirochaetales_Spirochaetaceae_Treponema':0.05081,
'J7XGest4_ Coptotermes gestroi_ Bacteria_Spirochaetota_Spirochaetia_Spirochaetales_Spirochaetaceae_Treponema':0.08459
)97:0.01782,
(('UncSpi45_ uncultured Spirochaetes bacterium_ Reticulitermes santonensis_ gut homogenates of defaunated Reticulitermes santonensis_ Bacteria_Spirochaetota_Spirochaetia_Spirochaetales_Spirochaetaceae_Treponema':0.02614,
('UncTr217_ uncultured Treponema sp._ Termite_ Microcerotermes sp. 2_ Bacteria_Spirochaetota_Spirochaetia_Spirochaetales_Spirochaetaceae_Treponema':0.12743,
('SieSpec8_ Spirochaeta sp._ Termite_ Reticulitermes santonensis_ Bacteria_Spirochaetota_Spirochaetia_Spirochaetales_Spirochaetaceae_Treponema':0.02184,
'UncTr433_ uncultured Treponema clone RFS84_ Termite_ Reticulitermes flavipes_ Bacteria_Spirochaetota_Spirochaetia_Spirochaetales_Spirochaetaceae_Treponema':0.07301
)100:0.03492
)8:0.00173
)12:0.01453,
('UncSp956_ uncultured Spirochaetes bacterium_ Coptotermes formosanus_ gut_ Bacteria_Spirochaetota_Spirochaetia_Spirochaetales_Spirochaetaceae_Treponema':0.06879,
('UncTr407_ uncultured Treponema sp._ Termite_ Nasutitermes sp._ Bacteria_Spirochaetota_Spirochaetia_Spirochaetales_Spirochaetaceae_Treponema':0.15959,
('UncTr592_ uncultured Treponema sp._ Prorhinotermes japonicus termite gut_ Bacteria_Spirochaetota_Spirochaetia_Spirochaetales_Spirochaetaceae_Treponema':0.04978,
('UncTr595_ uncultured Treponema sp._ Prorhinotermes japonicus termite gut_ Bacteria_Spirochaetota_Spirochaetia_Spirochaetales_Spirochaetaceae_Treponema':0.01446,
'UncTr605_ uncultured Treponema sp._ Prorhinotermes japonicus termite gut_ Bacteria_Spirochaetota_Spirochaetia_Spirochaetales_Spirochaetaceae_Treponema':0.09698
)98:0.02397
)98:0.02163
)45:0.01426
)75:0.01527
)10:0.00873
)99:0.04879
)95:0.01663,
(('UncSp587_ uncultured Spirochaetes bacterium_ Incisitermes tabogae_ Bacteria_Spirochaetota_Spirochaetia_Spirochaetales_Spirochaetaceae_Treponema':0.06387,
'UncSp881_ uncultured Spirochaetes bacterium_ Coptotermes formosanus_ gut_ Bacteria_Spirochaetota_Spirochaetia_Spirochaetales_Spirochaetaceae_Treponema':0.10894
)88:0.02916,
(('UncTr183_ uncultured Treponema sp._ Termite_ Neotermes koshunensis_ Bacteria_Spirochaetota_Spirochaetia_Spirochaetales_Spirochaetaceae_Treponema':0.04798,
'UncTr292_ uncultured Treponema sp._ Termite_ Neotermes koshunensis_ Bacteria_Spirochaetota_Spirochaetia_Spirochaetales_Spirochaetaceae_Treponema':0.07558
)93:0.03579,
('SieSpec4_ Spirochaeta sp._ Termite_ Neotermes castaneus_ Bacteria_Spirochaetota_Spirochaetia_Spirochaetales_Spirochaetaceae_Treponema':0.07006,
(('UncSpi38_ uncultured Spirochaetes bacterium_ Reticulitermes santonensis_ gut homogenates of defaunated Reticulitermes santonensis_ Bacteria_Spirochaetota_Spirochaetia_Spirochaetales_Spirochaetaceae_Treponema':0.02598,
'UncSpi43_ uncultured Spirochaetes bacterium_ Reticulitermes santonensis_ gut homogenates of defaunated Reticulitermes santonensis_ Bacteria_Spirochaetota_Spirochaetia_Spirochaetales_Spirochaetaceae_Treponema':0.05725
)97:0.03252,
(('TrePrim2_ Treponema primitia_ Termite_ Zootermopsis angusticollis_ Bacteria_Spirochaetota_Spirochaetia_Spirochaetales_Spirochaetaceae_Treponema':0.01913,
('Unc32218_ uncultured bacterium_ flagellates _Oxymonas sp._ isolated from gut contents of Neotermes castaneus_ Bacteria_Spirochaetota_Spirochaetia_Spirochaetales_Spirochaetaceae_Treponema':0.09234,
'UncSp240_ uncultured Spirochaetes bacterium_ Reticulitermes chinensis Snyder_ termite gut homogenate_ Bacteria_Spirochaetota_Spirochaetia_Spirochaetales_Spirochaetaceae_Treponema':0.05976
)96:0.02945
)89:0.01233,
((('UncTr456_ uncultured Treponema clone RFS7_ Termite_ Reticulitermes flavipes_ Bacteria_Spirochaetota_Spirochaetia_Spirochaetales_Spirochaetaceae_Treponema':0.04810,
'UncTr457_ uncultured Treponema clone RFS82_ Termite_ Reticulitermes flavipes_ Bacteria_Spirochaetota_Spirochaetia_Spirochaetales_Spirochaetaceae_Treponema':0.01755
)100:0.03089,
('UncTr182_ uncultured Treponema sp._ Termite_ Hodotermopsis sjoestedti_ Bacteria_Spirochaetota_Spirochaetia_Spirochaetales_Spirochaetaceae_Treponema':0.06590,
('Unc53501_ uncultured bacterium_ Termite_ Reticulitermes santonensis_ Bacteria_Spirochaetota_Spirochaetia_Spirochaetales_Spirochaetaceae_Treponema':0.04402,
('UncSp308_ uncultured Spirochaetes bacterium_ Reticulitermes chinensis Snyder_ termite gut homogenate_ Bacteria_Spirochaetota_Spirochaetia_Spirochaetales_Spirochaetaceae_Treponema':0.02464,
'UncTr172_ uncultured Treponema sp._ Termite_ Reticulitermes speratus_ Bacteria_Spirochaetota_Spirochaetia_Spirochaetales_Spirochaetaceae_Treponema':0.03845
)67:0.02097
)83:0.01053
)60:0.00324
)95:0.00720,
(('UncSp406_ uncultured Spirochaetes bacterium_ Reticulitermes chinensis Snyder_ termite gut homogenate_ Bacteria_Spirochaetota_Spirochaetia_Spirochaetales_Spirochaetaceae_Treponema':0.02119,
('UncSp366_ uncultured Spirochaetes bacterium_ Reticulitermes chinensis Snyder_ termite gut homogenate_ Bacteria_Spirochaetota_Spirochaetia_Spirochaetales_Spirochaetaceae_Treponema':0.04776,
'UncSp393_ uncultured Spirochaetes bacterium_ Reticulitermes santonensis_ Bacteria_Spirochaetota_Spirochaetia_Spirochaetales_Spirochaetaceae_Treponema':0.01973
)97:0.02520
)99:0.02527,
('UncTr202_ uncultured Treponema sp._ Termite_ Hodotermopsis sjoestedti_ Bacteria_Spirochaetota_Spirochaetia_Spirochaetales_Spirochaetaceae_Treponema':0.03600,
(('UncTre21_ uncultured Treponema sp._ Termite_ Reticulitermes speratus_ Bacteria_Spirochaetota_Spirochaetia_Spirochaetales_Spirochaetaceae_Treponema':0.04314,
('UncSp492_ uncultured Spirochaetes bacterium_ Reticulitermes chinensis Snyder_ termite gut homogenate_ Bacteria_Spirochaetota_Spirochaetia_Spirochaetales_Spirochaetaceae_Treponema':0.03723,
('UncTr451_ uncultured Treponema clone ZAS89_ Termite_ Zootermopsis angusticollis_ Bacteria_Spirochaetota_Spirochaetia_Spirochaetales_Spirochaetaceae_Treponema':0.07100,
('UncTr189_ uncultured Treponema sp._ Termite_ Hodotermopsis sjoestedti_ Bacteria_Spirochaetota_Spirochaetia_Spirochaetales_Spirochaetaceae_Treponema':0.05436,
'UncTre62_ uncultured Treponema sp._ Termite_ Reticulitermes speratus_ Bacteria_Spirochaetota_Spirochaetia_Spirochaetales_Spirochaetaceae_Treponema':0.02360
)76:0.01447
)42:0.00666
)80:0.01566
)96:0.02577,
(('UncSp301_ uncultured Spirochaetes bacterium_ Reticulitermes chinensis Snyder_ termite gut homogenate_ Bacteria_Spirochaetota_Spirochaetia_Spirochaetales_Spirochaetaceae_Treponema':0.04208,
('Unc55857_ uncultured bacterium_ Termite_ Reticulitermes santonensis_ Bacteria_Spirochaetota_Spirochaetia_Spirochaetales_Spirochaetaceae_Treponema':0.03581,
(('Unc49190_ uncultured bacterium_ Termite_ Reticulitermes santonensis_ Bacteria_Spirochaetota_Spirochaetia_Spirochaetales_Spirochaetaceae_Treponema':0.03641,
'UncTr194_ uncultured Treponema sp._ Termite_ Hodotermopsis sjoestedti_ Bacteria_Spirochaetota_Spirochaetia_Spirochaetales_Spirochaetaceae_Treponema':0.03358
)21:0.00715,
('UncTre14_ uncultured Treponema sp._ Termite_ Reticulitermes speratus_ Bacteria_Spirochaetota_Spirochaetia_Spirochaetales_Spirochaetaceae_Treponema':0.04621,
(('UncSp295_ uncultured Spirochaetes bacterium_ Reticulitermes chinensis Snyder_ termite gut homogenate_ Bacteria_Spirochaetota_Spirochaetia_Spirochaetales_Spirochaetaceae_Treponema':0.03725,
'UncTr277_ uncultured Treponema sp._ Termite_ Reticulitermes speratus_ Bacteria_Spirochaetota_Spirochaetia_Spirochaetales_Spirochaetaceae_Treponema':0.02502
)90:0.01680,
(('UncSp300_ uncultured Spirochaetes bacterium_ Reticulitermes chinensis Snyder_ termite gut homogenate_ Bacteria_Spirochaetota_Spirochaetia_Spirochaetales_Spirochaetaceae_Treponema':0.03832,
('UncSpi47_ uncultured Spirochaetes bacterium_ Reticulitermes santonensis_ gut homogenates of defaunated Reticulitermes santonensis_ Bacteria_Spirochaetota_Spirochaetia_Spirochaetales_Spirochaetaceae_Treponema':0.03021,
'UncTre61_ uncultured Treponema sp._ Termite_ Reticulitermes speratus_ Bacteria_Spirochaetota_Spirochaetia_Spirochaetales_Spirochaetaceae_Treponema':0.05320
)57:0.01105
)77:0.00610,
('UncTre35_ uncultured Treponema sp._ Termite_ Reticulitermes speratus_ Bacteria_Spirochaetota_Spirochaetia_Spirochaetales_Spirochaetaceae_Treponema':0.03222,
('UncTr279_ uncultured Treponema sp._ Termite_ Reticulitermes speratus_ Bacteria_Spirochaetota_Spirochaetia_Spirochaetales_Spirochaetaceae_Treponema':0.04063,
('UncTr186_ uncultured Treponema sp._ Termite_ Reticulitermes speratus_ Bacteria_Spirochaetota_Spirochaetia_Spirochaetales_Spirochaetaceae_Treponema':0.04053,
'UncTre24_ uncultured Treponema sp._ Termite_ Reticulitermes speratus_ Bacteria_Spirochaetota_Spirochaetia_Spirochaetales_Spirochaetaceae_Treponema':0.05943
)74:0.01541
)82:0.01814
)61:0.01217
)53:0.00488
)81:0.00958
)69:0.01447
)16:0.00365
)78:0.01582
)90:0.01018,
('SieSpec2_ Spirochaeta sp._ Termite_ Reticulitermes santonensis_ Bacteria_Spirochaetota_Spirochaetia_Spirochaetales_Spirochaetaceae_Treponema':0.03598,
(('UncTr513_ uncultured Treponema sp._ Termite_ Reticulitermes flavipes_ Bacteria_Spirochaetota_Spirochaetia_Spirochaetales_Spirochaetaceae_Treponema':0.04677,
('UncTr446_ uncultured Treponema clone RFS41_ Termite_ Reticulitermes flavipes_ Bacteria_Spirochaetota_Spirochaetia_Spirochaetales_Spirochaetaceae_Treponema':0.05992,
'UncTre40_ uncultured Treponema sp._ Termite_ Reticulitermes speratus_ Bacteria_Spirochaetota_Spirochaetia_Spirochaetales_Spirochaetaceae_Treponema':0.02192
)38:0.00862
)62:0.01905,
('UncTre37_ uncultured Treponema sp._ Termite_ Reticulitermes speratus_ Bacteria_Spirochaetota_Spirochaetia_Spirochaetales_Spirochaetaceae_Treponema':0.02194,
(('UncTre19_ uncultured Treponema sp._ Termite_ Reticulitermes speratus_ Bacteria_Spirochaetota_Spirochaetia_Spirochaetales_Spirochaetaceae_Treponema':0.03420,
('UncTr209_ uncultured Treponema sp._ Termite_ Reticulitermes speratus_ Bacteria_Spirochaetota_Spirochaetia_Spirochaetales_Spirochaetaceae_Treponema':0.03133,
'UncTr567_ uncultured Treponema sp._ Tsaitermes ampliceps_ Bacteria_Spirochaetota_Spirochaetia_Spirochaetales_Spirochaetaceae_Treponema':0.03361
)76:0.00738
)99:0.01685,
(('UncSp248_ uncultured Spirochaetes bacterium_ Reticulitermes chinensis Snyder_ termite gut homogenate_ Bacteria_Spirochaetota_Spirochaetia_Spirochaetales_Spirochaetaceae_Treponema':0.03630,
'UncTre38_ uncultured Treponema sp._ Termite_ Reticulitermes speratus_ Bacteria_Spirochaetota_Spirochaetia_Spirochaetales_Spirochaetaceae_Treponema':0.05402
)76:0.00866,
('UncSp293_ uncultured Spirochaetes bacterium_ Reticulitermes chinensis Snyder_ termite gut homogenate_ Bacteria_Spirochaetota_Spirochaetia_Spirochaetales_Spirochaetaceae_Treponema':0.02149,
('UncTr284_ uncultured Treponema sp._ Termite_ Reticulitermes speratus_ Bacteria_Spirochaetota_Spirochaetia_Spirochaetales_Spirochaetaceae_Treponema':0.03581,
('UncTre15_ uncultured Treponema sp._ Termite_ Reticulitermes speratus_ Bacteria_Spirochaetota_Spirochaetia_Spirochaetales_Spirochaetaceae_Treponema':0.02089,
('UncTre39_ uncultured Treponema sp._ Termite_ Reticulitermes speratus_ Bacteria_Spirochaetota_Spirochaetia_Spirochaetales_Spirochaetaceae_Treponema':0.05149,
'UncTrep4_ uncultured Treponema clone HsDiSp319_ Termite_ Hodotermopsis sjoestedti_ Bacteria_Spirochaetota_Spirochaetia_Spirochaetales_Spirochaetaceae_Treponema':0.07338
)99:0.03524
)60:0.01533
)79:0.00916
)66:0.00218
)88:0.01349
)97:0.02250
)76:0.00524
)41:0.00817
)88:0.00837
)55:0.00279
)99:0.02126
)94:0.01203
)99:0.02325
)85:0.00458
)86:0.01126
)95:0.01276
)80:0.00915
)65:0.00734
)78:0.01326
)89:0.01085
)39:0.00766,
((('J7XGes16_ Coptotermes gestroi_ Bacteria_Spirochaetota_Spirochaetia_Spirochaetales_Spirochaetaceae_Treponema':0.02917,
'UncSp955_ uncultured Spirochaetes bacterium_ Coptotermes formosanus_ gut_ Bacteria_Spirochaetota_Spirochaetia_Spirochaetales_Spirochaetaceae_Treponema':0.03468
)100:0.05219,
((('UncSp586_ uncultured Spirochaetes bacterium_ Incisitermes marginipennis_ Bacteria_Spirochaetota_Spirochaetia_Spirochaetales_Spirochaetaceae_Treponema':0.00828,
'UncSpir5_ uncultured spirochete_ Termite_ Neotermes koshunensis_ Bacteria_Spirochaetota_Spirochaetia_Spirochaetales_Spirochaetaceae_Treponema':0.08586
)100:0.04136,
('UncTr105_ uncultured Treponema sp._ Termite_ Microcerotermes sp. 2_ Bacteria_Spirochaetota_Spirochaetia_Spirochaetales_Spirochaetaceae_Treponema':0.02770,
'UncTr160_ uncultured Treponema sp._ Termite_ Microcerotermes sp. 2_ Bacteria_Spirochaetota_Spirochaetia_Spirochaetales_Spirochaetaceae_Treponema':0.03327
)100:0.11726
)90:0.01285,
('UncTre23_ uncultured Treponema sp._ Termite_ Reticulitermes speratus_ Bacteria_Spirochaetota_Spirochaetia_Spirochaetales_Spirochaetaceae_Treponema':0.12031,
(('UncSp344_ uncultured Spirochaetes bacterium_ Kalotermes flavicollis_ termite gut homogenate_ Bacteria_Spirochaetota_Spirochaetia_Spirochaetales_Spirochaetaceae_Treponema':0.07980,
('TreIsopt_ Treponema isoptericolens_ Termite_ Incisitermes tabogae_ Bacteria_Spirochaetota_Spirochaetia_Spirochaetales_Spirochaetaceae_Treponema':0.04282,
'UncTr117_ uncultured Treponema sp._ Termite_ Neotermes koshunensis_ Bacteria_Spirochaetota_Spirochaetia_Spirochaetales_Spirochaetaceae_Treponema':0.04625
)97:0.02276
)92:0.01806,
('UncSp502_ uncultured Spirochaetes bacterium_ Incisitermes marginipennis_ Bacteria_Spirochaetota_Spirochaetia_Spirochaetales_Spirochaetaceae_Treponema':0.06719,
('UncTr205_ uncultured Treponema sp._ Termite_ Neotermes koshunensis_ Bacteria_Spirochaetota_Spirochaetia_Spirochaetales_Spirochaetaceae_Treponema':0.04534,
('UncSp629_ uncultured Spirochaetes bacterium_ Incisitermes schwarzi_ Bacteria_Spirochaetota_Spirochaetia_Spirochaetales_Spirochaetaceae_Treponema':0.03406,
('UncSpi28_ uncultured spirochete_ Termite_ Neotermes koshunensis_ Bacteria_Spirochaetota_Spirochaetia_Spirochaetales_Spirochaetaceae_Treponema':0.03610,
('UncSpi27_ uncultured spirochete_ Termite_ Neotermes koshunensis_ Bacteria_Spirochaetota_Spirochaetia_Spirochaetales_Spirochaetaceae_Treponema':0.02715,
'UncTr204_ uncultured Treponema sp._ Termite_ Neotermes koshunensis_ Bacteria_Spirochaetota_Spirochaetia_Spirochaetales_Spirochaetaceae_Treponema':0.03733
)87:0.01583
)99:0.02653
)94:0.01781
)95:0.02420
)77:0.00738
)85:0.01244
)44:0.00763
)49:0.01270
)46:0.00505,
((('Sp3ircaZ_ Spirochaetaceae_ Termite_ Mastotermes darwiniensis_ Bacteria_Spirochaetota_Spirochaetia_Spirochaetales_Spirochaetaceae_Treponema':0.12643,
'UncTre28_ uncultured Treponema sp._ Termite_ Reticulitermes speratus_ Bacteria_Spirochaetota_Spirochaetia_Spirochaetales_Spirochaetaceae_Treponema':0.05836
)84:0.02745,
('UncSp364_ uncultured Spirochaetes bacterium_ Reticulitermes chinensis Snyder_ termite gut homogenate_ Bacteria_Spirochaetota_Spirochaetia_Spirochaetales_Spirochaetaceae_Treponema':0.10650,
(('UncTr440_ uncultured Treponema clone RFS52_ Termite_ Reticulitermes flavipes_ Bacteria_Spirochaetota_Spirochaetia_Spirochaetales_Spirochaetaceae_Treponema':0.03343,
('UncSp488_ uncultured Spirochaetes bacterium_ Reticulitermes chinensis Snyder_ termite gut homogenate_ Bacteria_Spirochaetota_Spirochaetia_Spirochaetales_Spirochaetaceae_Treponema':0.05112,
'UncTr187_ uncultured Treponema sp._ Termite_ Reticulitermes speratus_ Bacteria_Spirochaetota_Spirochaetia_Spirochaetales_Spirochaetaceae_Treponema':0.06419
)97:0.04399
)100:0.05118,
(('UncSp238_ uncultured Spirochaetes bacterium_ Reticulitermes chinensis Snyder_ termite gut homogenate_ Bacteria_Spirochaetota_Spirochaetia_Spirochaetales_Spirochaetaceae_Treponema':0.01786,
'UncTr439_ uncultured Treponema clone RFS88_ Termite_ Reticulitermes flavipes_ Bacteria_Spirochaetota_Spirochaetia_Spirochaetales_Spirochaetaceae_Treponema':0.04142
)100:0.08462,
('UncTr131_ uncultured Treponema sp._ Termite_ Reticulitermes sp._ Bacteria_Spirochaetota_Spirochaetia_Spirochaetales_Spirochaetaceae_Treponema':0.05536,
'UncTre31_ uncultured Treponema sp._ Termite_ Reticulitermes speratus_ Bacteria_Spirochaetota_Spirochaetia_Spirochaetales_Spirochaetaceae_Treponema':0.17012
)79:0.01748
)91:0.02426
)100:0.03371
)38:0.00731
)49:0.02079,
(('Unc59236_ uncultured bacterium_ Odontotermes somaliensis_ gut_ Bacteria_Spirochaetota_Spirochaetia_Spirochaetales_Spirochaetaceae_Treponema':0.05741,
('Unc01jg9_ uncultured bacterium_ Odontotermes yunnanensis_ insect gut_ Bacteria_Spirochaetota_Spirochaetia_Spirochaetales_Spirochaetaceae_Treponema':0.03329,
(('Unc020a7_ uncultured bacterium_ Odontotermes yunnanensis_ insect gut_ Bacteria_Spirochaetota_Spirochaetia_Spirochaetales_Spirochaetaceae_Treponema':0.03293,
('Unc01m3b_ uncultured bacterium_ Odontotermes yunnanensis_ insect gut_ Bacteria_Spirochaetota_Spirochaetia_Spirochaetales_Spirochaetaceae_Treponema':0.03184,
'Unc01sil_ uncultured bacterium_ Odontotermes yunnanensis_ insect gut_ Bacteria_Spirochaetota_Spirochaetia_Spirochaetales_Spirochaetaceae_Treponema':0.02850
)23:0.00824
)74:0.01458,
('Unc01jgi_ uncultured bacterium_ Odontotermes yunnanensis_ insect gut_ Bacteria_Spirochaetota_Spirochaetia_Spirochaetales_Spirochaetaceae_Treponema':0.03403,
('UncTr293_ uncultured Treponema sp._ Termite_ Macrotermes gilvus_ Bacteria_Spirochaetota_Spirochaetia_Spirochaetales_Spirochaetaceae_Treponema':0.03175,
('Unc01shs_ uncultured bacterium_ Odontotermes yunnanensis_ insect gut_ Bacteria_Spirochaetota_Spirochaetia_Spirochaetales_Spirochaetaceae_Treponema':0.02370,
'UncTr210_ uncultured Treponema sp._ Termite_ Macrotermes gilvus_ Bacteria_Spirochaetota_Spirochaetia_Spirochaetales_Spirochaetaceae_Treponema':0.05553
)82:0.01838
)39:0.01342
)28:0.00625
)95:0.02006
)59:0.02154
)98:0.01756,
((('UncSp382_ uncultured Spirochaetes bacterium_ Trinervitermes sp._ termite gut homogenate_ Bacteria_Spirochaetota_Spirochaetia_Spirochaetales_Spirochaetaceae_Treponema':0.06677,
('UncSp900_ uncultured Spirochaetes bacterium_ Coptotermes formosanus_ gut_ Bacteria_Spirochaetota_Spirochaetia_Spirochaetales_Spirochaetaceae_Treponema':0.09445,
('UncSp899_ uncultured Spirochaetes bacterium_ Coptotermes formosanus_ gut_ Bacteria_Spirochaetota_Spirochaetia_Spirochaetales_Spirochaetaceae_Treponema':0.03137,
'UncTr428_ uncultured Treponema clone CFS6_ Termite_ Coptotermes formosanus_ Bacteria_Spirochaetota_Spirochaetia_Spirochaetales_Spirochaetaceae_Treponema':0.06347
)100:0.06085
)94:0.04442
)7:0.01482,
(('UncTr121_ uncultured Treponema sp._ Termite_ Microcerotermes sp. 2_ Bacteria_Spirochaetota_Spirochaetia_Spirochaetales_Spirochaetaceae_Treponema':0.06495,
('UncSp538_ uncultured Spirochaetes bacterium_ Amitermes sp._ termite gut homogenate_ Bacteria_Spirochaetota_Spirochaetia_Spirochaetales_Spirochaetaceae_Treponema':0.07584,
('UncB1747_ uncultured bacterium_ Termite_ Termes comis_ Bacteria_Spirochaetota_Spirochaetia_Spirochaetales_Spirochaetaceae_Treponema':0.12146,
('Unc45047_ uncultured bacterium_ Termite_ Cubitermes orthognathus_ Bacteria_Spirochaetota_Spirochaetia_Spirochaetales_Spirochaetaceae_Treponema':0.04806,
'Unc55062_ uncultured bacterium_ Termite_ Cubitermes orthognathus_ Bacteria_Spirochaetota_Spirochaetia_Spirochaetales_Spirochaetaceae_Treponema':0.09504
)75:0.01176
)78:0.01076
)18:0.00475
)30:0.01415,
(('UncTre56_ uncultured Treponema sp._ Termite_ Microcerotermes sp. 2_ Bacteria_Spirochaetota_Spirochaetia_Spirochaetales_Spirochaetaceae_Treponema':0.05355,
('UncTr383_ uncultured Treponema sp._ Termite_ Nasutitermes sp._ Bacteria_Spirochaetota_Spirochaetia_Spirochaetales_Spirochaetaceae_Treponema':0.04145,
('UncTr294_ uncultured Treponema sp._ Termite_ Macrotermes gilvus_ Bacteria_Spirochaetota_Spirochaetia_Spirochaetales_Spirochaetaceae_Treponema':0.05633,
(('Unc23749_ uncultured bacterium_ Nasutitermes arborum_ Eggs or gut of termite_ Bacteria_Spirochaetota_Spirochaetia_Spirochaetales_Spirochaetaceae_Treponema':0.06550,
'UncTr302_ uncultured Treponema sp._ Termite_ Nasutitermes sp._ Bacteria_Spirochaetota_Spirochaetia_Spirochaetales_Spirochaetaceae_Treponema':0.00956
)100:0.03165,
('UncTr355_ uncultured Treponema sp._ Termite_ Nasutitermes sp._ Bacteria_Spirochaetota_Spirochaetia_Spirochaetales_Spirochaetaceae_Treponema':0.01207,
('UncTr346_ uncultured Treponema sp._ Termite_ Nasutitermes sp._ Bacteria_Spirochaetota_Spirochaetia_Spirochaetales_Spirochaetaceae_Treponema':0.02976,
'UncTr359_ uncultured Treponema sp._ Termite_ Nasutitermes sp._ Bacteria_Spirochaetota_Spirochaetia_Spirochaetales_Spirochaetaceae_Treponema':0.02510
)99:0.02921
)82:0.01338
)93:0.01931
)82:0.01970
)99:0.01592
)100:0.02366,
(('Unc22603_ uncultured bacterium_ Nasutitermes arborum_ Eggs or gut of termite_ Bacteria_Spirochaetota_Spirochaetia_Spirochaetales_Spirochaetaceae_Treponema':0.04871,
(('Unc26359_ uncultured bacterium_ Nasutitermes arborum_ Eggs or gut of termite_ Bacteria_Spirochaetota_Spirochaetia_Spirochaetales_Spirochaetaceae_Treponema':0.21831,
('Unc23721_ uncultured bacterium_ Nasutitermes arborum_ Eggs or gut of termite_ Bacteria_Spirochaetota_Spirochaetia_Spirochaetales_Spirochaetaceae_Treponema':0.02521,
('Unc24863_ uncultured bacterium_ Nasutitermes arborum_ Eggs or gut of termite_ Bacteria_Spirochaetota_Spirochaetia_Spirochaetales_Spirochaetaceae_Treponema':0.02717,
'Unc27359_ uncultured bacterium_ Nasutitermes arborum_ Eggs or gut of termite_ Bacteria_Spirochaetota_Spirochaetia_Spirochaetales_Spirochaetaceae_Treponema':0.05948
)99:0.01921
)83:0.00747
)56:0.00394,
((('UncSp482_ uncultured Spirochaetes bacterium_ Trinervitermes sp._ termite gut homogenate_ Bacteria_Spirochaetota_Spirochaetia_Spirochaetales_Spirochaetaceae_Treponema':0.08082,
('Unc23723_ uncultured bacterium_ Nasutitermes arborum_ Eggs or gut of termite_ Bacteria_Spirochaetota_Spirochaetia_Spirochaetales_Spirochaetaceae_Treponema':0.02583,
'Unc25857_ uncultured bacterium_ Nasutitermes arborum_ Eggs or gut of termite_ Bacteria_Spirochaetota_Spirochaetia_Spirochaetales_Spirochaetaceae_Treponema':0.05620
)83:0.01181
)95:0.02606,
(('UncSp361_ uncultured Spirochaetes bacterium_ Trinervitermes sp._ termite gut homogenate_ Bacteria_Spirochaetota_Spirochaetia_Spirochaetales_Spirochaetaceae_Treponema':0.04199,
'UncSp623_ uncultured Spirochaetes bacterium_ Trinervitermes sp._ termite gut homogenate_ Bacteria_Spirochaetota_Spirochaetia_Spirochaetales_Spirochaetaceae_Treponema':0.06564
)99:0.05548,
('Unc26335_ uncultured bacterium_ Nasutitermes arborum_ Eggs or gut of termite_ Bacteria_Spirochaetota_Spirochaetia_Spirochaetales_Spirochaetaceae_Treponema':0.06761,
('UncSp622_ uncultured Spirochaetes bacterium_ Trinervitermes sp._ termite gut homogenate_ Bacteria_Spirochaetota_Spirochaetia_Spirochaetales_Spirochaetaceae_Treponema':0.04307,
('UncSp343_ uncultured Spirochaetes bacterium_ Trinervitermes sp._ termite gut homogenate_ Bacteria_Spirochaetota_Spirochaetia_Spirochaetales_Spirochaetaceae_Termite Treponema cluster':0.08035,
'UncSp351_ uncultured Spirochaetes bacterium_ Trinervitermes sp._ termite gut homogenate_ Bacteria_Spirochaetota_Spirochaetia_Spirochaetales_Spirochaetaceae_Termite Treponema cluster':0.01458
)100:0.06940
)99:0.05150
)75:0.01596
)84:0.00903
)85:0.00651,
((('UncSp554_ uncultured Spirochaetes bacterium_ Trinervitermes sp._ termite gut homogenate_ Bacteria_Spirochaetota_Spirochaetia_Spirochaetales_Spirochaetaceae_Treponema':0.05094,
'UncSp555_ uncultured Spirochaetes bacterium_ Trinervitermes sp._ termite gut homogenate_ Bacteria_Spirochaetota_Spirochaetia_Spirochaetales_Spirochaetaceae_Treponema':0.00003
)99:0.00856,
('UncSp454_ uncultured Spirochaetes bacterium_ Trinervitermes sp._ termite gut homogenate_ Bacteria_Spirochaetota_Spirochaetia_Spirochaetales_Spirochaetaceae_Treponema':0.06818,
('UncSp380_ uncultured Spirochaetes bacterium_ Trinervitermes sp._ termite gut homogenate_ Bacteria_Spirochaetota_Spirochaetia_Spirochaetales_Spirochaetaceae_Termite Treponema cluster':0.05180,
'UncSp453_ uncultured Spirochaetes bacterium_ Trinervitermes sp._ termite gut homogenate_ Bacteria_Spirochaetota_Spirochaetia_Spirochaetales_Spirochaetaceae_Termite Treponema cluster':0.06696
)87:0.04726
)80:0.01979
)95:0.02153,
('UncTr372_ uncultured Treponema sp._ Termite_ Nasutitermes sp._ Bacteria_Spirochaetota_Spirochaetia_Spirochaetales_Spirochaetaceae_Treponema':0.03666,
('Unc26300_ uncultured bacterium_ Nasutitermes arborum_ Eggs or gut of termite_ Bacteria_Spirochaetota_Spirochaetia_Spirochaetales_Spirochaetaceae_Treponema':0.05841,
('Unc23748_ uncultured bacterium_ Nasutitermes arborum_ Eggs or gut of termite_ Bacteria_Spirochaetota_Spirochaetia_Spirochaetales_Spirochaetaceae_Treponema':0.04902,
(('UncTr332_ uncultured Treponema sp._ Termite_ Nasutitermes sp._ Bacteria_Spirochaetota_Spirochaetia_Spirochaetales_Spirochaetaceae_Treponema':0.03550,
'UncTr348_ uncultured Treponema sp._ Termite_ Nasutitermes sp._ Bacteria_Spirochaetota_Spirochaetia_Spirochaetales_Spirochaetaceae_Treponema':0.02529
)74:0.00922,
(('Unc22602_ uncultured bacterium_ Nasutitermes arborum_ Eggs or gut of termite_ Bacteria_Spirochaetota_Spirochaetia_Spirochaetales_Spirochaetaceae_Treponema':0.03156,
('UncSp484_ uncultured Spirochaetes bacterium_ Trinervitermes sp._ termite gut homogenate_ Bacteria_Spirochaetota_Spirochaetia_Spirochaetales_Spirochaetaceae_Treponema':0.09435,
('Unc25856_ uncultured bacterium_ Nasutitermes arborum_ Eggs or gut of termite_ Bacteria_Spirochaetota_Spirochaetia_Spirochaetales_Spirochaetaceae_Treponema':0.02994,
'Unc27358_ uncultured bacterium_ Nasutitermes arborum_ Eggs or gut of termite_ Bacteria_Spirochaetota_Spirochaetia_Spirochaetales_Spirochaetaceae_Treponema':0.02936
)94:0.00905
)93:0.01632
)69:0.01897,
('UncTr317_ uncultured Treponema sp._ Termite_ Nasutitermes sp._ Bacteria_Spirochaetota_Spirochaetia_Spirochaetales_Spirochaetaceae_Treponema':0.02581,
('KT7TeGu9_ termite gut metagenome_ Nasutitermes sp. proctodeal segment 3 gut lumen_ Bacteria_Spirochaetota_Spirochaetia_Spirochaetales_Spirochaetaceae_Treponema':0.02307,
('Unc24857_ uncultured bacterium_ Nasutitermes arborum_ Eggs or gut of termite_ Bacteria_Spirochaetota_Spirochaetia_Spirochaetales_Spirochaetaceae_Treponema':0.04466,
('Unc26299_ uncultured bacterium_ Nasutitermes arborum_ Eggs or gut of termite_ Bacteria_Spirochaetota_Spirochaetia_Spirochaetales_Spirochaetaceae_Treponema':0.03803,
('UncTr329_ uncultured Treponema sp._ Termite_ Nasutitermes sp._ Bacteria_Spirochaetota_Spirochaetia_Spirochaetales_Spirochaetaceae_Treponema':0.02969,
(('UncTr303_ uncultured Treponema sp._ Termite_ Nasutitermes sp._ Bacteria_Spirochaetota_Spirochaetia_Spirochaetales_Spirochaetaceae_Treponema':0.04277,
('Unc49962_ uncultured bacterium_ Termite_ Cubitermes orthognathus_ Bacteria_Spirochaetota_Spirochaetia_Spirochaetales_Spirochaetaceae_Treponema':0.17900,
'UncTr427_ uncultured Treponema sp._ Termite_ Nasutitermes sp._ Bacteria_Spirochaetota_Spirochaetia_Spirochaetales_Spirochaetaceae_Treponema':0.02128
)58:0.00880
)50:0.00699,
(('UncTr307_ uncultured Treponema sp._ Termite_ Nasutitermes sp._ Bacteria_Spirochaetota_Spirochaetia_Spirochaetales_Spirochaetaceae_Treponema':0.02786,
'UncTr424_ uncultured Treponema sp._ Termite_ Nasutitermes sp._ Bacteria_Spirochaetota_Spirochaetia_Spirochaetales_Spirochaetaceae_Treponema':0.02538
)34:0.00256,
('Unc26294_ uncultured bacterium_ Nasutitermes arborum_ Eggs or gut of termite_ Bacteria_Spirochaetota_Spirochaetia_Spirochaetales_Spirochaetaceae_Treponema':0.04957,
('KT7TeG13_ termite gut metagenome_ Nasutitermes sp. proctodeal segment 3 gut lumen_ Bacteria_Spirochaetota_Spirochaetia_Spirochaetales_Spirochaetaceae_Treponema':0.01851,
'UncSp619_ uncultured Spirochaetes bacterium_ Trinervitermes sp._ termite gut homogenate_ Bacteria_Spirochaetota_Spirochaetia_Spirochaetales_Spirochaetaceae_Treponema':0.10428
)97:0.04537
)47:0.00869
)26:0.00402
)55:0.01119
)73:0.00933
)76:0.01272
)79:0.01220
)66:0.00840
)74:0.01384
)72:0.00988
)15:0.00000
)92:0.01183
)23:0.00475
)18:0.00589
)12:0.00692
)13:0.00566
)67:0.01242
)18:0.01742,
(('UncSp345_ uncultured Spirochaetes bacterium_ Amitermes sp._ termite gut homogenate_ Bacteria_Spirochaetota_Spirochaetia_Spirochaetales_Spirochaetaceae_Treponema':0.05747,
(('L9XZZZZZ.4007_ m54163_221017_145405/18154306/ccs_ Bacteria/Spirochaetota/Spirochaetia_Spirochaetales_Spirochaetaceae/Treponema_1':0.02849,
('L9XZZZZZ.6414_ m54163_221017_145405/30802478/ccs_ Bacteria/Spirochaetota/Spirochaetia_Spirochaetales_Spirochaetaceae/Treponema_1':0.06236,
'Unc45099_ uncultured bacterium_ Termite_ Cubitermes orthognathus_ Bacteria_Spirochaetota_Spirochaetia_Spirochaetales_Spirochaetaceae_Treponema':0.05822
)46:0.02292
)41:0.01434,
('Unc01cum_ uncultured bacterium_ Odontotermes yunnanensis_ insect gut_ Bacteria_Spirochaetota_Spirochaetia_Spirochaetales_Spirochaetaceae_Treponema':0.06096,
('Unc01rlo_ uncultured bacterium_ Odontotermes yunnanensis_ insect gut_ Bacteria_Spirochaetota_Spirochaetia_Spirochaetales_Spirochaetaceae_Treponema':0.04815,
'Unc01sim_ uncultured bacterium_ Odontotermes yunnanensis_ insect gut_ Bacteria_Spirochaetota_Spirochaetia_Spirochaetales_Spirochaetaceae_Treponema':0.04274
)83:0.02823
)99:0.03186
)24:0.01073
)30:0.01060,
((('Unc23726_ uncultured bacterium_ Nasutitermes arborum_ Eggs or gut of termite_ Bacteria_Spirochaetota_Spirochaetia_Spirochaetales_Spirochaetaceae_Treponema':0.00619,
'Unc26358_ uncultured bacterium_ Nasutitermes arborum_ Eggs or gut of termite_ Bacteria_Spirochaetota_Spirochaetia_Spirochaetales_Spirochaetaceae_Treponema':0.06883
)100:0.07201,
('Unc25077_ uncultured bacterium_ Nasutitermes arborum_ Eggs or gut of termite_ Bacteria_Spirochaetota_Spirochaetia_Spirochaetales_Spirochaetaceae_Treponema':0.03463,
'UncBa794_ uncultured bacterium_ Termite_ Termes comis_ Bacteria_Spirochaetota_Spirochaetia_Spirochaetales_Spirochaetaceae_Treponema':0.08122
)52:0.01011
)41:0.01827,
(('UncTre52_ uncultured Treponema sp._ Termite_ Microcerotermes sp. 2_ Bacteria_Spirochaetota_Spirochaetia_Spirochaetales_Spirochaetaceae_Treponema':0.04377,
('UncTr125_ uncultured Treponema sp._ Termite_ Microcerotermes sp. 2_ Bacteria_Spirochaetota_Spirochaetia_Spirochaetales_Spirochaetaceae_Treponema':0.06343,
('UncTr128_ uncultured Treponema sp._ Termite_ Microcerotermes sp. 1_ Bacteria_Spirochaetota_Spirochaetia_Spirochaetales_Spirochaetaceae_Treponema':0.04159,
'UncTre59_ uncultured Treponema sp._ Termite_ Microcerotermes sp. 1_ Bacteria_Spirochaetota_Spirochaetia_Spirochaetales_Spirochaetaceae_Treponema':0.02521
)92:0.02487
)62:0.01426
)70:0.01126,
(('UncTr107_ uncultured Treponema sp._ Termite_ Microcerotermes sp. 2_ Bacteria_Spirochaetota_Spirochaetia_Spirochaetales_Spirochaetaceae_Treponema':0.04577,
'UncTr146_ uncultured Treponema sp._ Termite_ Microcerotermes sp. 1_ Bacteria_Spirochaetota_Spirochaetia_Spirochaetales_Spirochaetaceae_Treponema':0.05059
)99:0.02738,
('UncTr147_ uncultured Treponema sp._ Termite_ Microcerotermes sp. 1_ Bacteria_Spirochaetota_Spirochaetia_Spirochaetales_Spirochaetaceae_Treponema':0.06625,
(('UncSp444_ uncultured Spirochaetes bacterium_ Amitermes sp._ termite gut homogenate_ Bacteria_Spirochaetota_Spirochaetia_Spirochaetales_Spirochaetaceae_Termite Treponema cluster':0.07242,
'UncTr106_ uncultured Treponema sp._ Termite_ Microcerotermes sp. 1_ Bacteria_Spirochaetota_Spirochaetia_Spirochaetales_Spirochaetaceae_Treponema':0.06702
)94:0.02977,
('UncTre47_ uncultured Treponema sp._ Termite_ Microcerotermes sp. 1_ Bacteria_Spirochaetota_Spirochaetia_Spirochaetales_Spirochaetaceae_Treponema':0.03446,
((('UncTr256_ uncultured Treponema sp._ Termite_ Microcerotermes sp. 1_ Bacteria_Spirochaetota_Spirochaetia_Spirochaetales_Spirochaetaceae_Treponema':0.03698,
('UncTr161_ uncultured Treponema sp._ Termite_ Microcerotermes sp. 1_ Bacteria_Spirochaetota_Spirochaetia_Spirochaetales_Spirochaetaceae_Treponema':0.03292,
('Unc22607_ uncultured bacterium_ Nasutitermes arborum_ Eggs or gut of termite_ Bacteria_Spirochaetota_Spirochaetia_Spirochaetales_Spirochaetaceae_Treponema':0.04953,
'UncTr247_ uncultured Treponema sp._ Termite_ Microcerotermes sp. 2_ Bacteria_Spirochaetota_Spirochaetia_Spirochaetales_Spirochaetaceae_Treponema':0.05851
)95:0.01743
)56:0.00471
)69:0.00410,
(('UncTr163_ uncultured Treponema sp._ Termite_ Microcerotermes sp. 1_ Bacteria_Spirochaetota_Spirochaetia_Spirochaetales_Spirochaetaceae_Treponema':0.02484,
('UncTr109_ uncultured Treponema sp._ Termite_ Microcerotermes sp. 1_ Bacteria_Spirochaetota_Spirochaetia_Spirochaetales_Spirochaetaceae_Treponema':0.02498,
'UncTr244_ uncultured Treponema sp._ Termite_ Microcerotermes sp. 2_ Bacteria_Spirochaetota_Spirochaetia_Spirochaetales_Spirochaetaceae_Treponema':0.04460
)95:0.01839
)69:0.00930,
('UncTre93_ uncultured Treponema sp._ Termite_ Microcerotermes sp. 2_ Bacteria_Spirochaetota_Spirochaetia_Spirochaetales_Spirochaetaceae_Treponema':0.04366,
('UncTr259_ uncultured Treponema sp._ Termite_ Microcerotermes sp. 1_ Bacteria_Spirochaetota_Spirochaetia_Spirochaetales_Spirochaetaceae_Treponema':0.03301,
'UncTre42_ uncultured Treponema sp._ Termite_ Microcerotermes sp. 1_ Bacteria_Spirochaetota_Spirochaetia_Spirochaetales_Spirochaetaceae_Treponema':0.03452
)66:0.00651
)80:0.00993
)92:0.00919
)98:0.01424,
('UncTr269_ uncultured Treponema sp._ Termite_ Microcerotermes sp. 2_ Bacteria_Spirochaetota_Spirochaetia_Spirochaetales_Spirochaetaceae_Treponema':0.04082,
('UncTre79_ uncultured Treponema sp._ Termite_ Microcerotermes sp. 1_ Bacteria_Spirochaetota_Spirochaetia_Spirochaetales_Spirochaetaceae_Treponema':0.03131,
('UncTre68_ uncultured Treponema sp._ Termite_ Microcerotermes sp. 1_ Bacteria_Spirochaetota_Spirochaetia_Spirochaetales_Spirochaetaceae_Treponema':0.01843,
('UncTr213_ uncultured Treponema sp._ Termite_ Microcerotermes sp. 2_ Bacteria_Spirochaetota_Spirochaetia_Spirochaetales_Spirochaetaceae_Treponema':0.03836,
('UncTre74_ uncultured Treponema sp._ Termite_ Microcerotermes sp. 1_ Bacteria_Spirochaetota_Spirochaetia_Spirochaetales_Spirochaetaceae_Treponema':0.04250,
(('UncTre77_ uncultured Treponema sp._ Termite_ Microcerotermes sp. 2_ Bacteria_Spirochaetota_Spirochaetia_Spirochaetales_Spirochaetaceae_Treponema':0.04897,
('UncTr264_ uncultured Treponema sp._ Termite_ Microcerotermes sp. 1_ Bacteria_Spirochaetota_Spirochaetia_Spirochaetales_Spirochaetaceae_Treponema':0.04390,
('UncTre53_ uncultured Treponema sp._ Termite_ Microcerotermes sp. 1_ Bacteria_Spirochaetota_Spirochaetia_Spirochaetales_Spirochaetaceae_Treponema':0.02823,
'UncTre55_ uncultured Treponema sp._ Termite_ Microcerotermes sp. 1_ Bacteria_Spirochaetota_Spirochaetia_Spirochaetales_Spirochaetaceae_Treponema':0.04577
)86:0.01653
)71:0.00766
)70:0.00445,
('UncTr251_ uncultured Treponema sp._ Termite_ Microcerotermes sp. 2_ Bacteria_Spirochaetota_Spirochaetia_Spirochaetales_Spirochaetaceae_Treponema':0.02771,
(('UncTr149_ uncultured Treponema sp._ Termite_ Microcerotermes sp. 2_ Bacteria_Spirochaetota_Spirochaetia_Spirochaetales_Spirochaetaceae_Treponema':0.03082,
'UncTre82_ uncultured Treponema sp._ Termite_ Microcerotermes sp. 1_ Bacteria_Spirochaetota_Spirochaetia_Spirochaetales_Spirochaetaceae_Treponema':0.02860
)48:0.01167,
('UncTr157_ uncultured Treponema sp._ Termite_ Microcerotermes sp. 2_ Bacteria_Spirochaetota_Spirochaetia_Spirochaetales_Spirochaetaceae_Treponema':0.10297,
'UncTr218_ uncultured Treponema sp._ Termite_ Microcerotermes sp. 2_ Bacteria_Spirochaetota_Spirochaetia_Spirochaetales_Spirochaetaceae_Treponema':0.00378
)100:0.03696
)67:0.00808
)82:0.01395
)75:0.01248
)71:0.00562
)60:0.01189
)71:0.00891
)56:0.01021
)82:0.00790
)100:0.01915
)98:0.01257
)63:0.00227
)71:0.00279
)79:0.01048
)91:0.01392
)14:0.01640
)14:0.00704
)74:0.01623
)22:0.01412
)8:0.01545
)69:0.01417,
((('UncSp832_ uncultured Spirochaetes bacterium_ Coptotermes formosanus_ gut_ Bacteria_Spirochaetota_Spirochaetia_Spirochaetales_Spirochaetaceae_Treponema':0.09335,
('UncTr602_ uncultured Treponema sp._ Prorhinotermes japonicus termite gut_ Bacteria_Spirochaetota_Spirochaetia_Spirochaetales_Spirochaetaceae_Treponema':0.08332,
('UncSp954_ uncultured Spirochaetes bacterium_ Coptotermes formosanus_ gut_ Bacteria_Spirochaetota_Spirochaetia_Spirochaetales_Spirochaetaceae_Treponema':0.07123,
('UncSp880_ uncultured Spirochaetes bacterium_ Coptotermes formosanus_ gut_ Bacteria_Spirochaetota_Spirochaetia_Spirochaetales_Spirochaetaceae_Treponema':0.04553,
('UncSp865_ uncultured Spirochaetes bacterium_ Coptotermes formosanus_ gut_ Bacteria_Spirochaetota_Spirochaetia_Spirochaetales_Spirochaetaceae_Treponema':0.09263,
('UncSp826_ uncultured Spirochaetes bacterium_ Coptotermes formosanus_ gut_ Bacteria_Spirochaetota_Spirochaetia_Spirochaetales_Spirochaetaceae_Treponema':0.06021,
'UncSp907_ uncultured Spirochaetes bacterium_ Coptotermes formosanus_ gut_ Bacteria_Spirochaetota_Spirochaetia_Spirochaetales_Spirochaetaceae_Treponema':0.02941
)100:0.07373
)94:0.03205
)91:0.02752
)60:0.01298
)56:0.01523
)97:0.04352,
(('UncSpir2_ uncultured spirochete_ Termite_ Neotermes koshunensis_ Bacteria_Spirochaetota_Spirochaetia_Spirochaetales_Spirochaetaceae_Treponema':0.08314,
(('Unc42925_ uncultured bacterium_ flagellates _Oxymonas sp._ isolated from gut contents of Neotermes castaneus_ Bacteria_Spirochaetota_Spirochaetia_Spirochaetales_Spirochaetaceae_Treponema':0.03448,
('UncSp386_ uncultured Spirochaetes bacterium_ Incisitermes marginipennis_ Bacteria_Spirochaetota_Spirochaetia_Spirochaetales_Spirochaetaceae_Treponema':0.07775,
'UncSpi30_ uncultured spirochete_ Termite_ Neotermes koshunensis_ Bacteria_Spirochaetota_Spirochaetia_Spirochaetales_Spirochaetaceae_Treponema':0.02953
)71:0.03159
)82:0.01706,
(('UncSp395_ uncultured Spirochaetes bacterium_ Incisitermes schwarzi_ Bacteria_Spirochaetota_Spirochaetia_Spirochaetales_Spirochaetaceae_Treponema':0.03038,
'UncSpir8_ uncultured spirochete_ Termite_ Neotermes koshunensis_ Bacteria_Spirochaetota_Spirochaetia_Spirochaetales_Spirochaetaceae_Treponema':0.02917
)100:0.07672,
(('SieSpec7_ Spirochaeta sp._ Termite_ Neotermes castaneus_ Bacteria_Spirochaetota_Spirochaetia_Spirochaetales_Spirochaetaceae_Treponema':0.06092,
'UncSpir9_ uncultured spirochete_ Termite_ Neotermes koshunensis_ Bacteria_Spirochaetota_Spirochaetia_Spirochaetales_Spirochaetaceae_Treponema':0.02330
)64:0.01705,
('UncSp562_ uncultured Spirochaetes bacterium_ Incisitermes marginipennis_ Bacteria_Spirochaetota_Spirochaetia_Spirochaetales_Spirochaetaceae_Treponema':0.05677,
'UncSpi10_ uncultured spirochete_ Termite_ Neotermes koshunensis_ Bacteria_Spirochaetota_Spirochaetia_Spirochaetales_Spirochaetaceae_Treponema':0.03411
)82:0.02082
)99:0.03900
)98:0.02748
)91:0.03487
)44:0.00965,
('RdhSymb4_ rod-shaped symbiont of Mixotricha paradoxa_ Bacteria_Spirochaetota_Spirochaetia_Spirochaetales_Spirochaetaceae_Treponema':0.07322,
((('RdhSymb3_ rod-shaped symbiont of Mixotricha paradoxa_ Bacteria_Spirochaetota_Spirochaetia_Spirochaetales_Spirochaetaceae_Treponema':0.04639,
'Sp3iZZZ2_ Spirochaetaceae_ Termite_ Mastotermes darwiniensis_ Bacteria_Spirochaetota_Spirochaetia_Spirochaetales_Spirochaetaceae_Treponema':0.12011
)100:0.07616,
('RdhSymbi_ rod-shaped symbiont of Mixotricha paradoxa_ Bacteria_Spirochaetota_Spirochaetia_Spirochaetales_Spirochaetaceae_Treponema':0.04661,
'Sp3icZZZ_ Spirochaetaceae_ Termite_ Mastotermes darwiniensis_ Bacteria_Spirochaetota_Spirochaetia_Spirochaetales_Spirochaetaceae_Treponema':0.05285
)100:0.09007
)75:0.02641,
(('Sp3iaZZZ_ Spirochaetaceae_ Termite_ Mastotermes darwiniensis_ Bacteria_Spirochaetota_Spirochaetia_Spirochaetales_Spirochaetaceae_Treponema':0.10978,
'Sp3irca4_ Spirochaetaceae_ Termite_ Mastotermes darwiniensis_ Bacteria_Spirochaetota_Spirochaetia_Spirochaetales_Spirochaetaceae_Treponema':0.01225
)98:0.04231,
('Sp3icaZZ_ Spirochaetaceae_ Termite_ Mastotermes darwiniensis_ Bacteria_Spirochaetota_Spirochaetia_Spirochaetales_Spirochaetaceae_Treponema':0.04386,
('RdhSymb2_ rod-shaped symbiont of Mixotricha paradoxa_ Bacteria_Spirochaetota_Spirochaetia_Spirochaetales_Spirochaetaceae_Treponema':0.05983,
('Sp3irca3_ Spirochaetaceae_ Termite_ Mastotermes darwiniensis_ Bacteria_Spirochaetota_Spirochaetia_Spirochaetales_Spirochaetaceae_Treponema':0.08020,
('UncSp480_ uncultured Spirochaetes bacterium_ Mastotermes darwiniensis_ termite gut homogenate_ Bacteria_Spirochaetota_Spirochaetia_Spirochaetales_Spirochaetaceae_Treponema':0.05404,
('UncSp539_ uncultured Spirochaetes bacterium_ Mastotermes darwiniensis_ termite gut homogenate_ Bacteria_Spirochaetota_Spirochaetia_Spirochaetales_Spirochaetaceae_Treponema':0.02773,
('UncSp375_ uncultured Spirochaetes bacterium_ Mastotermes darwiniensis_ termite gut homogenate_ Bacteria_Spirochaetota_Spirochaetia_Spirochaetales_Spirochaetaceae_Treponema':0.01191,
'UncSp571_ uncultured Spirochaetes bacterium_ Mastotermes darwiniensis_ termite gut homogenate_ Bacteria_Spirochaetota_Spirochaetia_Spirochaetales_Spirochaetaceae_Treponema':0.23061
)99:0.03015
)100:0.11092
)80:0.02714
)99:0.04037
)97:0.03994
)51:0.01031
)100:0.05506
)94:0.02841
)84:0.01717
)77:0.02077
)68:0.01384,
((('UncSpi39_ uncultured Spirochaetes bacterium_ Reticulitermes santonensis_ gut homogenates of defaunated Reticulitermes santonensis_ Bacteria_Spirochaetota_Spirochaetia_Spirochaetales_Spirochaetaceae_Treponema':0.05473,
('UncTr132_ uncultured Treponema sp._ Termite_ Reticulitermes sp._ Bacteria_Spirochaetota_Spirochaetia_Spirochaetales_Spirochaetaceae_Treponema':0.03810,
('UncTr278_ uncultured Treponema sp._ Termite_ Reticulitermes sp._ Bacteria_Spirochaetota_Spirochaetia_Spirochaetales_Spirochaetaceae_Treponema':0.02595,
'UncTre96_ uncultured Treponema sp._ Termite_ Reticulitermes speratus_ Bacteria_Spirochaetota_Spirochaetia_Spirochaetales_Spirochaetaceae_Treponema':0.04808
)92:0.02565
)100:0.04597
)93:0.01873,
(('UncTre32_ uncultured Treponema sp._ Termite_ Reticulitermes speratus_ Bacteria_Spirochaetota_Spirochaetia_Spirochaetales_Spirochaetaceae_Treponema':0.02769,
('UncSpi41_ uncultured Spirochaetes bacterium_ Reticulitermes santonensis_ gut homogenates of defaunated Reticulitermes santonensis_ Bacteria_Spirochaetota_Spirochaetia_Spirochaetales_Spirochaetaceae_Treponema':0.03153,
('UncSp407_ uncultured Spirochaetes bacterium_ Reticulitermes chinensis Snyder_ termite gut homogenate_ Bacteria_Spirochaetota_Spirochaetia_Spirochaetales_Spirochaetaceae_Treponema':0.03106,
'UncTre98_ uncultured Treponema sp._ Termite_ Reticulitermes sp._ Bacteria_Spirochaetota_Spirochaetia_Spirochaetales_Spirochaetaceae_Treponema':0.02532
)100:0.02325
)100:0.02887
)90:0.01154,
('UncTr190_ uncultured Treponema sp._ Termite_ Neotermes koshunensis_ Bacteria_Spirochaetota_Spirochaetia_Spirochaetales_Spirochaetaceae_Treponema':0.08005,
('UncTre10_ uncultured Treponema sp._ Termite_ Reticulitermes speratus_ Bacteria_Spirochaetota_Spirochaetia_Spirochaetales_Spirochaetaceae_Treponema':0.05917,
('UncTr226_ uncultured Treponema sp._ Termite_ Reticulitermes speratus_ Bacteria_Spirochaetota_Spirochaetia_Spirochaetales_Spirochaetaceae_Treponema':0.03305,
('TreAzot2_ Treponema azotonutricium ZAS-9_ Bacteria_Spirochaetota_Spirochaetia_Spirochaetales_Spirochaetaceae_Treponema':0.04236,
'UncSp249_ uncultured Spirochaetes bacterium_ Reticulitermes chinensis Snyder_ termite gut homogenate_ Bacteria_Spirochaetota_Spirochaetia_Spirochaetales_Spirochaetaceae_Treponema':0.02983
)98:0.02005
)61:0.01157
)74:0.00818
)97:0.02280
)82:0.00656
)84:0.00700,
((('Unc01shu_ uncultured bacterium_ Odontotermes yunnanensis_ insect gut_ Bacteria_Spirochaetota_Spirochaetia_Spirochaetales_Spirochaetaceae_Treponema':0.04372,
'UncSp953_ uncultured Spirochaetes bacterium_ Coptotermes formosanus_ gut_ Bacteria_Spirochaetota_Spirochaetia_Spirochaetales_Spirochaetaceae_Treponema':0.06299
)99:0.01784,
((('UncSp239_ uncultured Spirochaetes bacterium_ Reticulitermes chinensis Snyder_ termite gut homogenate_ Bacteria_Spirochaetota_Spirochaetia_Spirochaetales_Spirochaetaceae_Treponema':0.03440,
'UncSp932_ uncultured Spirochaetaceae bacterium_ Reticulitermes santonensis_ Arthromitus-enriched suspension from the gut of Reticulitermes santonensis_ Bacteria_Spirochaetota_Spirochaetia_Spirochaetales_Spirochaetaceae_Treponema':0.03782
)98:0.00783,
('UncSpi13_ uncultured spirochete_ Termite_ Neotermes koshunensis_ Bacteria_Spirochaetota_Spirochaetia_Spirochaetales_Spirochaetaceae_Treponema':0.05220,
'UncTr597_ uncultured Treponema sp._ Prorhinotermes japonicus termite gut_ Bacteria_Spirochaetota_Spirochaetia_Spirochaetales_Spirochaetaceae_Treponema':0.07315
)100:0.03767
)99:0.01321,
((('UncSp838_ uncultured Spirochaetes bacterium_ Coptotermes formosanus_ gut_ Bacteria_Spirochaetota_Spirochaetia_Spirochaetales_Spirochaetaceae_Treponema':0.05590,
'UncSp855_ uncultured Spirochaetes bacterium_ Coptotermes formosanus_ gut_ Bacteria_Spirochaetota_Spirochaetia_Spirochaetales_Spirochaetaceae_Treponema':0.02810
)98:0.03042,
('J7XGest9_ Coptotermes gestroi_ Bacteria_Spirochaetota_Spirochaetia_Spirochaetales_Spirochaetaceae_Treponema':0.08500,
('SieSpec3_ Spirochaeta sp._ Termite_ Reticulitermes santonensis_ Bacteria_Spirochaetota_Spirochaetia_Spirochaetales_Spirochaetaceae_Treponema':0.06148,
'UncTre97_ uncultured Treponema sp._ Termite_ Reticulitermes speratus_ Bacteria_Spirochaetota_Spirochaetia_Spirochaetales_Spirochaetaceae_Treponema':0.04741
)91:0.01777
)55:0.00953
)100:0.05170,
('Unc01hk5_ uncultured bacterium_ Odontotermes yunnanensis_ insect gut_ Bacteria_Spirochaetota_Spirochaetia_Spirochaetales_Spirochaetaceae_Treponema':0.06136,
(('UncSpi20_ uncultured spirochete_ Termite_ Neotermes koshunensis_ Bacteria_Spirochaetota_Spirochaetia_Spirochaetales_Spirochaetaceae_Treponema':0.08160,
'UncTr225_ uncultured Treponema sp._ Termite_ Reticulitermes speratus_ Bacteria_Spirochaetota_Spirochaetia_Spirochaetales_Spirochaetaceae_Treponema':0.03906
)41:0.01206,
(('UncSp305_ uncultured Spirochaetes bacterium_ Reticulitermes chinensis Snyder_ termite gut homogenate_ Bacteria_Spirochaetota_Spirochaetia_Spirochaetales_Spirochaetaceae_Treponema':0.02576,
('UncTr239_ uncultured Treponema sp._ Termite_ Microcerotermes sp. 2_ Bacteria_Spirochaetota_Spirochaetia_Spirochaetales_Spirochaetaceae_Treponema':0.01951,
('UncTr111_ uncultured Treponema sp._ Termite_ Microcerotermes sp. 1_ Bacteria_Spirochaetota_Spirochaetia_Spirochaetales_Spirochaetaceae_Treponema':0.06147,
'UncTr141_ uncultured Treponema sp._ Termite_ Microcerotermes sp. 1_ Bacteria_Spirochaetota_Spirochaetia_Spirochaetales_Spirochaetaceae_Treponema':0.02489
)47:0.00000
)60:0.04371
)95:0.03608,
(('UncBa708_ uncultured bacterium_ Termite_ Termes comis_ Bacteria_Spirochaetota_Spirochaetia_Spirochaetales_Spirochaetaceae_Treponema':0.11146,
('UncTr607_ uncultured Treponema sp._ Prorhinotermes japonicus termite gut_ Bacteria_Spirochaetota_Spirochaetia_Spirochaetales_Spirochaetaceae_Treponema':0.05257,
('UncSp824_ uncultured Spirochaetes bacterium_ Coptotermes formosanus_ gut_ Bacteria_Spirochaetota_Spirochaetia_Spirochaetales_Spirochaetaceae_Treponema':0.04090,
'UncSp857_ uncultured Spirochaetes bacterium_ Coptotermes formosanus_ gut_ Bacteria_Spirochaetota_Spirochaetia_Spirochaetales_Spirochaetaceae_Treponema':0.02103
)100:0.05688
)72:0.01452
)90:0.02779,
(('UncTr601_ uncultured Treponema sp._ Prorhinotermes japonicus termite gut_ Bacteria_Spirochaetota_Spirochaetia_Spirochaetales_Spirochaetaceae_Treponema':0.09805,
('UncTr212_ uncultured Treponema sp._ Termite_ Neotermes koshunensis_ Bacteria_Spirochaetota_Spirochaetia_Spirochaetales_Spirochaetaceae_Treponema':0.02194,
'UncTr287_ uncultured Treponema sp._ Termite_ Cryptotermes cavifrons_ Bacteria_Spirochaetota_Spirochaetia_Spirochaetales_Spirochaetaceae_Treponema':0.06184
)100:0.04051
)62:0.00860,
((('UncSp352_ uncultured Spirochaetes bacterium_ Trinervitermes sp._ termite gut homogenate_ Bacteria_Spirochaetota_Spirochaetia_Spirochaetales_Spirochaetaceae_Treponema':0.04082,
'UncSp452_ uncultured Spirochaetes bacterium_ Trinervitermes sp._ termite gut homogenate_ Bacteria_Spirochaetota_Spirochaetia_Spirochaetales_Spirochaetaceae_Treponema':0.08576
)96:0.02874,
('UncTr330_ uncultured Treponema sp._ Termite_ Nasutitermes sp._ Bacteria_Spirochaetota_Spirochaetia_Spirochaetales_Spirochaetaceae_Treponema':0.02990,
'UncTr356_ uncultured Treponema sp._ Termite_ Nasutitermes sp._ Bacteria_Spirochaetota_Spirochaetia_Spirochaetales_Spirochaetaceae_Treponema':0.02003
)100:0.03067
)89:0.01544,
(('UncTr104_ uncultured Treponema sp._ Termite_ Microcerotermes sp. 2_ Bacteria_Spirochaetota_Spirochaetia_Spirochaetales_Spirochaetaceae_Treponema':0.02932,
'UncTre80_ uncultured Treponema sp._ Termite_ Microcerotermes sp. 2_ Bacteria_Spirochaetota_Spirochaetia_Spirochaetales_Spirochaetaceae_Treponema':0.01515
)95:0.01607,
('UncTr150_ uncultured Treponema sp._ Termite_ Microcerotermes sp. 1_ Bacteria_Spirochaetota_Spirochaetia_Spirochaetales_Spirochaetaceae_Treponema':0.05935,
'UncTre87_ uncultured Treponema sp._ Termite_ Microcerotermes sp. 1_ Bacteria_Spirochaetota_Spirochaetia_Spirochaetales_Spirochaetaceae_Treponema':0.00063
)100:0.04329
)57:0.01367
)53:0.01352
)23:0.00070
)45:0.01002
)93:0.01552
)37:0.00551
)85:0.01625
)28:0.01040
)98:0.02382
)84:0.01290,
('UncSp250_ uncultured Spirochaetes bacterium_ Reticulitermes chinensis Snyder_ termite gut homogenate_ Bacteria_Spirochaetota_Spirochaetia_Spirochaetales_Spirochaetaceae_Treponema':0.08520,
(('UncSp405_ uncultured Spirochaetes bacterium_ Reticulitermes chinensis Snyder_ termite gut homogenate_ Bacteria_Spirochaetota_Spirochaetia_Spirochaetales_Spirochaetaceae_Treponema':0.05071,
'UncTre99_ uncultured Treponema sp._ Termite_ Reticulitermes sp._ Bacteria_Spirochaetota_Spirochaetia_Spirochaetales_Spirochaetaceae_Treponema':0.02180
)93:0.03032,
(('UncTr598_ uncultured Treponema sp._ Prorhinotermes japonicus termite gut_ Bacteria_Spirochaetota_Spirochaetia_Spirochaetales_Spirochaetaceae_Treponema':0.07448,
('Unc41161_ uncultured bacterium_ flagellates _Devescovina sp._ isolated from gut contents of C. brevis_ Bacteria_Spirochaetota_Spirochaetia_Spirochaetales_Spirochaetaceae_Treponema':0.12049,
('Unc34927_ uncultured bacterium_ flagellates _Oxymonas sp._ isolated from gut contents of Cryptotermes secundus_ Bacteria_Spirochaetota_Spirochaetia_Spirochaetales_Spirochaetaceae_Treponema':0.17002,
('UncSp864_ uncultured Spirochaetes bacterium_ Coptotermes formosanus_ gut_ Bacteria_Spirochaetota_Spirochaetia_Spirochaetales_Spirochaetaceae_Treponema':0.16548,
'UncSpi29_ uncultured spirochete_ Termite_ Neotermes koshunensis_ Bacteria_Spirochaetota_Spirochaetia_Spirochaetales_Spirochaetaceae_Treponema':0.15777
)38:0.02281
)100:0.07276
)100:0.06576
)41:0.00804,
(('UncSp906_ uncultured Spirochaetes bacterium_ Coptotermes formosanus_ gut_ Bacteria_Spirochaetota_Spirochaetia_Spirochaetales_Spirochaetaceae_Treponema':0.08093,
('UncBa153_ uncultured bacterium_ Termite_ Coptotermes formosanus_ Bacteria_Spirochaetota_Spirochaetia_Spirochaetales_Spirochaetaceae_Treponema':0.08166,
('UncSp902_ uncultured Spirochaetes bacterium_ Coptotermes formosanus_ gut_ Bacteria_Spirochaetota_Spirochaetia_Spirochaetales_Spirochaetaceae_Termite Treponema cluster':0.11702,
('UncSp909_ uncultured Spirochaetes bacterium_ Coptotermes formosanus_ gut_ Bacteria_Spirochaetota_Spirochaetia_Spirochaetales_Spirochaetaceae_Treponema':0.04529,
('UncSp835_ uncultured Spirochaetes bacterium_ Coptotermes formosanus_ gut_ Bacteria_Spirochaetota_Spirochaetia_Spirochaetales_Spirochaetaceae_Termite Treponema cluster':0.08607,
(('UncSp837_ uncultured Spirochaetes bacterium_ Coptotermes formosanus_ gut_ Bacteria_Spirochaetota_Spirochaetia_Spirochaetales_Spirochaetaceae_Termite Treponema cluster':0.05522,
'UncSp858_ uncultured Spirochaetes bacterium_ Coptotermes formosanus_ gut_ Bacteria_Spirochaetota_Spirochaetia_Spirochaetales_Spirochaetaceae_Termite Treponema cluster':0.10916
)97:0.04256,
('UncSp901_ uncultured Spirochaetes bacterium_ Coptotermes formosanus_ gut_ Bacteria_Spirochaetota_Spirochaetia_Spirochaetales_Spirochaetaceae_Termite Treponema cluster':0.08317,
('UncSp833_ uncultured Spirochaetes bacterium_ Coptotermes formosanus_ gut_ Bacteria_Spirochaetota_Spirochaetia_Spirochaetales_Spirochaetaceae_Termite Treponema cluster':0.01832,
'UncSp856_ uncultured Spirochaetes bacterium_ Coptotermes formosanus_ gut_ Bacteria_Spirochaetota_Spirochaetia_Spirochaetales_Spirochaetaceae_Termite Treponema cluster':0.04404
)100:0.05425
)84:0.02022
)96:0.04002
)69:0.03527
)88:0.02814
)83:0.01654
)41:0.01239
)85:0.01162,
(('UncSp834_ uncultured Spirochaetes bacterium_ Coptotermes formosanus_ gut_ Bacteria_Spirochaetota_Spirochaetia_Spirochaetales_Spirochaetaceae_Treponema':0.05777,
'UncTr129_ uncultured Treponema sp._ Termite_ Reticulitermes speratus_ Bacteria_Spirochaetota_Spirochaetia_Spirochaetales_Spirochaetaceae_Termite Treponema cluster':0.08333
)13:0.02745,
(('UncSp836_ uncultured Spirochaetes bacterium_ Coptotermes formosanus_ gut_ Bacteria_Spirochaetota_Spirochaetia_Spirochaetales_Spirochaetaceae_Treponema':0.12116,
(('UncSp903_ uncultured Spirochaetes bacterium_ Coptotermes formosanus_ gut_ Bacteria_Spirochaetota_Spirochaetia_Spirochaetales_Spirochaetaceae_Treponema':0.10565,
(('UncSp825_ uncultured Spirochaetes bacterium_ Coptotermes formosanus_ gut_ Bacteria_Spirochaetota_Spirochaetia_Spirochaetales_Spirochaetaceae_Treponema':0.05767,
'UncSp828_ uncultured Spirochaetes bacterium_ Coptotermes formosanus_ gut_ Bacteria_Spirochaetota_Spirochaetia_Spirochaetales_Spirochaetaceae_Treponema':0.03077
)100:0.03219,
('UncSp957_ uncultured Spirochaetes bacterium_ Coptotermes formosanus_ gut_ Bacteria_Spirochaetota_Spirochaetia_Spirochaetales_Spirochaetaceae_Treponema':0.02009,
('UncSp910_ uncultured Spirochaetes bacterium_ Coptotermes formosanus_ gut_ Bacteria_Spirochaetota_Spirochaetia_Spirochaetales_Spirochaetaceae_Treponema':0.07853,
(('J7XGes10_ Coptotermes gestroi_ Bacteria_Spirochaetota_Spirochaetia_Spirochaetales_Spirochaetaceae_Treponema':0.07913,
'UncSp905_ uncultured Spirochaetes bacterium_ Coptotermes formosanus_ gut_ Bacteria_Spirochaetota_Spirochaetia_Spirochaetales_Spirochaetaceae_Treponema':0.01223
)61:0.01408,
(('UncSp823_ uncultured Spirochaetes bacterium_ Coptotermes formosanus_ gut_ Bacteria_Spirochaetota_Spirochaetia_Spirochaetales_Spirochaetaceae_Treponema':0.00869,
'UncTr298_ uncultured Treponema sp._ Termite_ Coptotermes formosanus_ Bacteria_Spirochaetota_Spirochaetia_Spirochaetales_Spirochaetaceae_Treponema':0.06817
)44:0.00000,
('UncSp863_ uncultured Spirochaetes bacterium_ Coptotermes formosanus_ gut_ Bacteria_Spirochaetota_Spirochaetia_Spirochaetales_Spirochaetaceae_Treponema':0.05831,
'UncSp952_ uncultured Spirochaetes bacterium_ Coptotermes formosanus_ gut_ Bacteria_Spirochaetota_Spirochaetia_Spirochaetales_Spirochaetaceae_Treponema':0.08379
)53:0.00932
)100:0.04582
)99:0.02447
)61:0.00780
)75:0.01058
)74:0.02150
)66:0.00924,
(('J7XGes13_ Coptotermes gestroi_ Bacteria_Spirochaetota_Spirochaetia_Spirochaetales_Spirochaetaceae_Treponema':0.03188,
'UncSp898_ uncultured Spirochaetes bacterium_ Coptotermes formosanus_ gut_ Bacteria_Spirochaetota_Spirochaetia_Spirochaetales_Spirochaetaceae_Treponema':0.03594
)100:0.02149,
(('Unc55858_ uncultured bacterium_ Termite_ Reticulitermes santonensis_ Bacteria_Spirochaetota_Spirochaetia_Spirochaetales_Spirochaetaceae_Treponema':0.06259,
'UncTre65_ uncultured Treponema sp._ Termite_ Reticulitermes speratus_ Bacteria_Spirochaetota_Spirochaetia_Spirochaetales_Spirochaetaceae_Treponema':0.07232
)100:0.03141,
('UncBa150_ uncultured bacterium_ Termite_ Coptotermes formosanus_ Bacteria_Spirochaetota_Spirochaetia_Spirochaetales_Spirochaetaceae_Treponema':0.04138,
('UncBa154_ uncultured bacterium_ Termite_ Coptotermes formosanus_ Bacteria_Spirochaetota_Spirochaetia_Spirochaetales_Spirochaetaceae_Treponema':0.03187,
(('UncSp883_ uncultured Spirochaetes bacterium_ Coptotermes formosanus_ gut_ Bacteria_Spirochaetota_Spirochaetia_Spirochaetales_Spirochaetaceae_Treponema':0.06483,
'UncSp904_ uncultured Spirochaetes bacterium_ Coptotermes formosanus_ gut_ Bacteria_Spirochaetota_Spirochaetia_Spirochaetales_Spirochaetaceae_Treponema':0.05813
)99:0.03420,
('UncSp860_ uncultured Spirochaetes bacterium_ Coptotermes formosanus_ gut_ Bacteria_Spirochaetota_Spirochaetia_Spirochaetales_Spirochaetaceae_Treponema':0.04766,
('UncBa220_ uncultured bacterium_ Termite_ Coptotermes formosanus_ Bacteria_Spirochaetota_Spirochaetia_Spirochaetales_Spirochaetaceae_Treponema':0.04866,
'UncSp868_ uncultured Spirochaetes bacterium_ Coptotermes formosanus_ gut_ Bacteria_Spirochaetota_Spirochaetia_Spirochaetales_Spirochaetaceae_Treponema':0.01094
)54:0.00449
)87:0.02040
)46:0.01602
)49:0.01741
)96:0.02827
)71:0.01922
)56:0.01309
)99:0.02469
)14:0.00502,
((('Unc25079_ uncultured bacterium_ Nasutitermes arborum_ Eggs or gut of termite_ Bacteria_Spirochaetota_Spirochaetia_Spirochaetales_Spirochaetaceae_Treponema':0.05760,
('UncTr377_ uncultured Treponema sp._ Termite_ Nasutitermes sp._ Bacteria_Spirochaetota_Spirochaetia_Spirochaetales_Spirochaetaceae_Treponema':0.02266,
('Unc25862_ uncultured bacterium_ Nasutitermes arborum_ Eggs or gut of termite_ Bacteria_Spirochaetota_Spirochaetia_Spirochaetales_Spirochaetaceae_Treponema':0.05426,
'UncTr242_ uncultured Treponema sp._ Termite_ Microcerotermes sp. 1_ Bacteria_Spirochaetota_Spirochaetia_Spirochaetales_Spirochaetaceae_Treponema':0.07904
)91:0.01877
)95:0.02372
)98:0.03372,
(('UncTr211_ uncultured Treponema sp._ Termite_ Macrotermes gilvus_ Bacteria_Spirochaetota_Spirochaetia_Spirochaetales_Spirochaetaceae_Treponema':0.03970,
('L9XZZZZZ.2351_ m54163_221017_145405/48890438/ccs_ Bacteria/Spirochaetota/Spirochaetia_Spirochaetales_Spirochaetaceae/Treponema_1':0.08368,
'UncTr201_ uncultured Treponema sp._ Termite_ Macrotermes gilvus_ Bacteria_Spirochaetota_Spirochaetia_Spirochaetales_Spirochaetaceae_Treponema':0.01293
)91:0.03968
)45:0.01032,
('Unc01hkl_ uncultured bacterium_ Odontotermes yunnanensis_ insect gut_ Bacteria_Spirochaetota_Spirochaetia_Spirochaetales_Spirochaetaceae_Treponema':0.02186,
('Unc01sip_ uncultured bacterium_ Odontotermes yunnanensis_ insect gut_ Bacteria_Spirochaetota_Spirochaetia_Spirochaetales_Spirochaetaceae_Treponema':0.04810,
'Unc0209w_ uncultured bacterium_ Odontotermes yunnanensis_ insect gut_ Bacteria_Spirochaetota_Spirochaetia_Spirochaetales_Spirochaetaceae_Treponema':0.04694
)100:0.02896
)99:0.03360
)98:0.02290
)72:0.02627,
(((('UncSp368_ uncultured Spirochaetes bacterium_ Hodotermes mossambicus_ termite gut homogenate_ Bacteria_Spirochaetota_Spirochaetia_Spirochaetales_Spirochaetaceae_Termite Treponema cluster':0.06142,
'UncSp441_ uncultured Spirochaetes bacterium_ Hodotermes mossambicus_ termite gut homogenate_ Bacteria_Spirochaetota_Spirochaetia_Spirochaetales_Spirochaetaceae_Termite Treponema cluster':0.04874
)95:0.06701,
('UncSp373_ uncultured Spirochaetes bacterium_ Hodotermes mossambicus_ termite gut homogenate_ Bacteria_Spirochaetota_Spirochaetia_Spirochaetales_Spirochaetaceae_Termite Treponema cluster':0.26511,
('UncSp348_ uncultured Spirochaetes bacterium_ Hodotermes mossambicus_ termite gut homogenate_ Bacteria_Spirochaetota_Spirochaetia_Spirochaetales_Spirochaetaceae_Termite Treponema cluster':0.40626,
'UncSp372_ uncultured Spirochaetes bacterium_ Hodotermes mossambicus_ termite gut homogenate_ Bacteria_Spirochaetota_Spirochaetia_Spirochaetales_Spirochaetaceae_Termite Treponema cluster':0.04619
)100:0.08746
)68:0.04625
)100:0.11500,
(('Unc74974_ uncultured bacterium_ Tetrao urogallus _capercaillie__ Bacteria_Spirochaetota_Spirochaetia_Spirochaetales_Spirochaetaceae_uncultured':0.35897,
('UncSp447_ uncultured Spirochaetes bacterium_ Mastotermes darwiniensis_ termite gut homogenate_ Bacteria_Spirochaetota_Spirochaetia_Spirochaetales_Spirochaetaceae_Treponema':0.27363,
'UncSp879_ uncultured Spirochaetes bacterium_ Coptotermes formosanus_ gut_ Bacteria_Spirochaetota_Spirochaetia_Spirochaetales_Spirochaetaceae_Treponema':0.12632
)73:0.01796
)44:0.01835,
('UncTr591_ uncultured Treponema sp._ Prorhinotermes japonicus termite gut_ Bacteria_Spirochaetota_Spirochaetia_Spirochaetales_Spirochaetaceae_Treponema':0.05508,
('UncBa119_ uncultured bacterium_ Termite_ Coptotermes formosanus_ Bacteria_Spirochaetota_Spirochaetia_Spirochaetales_Spirochaetaceae_Treponema':0.09374,
'UncSp829_ uncultured Spirochaetes bacterium_ Coptotermes formosanus_ gut_ Bacteria_Spirochaetota_Spirochaetia_Spirochaetales_Spirochaetaceae_Treponema':0.08511
)100:0.09494
)87:0.04320
)31:0.01554
)59:0.01976,
((('L9XZZZZZ.2599_ m54163_221017_145405/34996977/ccs_ Bacteria/Spirochaetota/Spirochaetia_Spirochaetales_Spirochaetaceae/Treponema_1':0.08481,
'UncTr229_ uncultured Treponema sp._ Termite_ Nasutitermes takasagoensis_ Bacteria_Spirochaetota_Spirochaetia_Spirochaetales_Spirochaetaceae_Treponema':0.07462
)51:0.00928,
('UncSp363_ uncultured Spirochaetes bacterium_ Reticulitermes chinensis Snyder_ termite gut homogenate_ Bacteria_Spirochaetota_Spirochaetia_Spirochaetales_Spirochaetaceae_Treponema':0.14491,
(('UncSp467_ uncultured Spirochaetes bacterium_ Trinervitermes sp._ termite gut homogenate_ Bacteria_Spirochaetota_Spirochaetia_Spirochaetales_Spirochaetaceae_Termite Treponema cluster':0.09723,
((('KT7TeG11_ termite gut metagenome_ Nasutitermes sp. proctodeal segment 3 gut lumen_ Bacteria_Spirochaetota_Spirochaetia_Spirochaetales_Spirochaetaceae_Termite Treponema cluster':0.01221,
'UncTr341_ uncultured Treponema sp._ Termite_ Nasutitermes sp._ Bacteria_Spirochaetota_Spirochaetia_Spirochaetales_Spirochaetaceae_Termite Treponema cluster':0.03693
)100:0.02683,
('UncTr289_ uncultured Treponema sp._ Termite_ Nasutitermes takasagoensis_ Bacteria_Spirochaetota_Spirochaetia_Spirochaetales_Spirochaetaceae_Termite Treponema cluster':0.02661,
('UncTr316_ uncultured Treponema sp._ Termite_ Nasutitermes sp._ Bacteria_Spirochaetota_Spirochaetia_Spirochaetales_Spirochaetaceae_Termite Treponema cluster':0.03149,
('UncTr382_ uncultured Treponema sp._ Termite_ Nasutitermes sp._ Bacteria_Spirochaetota_Spirochaetia_Spirochaetales_Spirochaetaceae_Termite Treponema cluster':0.03268,
('KT7TeG10_ termite gut metagenome_ Nasutitermes sp. proctodeal segment 3 gut lumen_ Bacteria_Spirochaetota_Spirochaetia_Spirochaetales_Spirochaetaceae_Termite Treponema cluster':0.01309,
'UncTr344_ uncultured Treponema sp._ Termite_ Nasutitermes sp._ Bacteria_Spirochaetota_Spirochaetia_Spirochaetales_Spirochaetaceae_Termite Treponema cluster':0.09682
)90:0.01531
)59:0.01213
)48:0.00762
)97:0.02583
)30:0.01274,
(('UncBa706_ uncultured bacterium_ Termite_ Termes comis_ Bacteria_Spirochaetota_Spirochaetia_Spirochaetales_Spirochaetaceae_Termite Treponema cluster':0.08391,
'UncSp443_ uncultured Spirochaetes bacterium_ Amitermes sp._ termite gut homogenate_ Bacteria_Spirochaetota_Spirochaetia_Spirochaetales_Spirochaetaceae_Termite Treponema cluster':0.11891
)86:0.03919,
('UncTr390_ uncultured Treponema sp._ Termite_ Nasutitermes sp._ Bacteria_Spirochaetota_Spirochaetia_Spirochaetales_Spirochaetaceae_Termite Treponema cluster':0.03947,
('UncTr400_ uncultured Treponema sp._ Termite_ Nasutitermes sp._ Bacteria_Spirochaetota_Spirochaetia_Spirochaetales_Spirochaetaceae_Termite Treponema cluster':0.03107,
('KT7TeGu4_ termite gut metagenome_ Nasutitermes sp. proctodeal segment 3 gut lumen_ Bacteria_Spirochaetota_Spirochaetia_Spirochaetales_Spirochaetaceae_Termite Treponema cluster':0.02027,
('UncTr364_ uncultured Treponema sp._ Termite_ Nasutitermes sp._ Bacteria_Spirochaetota_Spirochaetia_Spirochaetales_Spirochaetaceae_Termite Treponema cluster':0.02316,
('UncTr234_ uncultured Treponema sp._ Termite_ Nasutitermes takasagoensis_ Bacteria_Spirochaetota_Spirochaetia_Spirochaetales_Spirochaetaceae_Termite Treponema cluster':0.06054,
('UncTr345_ uncultured Treponema sp._ Termite_ Nasutitermes sp._ Bacteria_Spirochaetota_Spirochaetia_Spirochaetales_Spirochaetaceae_Termite Treponema cluster':0.01854,
'UncTr363_ uncultured Treponema sp._ Termite_ Nasutitermes sp._ Bacteria_Spirochaetota_Spirochaetia_Spirochaetales_Spirochaetaceae_Termite Treponema cluster':0.23727
)75:0.01522
)73:0.01841
)55:0.01727
)88:0.02222
)100:0.07132
)82:0.02892
)32:0.00480
)96:0.03056
)83:0.01733,
(('UncSpi85_ uncultured spirochete_ Termite_ Cubitermes sp._ Bacteria_Spirochaetota_Spirochaetia_Spirochaetales_Spirochaetaceae_Termite Treponema cluster':0.11820,
('UncSp604_ uncultured spirochete_ Termite_ Macrotermes michaelseni_ Bacteria_Spirochaetota_Spirochaetia_Spirochaetales_Spirochaetaceae_Termite Treponema cluster':0.04733,
'UncTr171_ uncultured Treponema sp._ Termite_ Macrotermes gilvus_ Bacteria_Spirochaetota_Spirochaetia_Spirochaetales_Spirochaetaceae_Termite Treponema cluster':0.03356
)99:0.03201
)92:0.01944,
('UncTr136_ uncultured Treponema sp._ Termite_ Microcerotermes sp. 2_ Bacteria_Spirochaetota_Spirochaetia_Spirochaetales_Spirochaetaceae_Termite Treponema cluster':0.02664,
((('UncTr145_ uncultured Treponema sp._ Termite_ Microcerotermes sp. 2_ Bacteria_Spirochaetota_Spirochaetia_Spirochaetales_Spirochaetaceae_Termite Treponema cluster':0.01978,
('UncTr100_ uncultured Treponema sp._ Termite_ Microcerotermes sp. 1_ Bacteria_Spirochaetota_Spirochaetia_Spirochaetales_Spirochaetaceae_Termite Treponema cluster':0.07945,
('UncTr272_ uncultured Treponema sp._ Termite_ Microcerotermes sp. 1_ Bacteria_Spirochaetota_Spirochaetia_Spirochaetales_Spirochaetaceae_Termite Treponema cluster':0.12297,
('UncTr215_ uncultured Treponema sp._ Termite_ Microcerotermes sp. 2_ Bacteria_Spirochaetota_Spirochaetia_Spirochaetales_Spirochaetaceae_Termite Treponema cluster':0.04425,
'UncTre84_ uncultured Treponema sp._ Termite_ Microcerotermes sp. 1_ Bacteria_Spirochaetota_Spirochaetia_Spirochaetales_Spirochaetaceae_Termite Treponema cluster':0.03553
)43:0.00840
)56:0.00747
)87:0.02714
)83:0.01416,
('UncTr148_ uncultured Treponema sp._ Termite_ Microcerotermes sp. 1_ Bacteria_Spirochaetota_Spirochaetia_Spirochaetales_Spirochaetaceae_Termite Treponema cluster':0.06359,
('UncTre85_ uncultured Treponema sp._ Termite_ Microcerotermes sp. 1_ Bacteria_Spirochaetota_Spirochaetia_Spirochaetales_Spirochaetaceae_Termite Treponema cluster':0.02903,
(('UncTr137_ uncultured Treponema sp._ Termite_ Microcerotermes sp. 2_ Bacteria_Spirochaetota_Spirochaetia_Spirochaetales_Spirochaetaceae_Termite Treponema cluster':0.04622,
'UncTre76_ uncultured Treponema sp._ Termite_ Microcerotermes sp. 2_ Bacteria_Spirochaetota_Spirochaetia_Spirochaetales_Spirochaetaceae_Termite Treponema cluster':0.02638
)33:0.01170,
(('UncTr152_ uncultured Treponema sp._ Termite_ Microcerotermes sp. 1_ Bacteria_Spirochaetota_Spirochaetia_Spirochaetales_Spirochaetaceae_Termite Treponema cluster':0.03631,
'UncTre54_ uncultured Treponema sp._ Termite_ Microcerotermes sp. 1_ Bacteria_Spirochaetota_Spirochaetia_Spirochaetales_Spirochaetaceae_Termite Treponema cluster':0.03071
)77:0.01739,
(('UncTr135_ uncultured Treponema sp._ Termite_ Microcerotermes sp. 1_ Bacteria_Spirochaetota_Spirochaetia_Spirochaetales_Spirochaetaceae_Termite Treponema cluster':0.03047,
'UncTr241_ uncultured Treponema sp._ Termite_ Microcerotermes sp. 1_ Bacteria_Spirochaetota_Spirochaetia_Spirochaetales_Spirochaetaceae_Termite Treponema cluster':0.02747
)65:0.00812,
(('UncTr120_ uncultured Treponema sp._ Termite_ Microcerotermes sp. 1_ Bacteria_Spirochaetota_Spirochaetia_Spirochaetales_Spirochaetaceae_Termite Treponema cluster':0.03480,
'UncTre73_ uncultured Treponema sp._ Termite_ Microcerotermes sp. 1_ Bacteria_Spirochaetota_Spirochaetia_Spirochaetales_Spirochaetaceae_Termite Treponema cluster':0.03939
)35:0.01022,
('UncTr123_ uncultured Treponema sp._ Termite_ Microcerotermes sp. 2_ Bacteria_Spirochaetota_Spirochaetia_Spirochaetales_Spirochaetaceae_Termite Treponema cluster':0.02036,
('UncTr193_ uncultured Treponema sp._ Termite_ Microcerotermes sp. 2_ Bacteria_Spirochaetota_Spirochaetia_Spirochaetales_Spirochaetaceae_Termite Treponema cluster':0.03495,
('UncTr102_ uncultured Treponema sp._ Termite_ Microcerotermes sp. 1_ Bacteria_Spirochaetota_Spirochaetia_Spirochaetales_Spirochaetaceae_Termite Treponema cluster':0.03898,
'UncTr122_ uncultured Treponema sp._ Termite_ Microcerotermes sp. 1_ Bacteria_Spirochaetota_Spirochaetia_Spirochaetales_Spirochaetaceae_Termite Treponema cluster':0.03847
)98:0.02394
)35:0.00591
)60:0.02995
)39:0.00396
)87:0.02171
)19:0.00659
)85:0.01737
)88:0.01488
)71:0.00785
)84:0.01798,
('UncTr248_ uncultured Treponema sp._ Termite_ Microcerotermes sp. 1_ Bacteria_Spirochaetota_Spirochaetia_Spirochaetales_Spirochaetaceae_Termite Treponema cluster':0.07096,
('UncTr138_ uncultured Treponema sp._ Termite_ Microcerotermes sp. 1_ Bacteria_Spirochaetota_Spirochaetia_Spirochaetales_Spirochaetaceae_Termite Treponema cluster':0.05178,
(('UncTr126_ uncultured Treponema sp._ Termite_ Microcerotermes sp. 1_ Bacteria_Spirochaetota_Spirochaetia_Spirochaetales_Spirochaetaceae_Termite Treponema cluster':0.04266,
('UncTr118_ uncultured Treponema sp._ Termite_ Microcerotermes sp. 1_ Bacteria_Spirochaetota_Spirochaetia_Spirochaetales_Spirochaetaceae_Termite Treponema cluster':0.02044,
'UncTr144_ uncultured Treponema sp._ Termite_ Microcerotermes sp. 1_ Bacteria_Spirochaetota_Spirochaetia_Spirochaetales_Spirochaetaceae_Termite Treponema cluster':0.07562
)100:0.06492
)94:0.01990,
('UncTre66_ uncultured Treponema sp._ Termite_ Microcerotermes sp. 1_ Bacteria_Spirochaetota_Spirochaetia_Spirochaetales_Spirochaetaceae_Termite Treponema cluster':0.01858,
('UncTre46_ uncultured Treponema sp._ Termite_ Microcerotermes sp. 1_ Bacteria_Spirochaetota_Spirochaetia_Spirochaetales_Spirochaetaceae_Termite Treponema cluster':0.03581,
(('UncSp347_ uncultured Spirochaetes bacterium_ Amitermes sp._ termite gut homogenate_ Bacteria_Spirochaetota_Spirochaetia_Spirochaetales_Spirochaetaceae_Termite Treponema cluster':0.06259,
(('UncSp474_ uncultured Spirochaetes bacterium_ Amitermes sp._ termite gut homogenate_ Bacteria_Spirochaetota_Spirochaetia_Spirochaetales_Spirochaetaceae_Termite Treponema cluster':0.10318,
('UncSp445_ uncultured Spirochaetes bacterium_ Amitermes sp._ termite gut homogenate_ Bacteria_Spirochaetota_Spirochaetia_Spirochaetales_Spirochaetaceae_Termite Treponema cluster':0.03885,
('UncSp537_ uncultured Spirochaetes bacterium_ Amitermes sp._ termite gut homogenate_ Bacteria_Spirochaetota_Spirochaetia_Spirochaetales_Spirochaetaceae_Termite Treponema cluster':0.05827,
'UncSp566_ uncultured Spirochaetes bacterium_ Amitermes sp._ termite gut homogenate_ Bacteria_Spirochaetota_Spirochaetia_Spirochaetales_Spirochaetaceae_Termite Treponema cluster':0.02660
)99:0.04085
)74:0.01673
)41:0.00755,
('UncSp612_ uncultured Spirochaetes bacterium_ Amitermes sp._ termite gut homogenate_ Bacteria_Spirochaetota_Spirochaetia_Spirochaetales_Spirochaetaceae_Termite Treponema cluster':0.06846,
(('UncSp446_ uncultured Spirochaetes bacterium_ Amitermes sp._ termite gut homogenate_ Bacteria_Spirochaetota_Spirochaetia_Spirochaetales_Spirochaetaceae_Termite Treponema cluster':0.00000,
'UncSp475_ uncultured Spirochaetes bacterium_ Amitermes sp._ termite gut homogenate_ Bacteria_Spirochaetota_Spirochaetia_Spirochaetales_Spirochaetaceae_Termite Treponema cluster':0.00000
)100:0.05192,
('UncSp540_ uncultured Spirochaetes bacterium_ Amitermes sp._ termite gut homogenate_ Bacteria_Spirochaetota_Spirochaetia_Spirochaetales_Spirochaetaceae_Termite Treponema cluster':0.05825,
('UncSp346_ uncultured Spirochaetes bacterium_ Amitermes sp._ termite gut homogenate_ Bacteria_Spirochaetota_Spirochaetia_Spirochaetales_Spirochaetaceae_Termite Treponema cluster':0.37936,
'UncSp458_ uncultured Spirochaetes bacterium_ Amitermes sp._ termite gut homogenate_ Bacteria_Spirochaetota_Spirochaetia_Spirochaetales_Spirochaetaceae_Termite Treponema cluster':0.09029
)77:0.02894
)32:0.00791
)55:0.01950
)94:0.02857
)78:0.02074
)100:0.03698,
('UncTr159_ uncultured Treponema sp._ Termite_ Microcerotermes sp. 2_ Bacteria_Spirochaetota_Spirochaetia_Spirochaetales_Spirochaetaceae_Termite Treponema cluster':0.06930,
(('UncTr156_ uncultured Treponema sp._ Termite_ Microcerotermes sp. 2_ Bacteria_Spirochaetota_Spirochaetia_Spirochaetales_Spirochaetaceae_Termite Treponema cluster':0.02290,
'UncTr240_ uncultured Treponema sp._ Termite_ Microcerotermes sp. 1_ Bacteria_Spirochaetota_Spirochaetia_Spirochaetales_Spirochaetaceae_Termite Treponema cluster':0.01886
)99:0.02322,
('UncTre86_ uncultured Treponema sp._ Termite_ Microcerotermes sp. 1_ Bacteria_Spirochaetota_Spirochaetia_Spirochaetales_Spirochaetaceae_Termite Treponema cluster':0.02557,
('UncTr108_ uncultured Treponema sp._ Termite_ Microcerotermes sp. 1_ Bacteria_Spirochaetota_Spirochaetia_Spirochaetales_Spirochaetaceae_Termite Treponema cluster':0.04543,
('UncTr260_ uncultured Treponema sp._ Termite_ Microcerotermes sp. 2_ Bacteria_Spirochaetota_Spirochaetia_Spirochaetales_Spirochaetaceae_Termite Treponema cluster':0.05445,
('UncTr119_ uncultured Treponema sp._ Termite_ Microcerotermes sp. 1_ Bacteria_Spirochaetota_Spirochaetia_Spirochaetales_Spirochaetaceae_Termite Treponema cluster':0.04026,
('UncTr246_ uncultured Treponema sp._ Termite_ Microcerotermes sp. 1_ Bacteria_Spirochaetota_Spirochaetia_Spirochaetales_Spirochaetaceae_Termite Treponema cluster':0.02968,
('UncTr254_ uncultured Treponema sp._ Termite_ Microcerotermes sp. 1_ Bacteria_Spirochaetota_Spirochaetia_Spirochaetales_Spirochaetaceae_Termite Treponema cluster':0.07624,
('UncTr245_ uncultured Treponema sp._ Termite_ Microcerotermes sp. 1_ Bacteria_Spirochaetota_Spirochaetia_Spirochaetales_Spirochaetaceae_Termite Treponema cluster':0.05881,
('UncTr221_ uncultured Treponema sp._ Termite_ Microcerotermes sp. 2_ Bacteria_Spirochaetota_Spirochaetia_Spirochaetales_Spirochaetaceae_Termite Treponema cluster':0.05297,
('UncTr266_ uncultured Treponema sp._ Termite_ Microcerotermes sp. 1_ Bacteria_Spirochaetota_Spirochaetia_Spirochaetales_Spirochaetaceae_Termite Treponema cluster':0.04855,
('UncTre81_ uncultured Treponema sp._ Termite_ Microcerotermes sp. 1_ Bacteria_Spirochaetota_Spirochaetia_Spirochaetales_Spirochaetaceae_Termite Treponema cluster':0.02401,
(('UncTr139_ uncultured Treponema sp._ Termite_ Microcerotermes sp. 2_ Bacteria_Spirochaetota_Spirochaetia_Spirochaetales_Spirochaetaceae_Termite Treponema cluster':0.04217,
'UncTr261_ uncultured Treponema sp._ Termite_ Microcerotermes sp. 2_ Bacteria_Spirochaetota_Spirochaetia_Spirochaetales_Spirochaetaceae_Termite Treponema cluster':0.02162
)91:0.01709,
('UncTr151_ uncultured Treponema sp._ Termite_ Microcerotermes sp. 2_ Bacteria_Spirochaetota_Spirochaetia_Spirochaetales_Spirochaetaceae_Termite Treponema cluster':0.05172,
('UncTr154_ uncultured Treponema sp._ Termite_ Microcerotermes sp. 1_ Bacteria_Spirochaetota_Spirochaetia_Spirochaetales_Spirochaetaceae_Termite Treponema cluster':0.04606,
'UncTr158_ uncultured Treponema sp._ Termite_ Microcerotermes sp. 1_ Bacteria_Spirochaetota_Spirochaetia_Spirochaetales_Spirochaetaceae_Termite Treponema cluster':0.03385
)86:0.01595
)71:0.01462
)99:0.03957
)99:0.02514
)56:0.01182
)64:0.00872
)77:0.01045
)78:0.01165
)77:0.01340
)49:0.00854
)85:0.01976
)79:0.01458
)29:0.00668
)33:0.01686
)64:0.01279
)54:0.01243
)93:0.02924
)69:0.01764
)80:0.01151
)90:0.02114
)51:0.00617
)70:0.02000
)98:0.03532
)78:0.01600
)70:0.00844
)72:0.02521
)43:0.01009,
('UncSp541_ uncultured Spirochaetes bacterium_ Amitermes sp._ termite gut homogenate_ Bacteria_Spirochaetota_Spirochaetia_Spirochaetales_Spirochaetaceae_Termite Treponema cluster':0.13315,
(('UncTr374_ uncultured Treponema sp._ Termite_ Nasutitermes sp._ Bacteria_Spirochaetota_Spirochaetia_Spirochaetales_Spirochaetaceae_Termite Treponema cluster':0.03740,
('UncTr291_ uncultured Treponema sp._ Termite_ Nasutitermes takasagoensis_ Bacteria_Spirochaetota_Spirochaetia_Spirochaetales_Spirochaetaceae_Termite Treponema cluster':0.14313,
'UncTr399_ uncultured Treponema sp._ Termite_ Nasutitermes sp._ Bacteria_Spirochaetota_Spirochaetia_Spirochaetales_Spirochaetaceae_Termite Treponema cluster':0.00818
)82:0.01931
)95:0.05437,
('UncTr413_ uncultured Treponema sp._ Termite_ Nasutitermes sp._ Bacteria_Spirochaetota_Spirochaetia_Spirochaetales_Spirochaetaceae_Termite Treponema cluster':0.02142,
('UncTr318_ uncultured Treponema sp._ Termite_ Nasutitermes sp._ Bacteria_Spirochaetota_Spirochaetia_Spirochaetales_Spirochaetaceae_Termite Treponema cluster':0.02708,
('UncTr402_ uncultured Treponema sp._ Termite_ Nasutitermes sp._ Bacteria_Spirochaetota_Spirochaetia_Spirochaetales_Spirochaetaceae_Termite Treponema cluster':0.01506,
(('UncSp448_ uncultured Spirochaetes bacterium_ Trinervitermes sp._ termite gut homogenate_ Bacteria_Spirochaetota_Spirochaetia_Spirochaetales_Spirochaetaceae_Termite Treponema cluster':0.00849,
(('UncSp353_ uncultured Spirochaetes bacterium_ Trinervitermes sp._ termite gut homogenate_ Bacteria_Spirochaetota_Spirochaetia_Spirochaetales_Spirochaetaceae_Termite Treponema cluster':0.01970,
'UncSp468_ uncultured Spirochaetes bacterium_ Trinervitermes sp._ termite gut homogenate_ Bacteria_Spirochaetota_Spirochaetia_Spirochaetales_Spirochaetaceae_Termite Treponema cluster':0.11569
)24:0.00757,
('UncSp575_ uncultured Spirochaetes bacterium_ Trinervitermes sp._ termite gut homogenate_ Bacteria_Spirochaetota_Spirochaetia_Spirochaetales_Spirochaetaceae_Termite Treponema cluster':0.09460,
('UncSp381_ uncultured Spirochaetes bacterium_ Trinervitermes sp._ termite gut homogenate_ Bacteria_Spirochaetota_Spirochaetia_Spirochaetales_Spirochaetaceae_Termite Treponema cluster':0.12763,
('UncSp556_ uncultured Spirochaetes bacterium_ Trinervitermes sp._ termite gut homogenate_ Bacteria_Spirochaetota_Spirochaetia_Spirochaetales_Spirochaetaceae_Termite Treponema cluster':0.08411,
'UncSp617_ uncultured Spirochaetes bacterium_ Trinervitermes sp._ termite gut homogenate_ Bacteria_Spirochaetota_Spirochaetia_Spirochaetales_Spirochaetaceae_Termite Treponema cluster':0.00382
)98:0.04911
)27:0.00453
)28:0.00998
)77:0.01051
)93:0.01795,
('UncSp481_ uncultured Spirochaetes bacterium_ Trinervitermes sp._ termite gut homogenate_ Bacteria_Spirochaetota_Spirochaetia_Spirochaetales_Spirochaetaceae_Termite Treponema cluster':0.04448,
('UncSp573_ uncultured Spirochaetes bacterium_ Trinervitermes sp._ termite gut homogenate_ Bacteria_Spirochaetota_Spirochaetia_Spirochaetales_Spirochaetaceae_Termite Treponema cluster':0.01235,
(('UncSp355_ uncultured Spirochaetes bacterium_ Trinervitermes sp._ termite gut homogenate_ Bacteria_Spirochaetota_Spirochaetia_Spirochaetales_Spirochaetaceae_Termite Treponema cluster':0.11876,
(('UncSp358_ uncultured Spirochaetes bacterium_ Trinervitermes sp._ termite gut homogenate_ Bacteria_Spirochaetota_Spirochaetia_Spirochaetales_Spirochaetaceae_Treponema':0.08709,
'UncSp578_ uncultured Spirochaetes bacterium_ Trinervitermes sp._ termite gut homogenate_ Bacteria_Spirochaetota_Spirochaetia_Spirochaetales_Spirochaetaceae_Treponema':0.00400
)100:0.09004,
('UncSp359_ uncultured Spirochaetes bacterium_ Trinervitermes sp._ termite gut homogenate_ Bacteria_Spirochaetota_Spirochaetia_Spirochaetales_Spirochaetaceae_Termite Treponema cluster':0.16352,
'UncSp455_ uncultured Spirochaetes bacterium_ Trinervitermes sp._ termite gut homogenate_ Bacteria_Spirochaetota_Spirochaetia_Spirochaetales_Spirochaetaceae_Treponema':0.06160
)50:0.02320
)92:0.04555
)59:0.01948,
((('UncSp378_ uncultured Spirochaetes bacterium_ Trinervitermes sp._ termite gut homogenate_ Bacteria_Spirochaetota_Spirochaetia_Spirochaetales_Spirochaetaceae_Termite Treponema cluster':0.01419,
(('UncSp377_ uncultured Spirochaetes bacterium_ Trinervitermes sp._ termite gut homogenate_ Bacteria_Spirochaetota_Spirochaetia_Spirochaetales_Spirochaetaceae_Termite Treponema cluster':0.09452,
'UncSp551_ uncultured Spirochaetes bacterium_ Trinervitermes sp._ termite gut homogenate_ Bacteria_Spirochaetota_Spirochaetia_Spirochaetales_Spirochaetaceae_Termite Treponema cluster':0.02037
)99:0.02920,
('UncSp483_ uncultured Spirochaetes bacterium_ Trinervitermes sp._ termite gut homogenate_ Bacteria_Spirochaetota_Spirochaetia_Spirochaetales_Spirochaetaceae_Termite Treponema cluster':0.01036,
'UncSp552_ uncultured Spirochaetes bacterium_ Trinervitermes sp._ termite gut homogenate_ Bacteria_Spirochaetota_Spirochaetia_Spirochaetales_Spirochaetaceae_Termite Treponema cluster':0.21139
)98:0.03075
)72:0.00000
)99:0.04714,
('UncSp466_ uncultured Spirochaetes bacterium_ Trinervitermes sp._ termite gut homogenate_ Bacteria_Spirochaetota_Spirochaetia_Spirochaetales_Spirochaetaceae_Termite Treponema cluster':0.30469,
('UncSp356_ uncultured Spirochaetes bacterium_ Trinervitermes sp._ termite gut homogenate_ Bacteria_Spirochaetota_Spirochaetia_Spirochaetales_Spirochaetaceae_Termite Treponema cluster':0.02738,
('UncSp557_ uncultured Spirochaetes bacterium_ Trinervitermes sp._ termite gut homogenate_ Bacteria_Spirochaetota_Spirochaetia_Spirochaetales_Spirochaetaceae_Termite Treponema cluster':0.05154,
('UncSp465_ uncultured Spirochaetes bacterium_ Trinervitermes sp._ termite gut homogenate_ Bacteria_Spirochaetota_Spirochaetia_Spirochaetales_Spirochaetaceae_Treponema':0.01930,
('UncSp379_ uncultured Spirochaetes bacterium_ Trinervitermes sp._ termite gut homogenate_ Bacteria_Spirochaetota_Spirochaetia_Spirochaetales_Spirochaetaceae_Treponema':0.19210,
'UncSp620_ uncultured Spirochaetes bacterium_ Trinervitermes sp._ termite gut homogenate_ Bacteria_Spirochaetota_Spirochaetia_Spirochaetales_Spirochaetaceae_Treponema':0.04518
)99:0.06188
)92:0.02896
)91:0.01796
)69:0.01292
)72:0.01355
)87:0.01635,
((('UncSp357_ uncultured Spirochaetes bacterium_ Trinervitermes sp._ termite gut homogenate_ Bacteria_Spirochaetota_Spirochaetia_Spirochaetales_Spirochaetaceae_Termite Treponema cluster':0.01920,
'UncSp485_ uncultured Spirochaetes bacterium_ Trinervitermes sp._ termite gut homogenate_ Bacteria_Spirochaetota_Spirochaetia_Spirochaetales_Spirochaetaceae_Termite Treponema cluster':0.24877
)85:0.02205,
('UncSp450_ uncultured Spirochaetes bacterium_ Trinervitermes sp._ termite gut homogenate_ Bacteria_Spirochaetota_Spirochaetia_Spirochaetales_Spirochaetaceae_Termite Treponema cluster':0.01166,
('UncSp469_ uncultured Spirochaetes bacterium_ Trinervitermes sp._ termite gut homogenate_ Bacteria_Spirochaetota_Spirochaetia_Spirochaetales_Spirochaetaceae_Termite Treponema cluster':0.04975,
'UncSp558_ uncultured Spirochaetes bacterium_ Trinervitermes sp._ termite gut homogenate_ Bacteria_Spirochaetota_Spirochaetia_Spirochaetales_Spirochaetaceae_Termite Treponema cluster':0.03400
)96:0.03957
)59:0.01232
)46:0.00191,
(('UncTr371_ uncultured Treponema sp._ Termite_ Nasutitermes sp._ Bacteria_Spirochaetota_Spirochaetia_Spirochaetales_Spirochaetaceae_Termite Treponema cluster':0.02867,
('SieSpeci_ Spirochaeta sp._ Termite_ Nasutitermes lujae_ Bacteria_Spirochaetota_Spirochaetia_Spirochaetales_Spirochaetaceae_Termite Treponema cluster':0.01657,
(('UncTr197_ uncultured Treponema sp._ Termite_ Nasutitermes takasagoensis_ Bacteria_Spirochaetota_Spirochaetia_Spirochaetales_Spirochaetaceae_Termite Treponema cluster':0.01653,
'UncTr199_ uncultured Treponema sp._ Termite_ Nasutitermes takasagoensis_ Bacteria_Spirochaetota_Spirochaetia_Spirochaetales_Spirochaetaceae_Termite Treponema cluster':0.03351
)95:0.01587,
('KT7TeGu5_ termite gut metagenome_ Nasutitermes sp. proctodeal segment 3 gut lumen_ Bacteria_Spirochaetota_Spirochaetia_Spirochaetales_Spirochaetaceae_Termite Treponema cluster':0.03059,
('UncTr290_ uncultured Treponema sp._ Termite_ Nasutitermes takasagoensis_ Bacteria_Spirochaetota_Spirochaetia_Spirochaetales_Spirochaetaceae_Termite Treponema cluster':0.04102,
('KT7TeGu8_ termite gut metagenome_ Nasutitermes sp. proctodeal segment 3 gut lumen_ Bacteria_Spirochaetota_Spirochaetia_Spirochaetales_Spirochaetaceae_Termite Treponema cluster':0.09337,
'UncTr228_ uncultured Treponema sp._ Termite_ Nasutitermes takasagoensis_ Bacteria_Spirochaetota_Spirochaetia_Spirochaetales_Spirochaetaceae_Termite Treponema cluster':0.03165
)50:0.00517
)83:0.01649
)71:0.00650
)91:0.01470
)94:0.01947
)75:0.00959,
('UncTr198_ uncultured Treponema sp._ Termite_ Nasutitermes takasagoensis_ Bacteria_Spirochaetota_Spirochaetia_Spirochaetales_Spirochaetaceae_Termite Treponema cluster':0.02892,
(('UncTre58_ uncultured Treponema sp._ Termite_ Microcerotermes sp. 1_ Bacteria_Spirochaetota_Spirochaetia_Spirochaetales_Spirochaetaceae_Termite Treponema cluster':0.02952,
('UncTr110_ uncultured Treponema sp._ Termite_ Microcerotermes sp. 1_ Bacteria_Spirochaetota_Spirochaetia_Spirochaetales_Spirochaetaceae_Termite Treponema cluster':0.03119,
'UncTr179_ uncultured Treponema sp._ Termite_ Microcerotermes sp. 2_ Bacteria_Spirochaetota_Spirochaetia_Spirochaetales_Spirochaetaceae_Termite Treponema cluster':0.06977
)40:0.01593
)98:0.03757,
(('UncTr180_ uncultured Treponema sp._ Termite_ Microcerotermes sp. 2_ Bacteria_Spirochaetota_Spirochaetia_Spirochaetales_Spirochaetaceae_Termite Treponema cluster':0.03828,
('UncTr252_ uncultured Treponema sp._ Termite_ Microcerotermes sp. 1_ Bacteria_Spirochaetota_Spirochaetia_Spirochaetales_Spirochaetaceae_Termite Treponema cluster':0.03837,
(('UncTr155_ uncultured Treponema sp._ Termite_ Microcerotermes sp. 1_ Bacteria_Spirochaetota_Spirochaetia_Spirochaetales_Spirochaetaceae_Termite Treponema cluster':0.02530,
('UncTre83_ uncultured Treponema sp._ Termite_ Microcerotermes sp. 2_ Bacteria_Spirochaetota_Spirochaetia_Spirochaetales_Spirochaetaceae_Termite Treponema cluster':0.04846,
'UncTre92_ uncultured Treponema sp._ Termite_ Microcerotermes sp. 1_ Bacteria_Spirochaetota_Spirochaetia_Spirochaetales_Spirochaetaceae_Termite Treponema cluster':0.06139
)79:0.02257
)91:0.02089,
('UncTre94_ uncultured Treponema sp._ Termite_ Microcerotermes sp. 2_ Bacteria_Spirochaetota_Spirochaetia_Spirochaetales_Spirochaetaceae_Termite Treponema cluster':0.03476,
('UncTr162_ uncultured Treponema sp._ Termite_ Microcerotermes sp. 1_ Bacteria_Spirochaetota_Spirochaetia_Spirochaetales_Spirochaetaceae_Termite Treponema cluster':0.03655,
'UncTr255_ uncultured Treponema sp._ Termite_ Microcerotermes sp. 1_ Bacteria_Spirochaetota_Spirochaetia_Spirochaetales_Spirochaetaceae_Termite Treponema cluster':0.03900
)94:0.02755
)74:0.01688
)92:0.02342
)99:0.03767
)100:0.06366,
('UncTr101_ uncultured Treponema sp._ Termite_ Microcerotermes sp. 1_ Bacteria_Spirochaetota_Spirochaetia_Spirochaetales_Spirochaetaceae_Termite Treponema cluster':0.06228,
('UncTr191_ uncultured Treponema sp._ Termite_ Macrotermes gilvus_ Bacteria_Spirochaetota_Spirochaetia_Spirochaetales_Spirochaetaceae_Termite Treponema cluster':0.13319,
(('UncTr380_ uncultured Treponema sp._ Termite_ Nasutitermes sp._ Bacteria_Spirochaetota_Spirochaetia_Spirochaetales_Spirochaetaceae_Termite Treponema cluster':0.05228,
('UncTr296_ uncultured Treponema sp._ Termite_ Nasutitermes takasagoensis_ Bacteria_Spirochaetota_Spirochaetia_Spirochaetales_Spirochaetaceae_Termite Treponema cluster':0.02931,
'UncTr315_ uncultured Treponema sp._ Termite_ Nasutitermes sp._ Bacteria_Spirochaetota_Spirochaetia_Spirochaetales_Spirochaetaceae_Termite Treponema cluster':0.02791
)30:0.01317
)100:0.04150,
(('UncTr249_ uncultured Treponema sp._ Termite_ Microcerotermes sp. 1_ Bacteria_Spirochaetota_Spirochaetia_Spirochaetales_Spirochaetaceae_Termite Treponema cluster':0.05953,
(('UncTr153_ uncultured Treponema sp._ Termite_ Microcerotermes sp. 1_ Bacteria_Spirochaetota_Spirochaetia_Spirochaetales_Spirochaetaceae_Termite Treponema cluster':0.04452,
'UncTr243_ uncultured Treponema sp._ Termite_ Microcerotermes sp. 1_ Bacteria_Spirochaetota_Spirochaetia_Spirochaetales_Spirochaetaceae_Termite Treponema cluster':0.04163
)99:0.02699,
('UncTr124_ uncultured Treponema sp._ Termite_ Microcerotermes sp. 2_ Bacteria_Spirochaetota_Spirochaetia_Spirochaetales_Spirochaetaceae_Termite Treponema cluster':0.08012,
('UncTr178_ uncultured Treponema sp._ Termite_ Microcerotermes sp. 2_ Bacteria_Spirochaetota_Spirochaetia_Spirochaetales_Spirochaetaceae_Termite Treponema cluster':0.03195,
'UncTr271_ uncultured Treponema sp._ Termite_ Microcerotermes sp. 2_ Bacteria_Spirochaetota_Spirochaetia_Spirochaetales_Spirochaetaceae_Termite Treponema cluster':0.03327
)62:0.03272
)17:0.00000
)24:0.03534
)94:0.00543,
(('UncTr250_ uncultured Treponema sp._ Termite_ Microcerotermes sp. 2_ Bacteria_Spirochaetota_Spirochaetia_Spirochaetales_Spirochaetaceae_Termite Treponema cluster':0.02423,
('UncTr253_ uncultured Treponema sp._ Termite_ Microcerotermes sp. 1_ Bacteria_Spirochaetota_Spirochaetia_Spirochaetales_Spirochaetaceae_Termite Treponema cluster':0.03767,
('UncTr140_ uncultured Treponema sp._ Termite_ Microcerotermes sp. 1_ Bacteria_Spirochaetota_Spirochaetia_Spirochaetales_Spirochaetaceae_Termite Treponema cluster':0.00689,
(('UncTr103_ uncultured Treponema sp._ Termite_ Microcerotermes sp. 1_ Bacteria_Spirochaetota_Spirochaetia_Spirochaetales_Spirochaetaceae_Termite Treponema cluster':0.03871,
('UncTr142_ uncultured Treponema sp._ Termite_ Microcerotermes sp. 1_ Bacteria_Spirochaetota_Spirochaetia_Spirochaetales_Spirochaetaceae_Termite Treponema cluster':0.07648,
'UncTr273_ uncultured Treponema sp._ Termite_ Microcerotermes sp. 1_ Bacteria_Spirochaetota_Spirochaetia_Spirochaetales_Spirochaetaceae_Termite Treponema cluster':0.04005
)49:0.00593
)94:0.02614,
('UncTr219_ uncultured Treponema sp._ Termite_ Microcerotermes sp. 2_ Bacteria_Spirochaetota_Spirochaetia_Spirochaetales_Spirochaetaceae_Termite Treponema cluster':0.04953,
('UncTr268_ uncultured Treponema sp._ Termite_ Microcerotermes sp. 2_ Bacteria_Spirochaetota_Spirochaetia_Spirochaetales_Spirochaetaceae_Termite Treponema cluster':0.04100,
'UncTre57_ uncultured Treponema sp._ Termite_ Microcerotermes sp. 1_ Bacteria_Spirochaetota_Spirochaetia_Spirochaetales_Spirochaetaceae_Termite Treponema cluster':0.07244
)97:0.03739
)81:0.01548
)54:0.00772
)85:0.01912
)78:0.01854
)32:0.01790,
('UncTr127_ uncultured Treponema sp._ Termite_ Microcerotermes sp. 1_ Bacteria_Spirochaetota_Spirochaetia_Spirochaetales_Spirochaetaceae_Termite Treponema cluster':0.02686,
(('UncTr267_ uncultured Treponema sp._ Termite_ Microcerotermes sp. 1_ Bacteria_Spirochaetota_Spirochaetia_Spirochaetales_Spirochaetaceae_Termite Treponema cluster':0.05767,
'UncTre45_ uncultured Treponema sp._ Termite_ Microcerotermes sp. 2_ Bacteria_Spirochaetota_Spirochaetia_Spirochaetales_Spirochaetaceae_Termite Treponema cluster':0.01838
)68:0.00413,
('UncTr238_ uncultured Treponema sp._ Termite_ Microcerotermes sp. 1_ Bacteria_Spirochaetota_Spirochaetia_Spirochaetales_Spirochaetaceae_Termite Treponema cluster':0.01827,
('UncTre43_ uncultured Treponema sp._ Termite_ Microcerotermes sp. 1_ Bacteria_Spirochaetota_Spirochaetia_Spirochaetales_Spirochaetaceae_Termite Treponema cluster':0.04042,
('UncTr134_ uncultured Treponema sp._ Termite_ Microcerotermes sp. 1_ Bacteria_Spirochaetota_Spirochaetia_Spirochaetales_Spirochaetaceae_Termite Treponema cluster':0.02442,
('UncTr133_ uncultured Treponema sp._ Termite_ Microcerotermes sp. 1_ Bacteria_Spirochaetota_Spirochaetia_Spirochaetales_Spirochaetaceae_Termite Treponema cluster':0.02609,
('UncTr263_ uncultured Treponema sp._ Termite_ Microcerotermes sp. 1_ Bacteria_Spirochaetota_Spirochaetia_Spirochaetales_Spirochaetaceae_Termite Treponema cluster':0.01174,
'UncTre72_ uncultured Treponema sp._ Termite_ Microcerotermes sp. 1_ Bacteria_Spirochaetota_Spirochaetia_Spirochaetales_Spirochaetaceae_Termite Treponema cluster':0.05286
)100:0.03307
)94:0.03830
)81:0.01784
)70:0.00839
)84:0.01972
)69:0.02108
)87:0.01620
)94:0.02667
)97:0.02340
)97:0.02085
)35:0.02634
)9:0.00534
)34:0.00613
)100:0.03369
)92:0.02497
)100:0.05059
)59:0.01497
)81:0.02698
)65:0.03783
)63:0.01885
)95:0.04775
)99:0.03846
)99:0.01682
)99:0.01629
)94:0.01959
)84:0.02086
)39:0.01708
)'57_Termite Treponema cluster':0.01361
)50:0.01313
)83:0.01296
)21:0.01305
)9:0.01307
)67:0.03537
)91:0.01542
)47:0.01083
)82:0.01035
)95:0.01819
)94:0.01417
)67:0.01556
)69:0.00625
)85:0.00800
)29:0.00747
)72:0.00652
)75:0.01500
)73:0.02034
)98_Treponema_1:0.04529
)75:0.02411
)73:0.02307
)99:0.17859
):0.40122
);
