# Supplementary material for: Wood fibers are a crucial microhabitat for cellulose- and xylan- degrading bacteria in the hindgut of the wood-feeding beetle Odontotaenius disjunctus
Source: Front Microbiol. 2023 Jun 28;14:1173696. doi: 10.3389/fmicb.2023.1173696 (PMC10338082; doi:10.3389/fmicb.2023.1173696)
Supplement: Supplementary file 4 [file Data_Sheet_4.zip › Supplementary_File_4.nwk]

[
Wed Apr 19 15:29:01 2023: Loaded from /home/main/Desktop/Odontotaenius.03.31.2023/Christensenellaceae.reduced.fasta.treefile
Wed Apr 19 15:29:52 2023: Copied node info from tree_SSURefNR99_1200_slv_138_1
Mon May  1 14:23:25 2023: tree_Christensenellaceaereducedfastafile saved to /home/main/Desktop/Odontotaenius.03.31.2023/Christensenellaceae.final.tree
]
(('Cb6Faeca_ Caldicoprobacter faecalis_ Bacteria_Firmicutes_Clostridia_Caldicoprobacterales_Caldicoprobacteraceae_Caldicoprobacter':0.04080,
'Cb6Guelm_ Caldicoprobacter guelmensis_ hot spring_ Bacteria_Firmicutes_Clostridia_Caldicoprobacterales_Caldicoprobacteraceae_Caldicoprobacter':0.06169
)100:0.11395,
(('Unc00cbj_ uncultured bacterium_ bovine_ rumen fluid fiber adherent microbiome from steer 8_ 6 week sample_ 1 hour after _ Bacteria_Firmicutes_Clostridia_Christensenellales_Christensenellaceae_Christensenellaceae R-7 group':0.06701,
'Unc014nr_ uncultured bacterium_ Lama glama_ forestomach content_ Bacteria_Firmicutes_Clostridia_Christensenellales_Christensenellaceae_Christensenellaceae R-7 group':0.18288
)100:0.19637,
(('Unc00upv_ uncultured bacterium_ ASBR reactor treating swine waste_ reactor 1_ day 360_ temperature_ 25 deg C_ am_ Bacteria_Firmicutes_Clostridia_Christensenellales_Christensenellaceae_uncultured':0.14626,
(('Unc01x71_ uncultured bacterium_ Homo sapiens_ feces of adult twins and mothers_ sample TS25_ Bacteria_Firmicutes_Clostridia_Christensenellales_Christensenellaceae_Christensenellaceae R-7 group':0.04520,
'Unc01z67_ uncultured bacterium_ Homo sapiens_ feces of adult twins and mothers_ sample TS26_ Bacteria_Firmicutes_Clostridia_Christensenellales_Christensenellaceae_Christensenellaceae R-7 group':0.05148
)100:0.10731,
('Unc83771_ uncultured bacterium_ mesophilic anaerobic digester which treats municipal wastewater sludge_ Bacteria_Firmicutes_Clostridia_Christensenellales_Christensenellaceae_uncultured':0.15320,
('Unc00hfs_ uncultured bacterium_ cecal contents from Mus musculus strain C57BL/6J_ sample MD8_ Bacteria_Firmicutes_Clostridia_Christensenellales_Christensenellaceae_uncultured':0.10960,
('Unc013r0_ uncultured bacterium_ bovine_ rumen fluid fiber adherent microbiome from steer 71_ 6 week sample_ 1 hour after_ Bacteria_Firmicutes_Clostridia_Christensenellales_Christensenellaceae_uncultured':0.06676,
(('Unc00cn5_ uncultured bacterium_ Sus cebifons_ Visayam Warty Pig feces_ Bacteria_Firmicutes_Clostridia_Christensenellales_Christensenellaceae_uncultured':0.13238,
'Unc43915_ uncultured bacterium_ human faecal sample_ Bacteria_Firmicutes_Clostridia_Christensenellales_Christensenellaceae_uncultured':0.00266
)100:0.06534,
('Unc20428_ uncultured bacterium_ human fecal sample from subject GGM_ Bacteria_Firmicutes_Clostridia_Christensenellales_Christensenellaceae_uncultured':0.09368,
(('Unc66006_ uncultured bacterium_ Antidorcas marsupialis_ springbok feces_ Bacteria_Firmicutes_Clostridia_Christensenellales_Christensenellaceae_uncultured':0.09376,
('Unc78697_ uncultured bacterium_ Ovis canadensis_ bighorn sheep feces_ Bacteria_Firmicutes_Clostridia_Christensenellales_Christensenellaceae_uncultured':0.02310,
'UncR5539_ uncultured rumen bacterium_ rumen_ Bacteria_Firmicutes_Clostridia_Christensenellales_Christensenellaceae_uncultured':0.07180
)100:0.05214
)uncultured:0.00000,
(('UncFi371_ uncultured Firmicutes bacterium_ Byrsotria fumigata_ cockroach gut homogenate_ Bacteria_Firmicutes_Clostridia_Christensenellales_Christensenellaceae_uncultured':0.21587,
('Unc47535_ uncultured bacterium_ Lake Kauhako 30 m_ Bacteria_Firmicutes_Clostridia_Christensenellales_Christensenellaceae_uncultured':0.06310,
(('BctEn406_ bacterium enrichment culture clone 51_ sediment_ Bacteria_Firmicutes_Clostridia_Christensenellales_Christensenellaceae_uncultured':0.10661,
'UncMi351_ uncultured microorganism_ Zodletone spring source sediment_ Bacteria_Firmicutes_Clostridia_Christensenellales_Christensenellaceae_uncultured':0.15850
):0.00000,
('UncFi805_ uncultured Firmicutes bacterium_ Saanich Inlet_ 215 m depth_ Bacteria_Firmicutes_Clostridia_Christensenellales_Christensenellaceae_uncultured':0.02264,
('UncFi248_ uncultured Firmicutes bacterium_ Echinocardium cordatum_ host hindgut caecum_ Bacteria_Firmicutes_Clostridia_Christensenellales_Christensenellaceae_uncultured':0.05790,
('JQDMeta3_ bioreactor metagenome_ Culture-2 Bioreactor Bmz derived from microbial biomass from the upper 2 cm of a_ Bacteria_Firmicutes_Clostridia_Christensenellales_Christensenellaceae_uncultured':0.04539,
'Unc01k8d_ uncultured bacterium_ Gulf of Mexico sediment_ Bacteria_Firmicutes_Clostridia_Christensenellales_Christensenellaceae_uncultured':0.05470
)62:0.02004
)100:0.04433
)77:0.02021
)76:0.02223
)100:0.14170
)65_uncultured:0.02648,
('UncFi910_ uncultured Firmicutes bacterium_ pit mud_ Bacteria_Firmicutes_Clostridia_Christensenellales_Christensenellaceae_uncultured':0.09674,
('Unc01rxf_ uncultured bacterium_ brewery wastewater methanogenesis UASB_ New Belgium Brewery WWTP_ Bacteria_Firmicutes_Clostridia_Christensenellales_Christensenellaceae_uncultured':0.11966,
('UncB9952_ uncultured bacterium_ feces of mouse_ Bacteria_Firmicutes_Clostridia_Christensenellales_Christensenellaceae_uncultured':0.08471,
(('Unc006sp_ uncultured bacterium_ Pan troglodytes_ Chimpanzee feces_ Bacteria_Firmicutes_Clostridia_Christensenellales_Christensenellaceae_uncultured':0.15416,
'Unc00u6p_ uncultured bacterium_ Ovis vignei_ Trancaspian Urial feces_ Bacteria_Firmicutes_Clostridia_Christensenellales_Christensenellaceae_uncultured':0.18979
)73:0.06216,
('Unc35824_ uncultured bacterium_ human faecal sample_ Bacteria_Firmicutes_Clostridia_Christensenellales_Christensenellaceae_uncultured':0.01990,
('Unc00lfx_ uncultured bacterium_ bovine_ rumen fluid fiber adherent microbiome from steer 8_ 6 week sample_ 1 hour after _ Bacteria_Firmicutes_Clostridia_Christensenellales_Christensenellaceae_uncultured':0.10443,
('UncR1084_ uncultured rumen bacterium_ cattle rumen_ Bacteria_Firmicutes_Clostridia_Christensenellales_Christensenellaceae_uncultured':0.03799,
'UncR2453_ uncultured rumen bacterium_ Bos taurus Hereford x Angus hybrid _HEAN__ rumen epithelium_ Bacteria_Firmicutes_Clostridia_Christensenellales_Christensenellaceae_uncultured':0.10494
)63:0.02672
)99:0.07261
):0.00000
)86:0.04190
)88:0.04207
)89_uncultured:0.02597
):0.00000
)88:0.01997
)60:0.01064
):0.00000
):0.00000
)65:0.01555
):0.00000
):0.00000
)97:0.02968
)74:0.01833,
((((('UnculL59_ uncultured low G+C Gram-positive bacterium_ UASB reactor_ Bacteria_Firmicutes_Clostridia_Christensenellales_Christensenellaceae_uncultured':0.04816,
('Unc17623_ uncultured bacterium_ Culex quinquefasciatus_ midgut of blood fed mosquito_ Bacteria_Firmicutes_Clostridia_Christensenellales_Christensenellaceae_uncultured':0.09542,
'Unc32284_ uncultured bacterium SJA-136_ Bacteria_Firmicutes_Clostridia_Christensenellales_Christensenellaceae_uncultured':0.00000
)100:0.03233
)80_uncultured:0.01258,
('Unc46462_ uncultured bacterium_ biochemical reactor 20-30cm core_ Bacteria_Firmicutes_Clostridia_Christensenellales_Christensenellaceae_uncultured':0.04619,
('Unc48101_ uncultured bacterium_ BTEX contaminated aquifer_ Bacteria_Firmicutes_Clostridia_Christensenellales_Christensenellaceae_uncultured':0.03243,
'UncuS615_ uncultured soil bacterium_ PAH-contaminated soil_ retention systems which treat road runoffs_ Bacteria_Firmicutes_Clostridia_Christensenellales_Christensenellaceae_uncultured':0.04970
)98_uncultured:0.02919
)78:0.02941
)100:0.05064,
(('Unc97539_ uncultured bacterium_ pig_ pig feces following 15 week feeding of 88 ppm tylosin supplemented diet _Trial I_ Bacteria_Firmicutes_Clostridia_Christensenellales_Christensenellaceae_uncultured':0.07496,
('Unc00uo4_ uncultured bacterium_ bovine_ rumen fluid fiber adherent microbiome from steer 64_ 6 week sample_ 1 hour after_ Bacteria_Firmicutes_Clostridia_Christensenellales_Christensenellaceae_uncultured':0.07713,
'Unc79978_ uncultured bacterium_ Equus equus_ domesticated horse feces_ Bacteria_Firmicutes_Clostridia_Christensenellales_Christensenellaceae_uncultured':0.18544
)84:0.02632
)86_uncultured:0.02922,
('Unc01shg_ uncultured bacterium_ Odontotermes yunnanensis_ insect gut_ Bacteria_Firmicutes_Clostridia_Christensenellales_Christensenellaceae':0.12349,
(('Unc01cw0_ uncultured bacterium_ Odontotermes yunnanensis_ insect gut_ Bacteria_Firmicutes_Clostridia_Christensenellales_Christensenellaceae_uncultured':0.05167,
'Unc01hk1_ uncultured bacterium_ Odontotermes yunnanensis_ insect gut_ Bacteria_Firmicutes_Clostridia_Christensenellales_Christensenellaceae_uncultured':0.05724
)96_uncultured:0.04238,
(('UncFi483_ uncultured Firmicutes bacterium_ Pycnoscelus surinamensis_ cockroach gut homogenate_ Bacteria_Firmicutes_Clostridia_Christensenellales_Christensenellaceae_uncultured':0.12413,
'UncFi549_ uncultured Firmicutes bacterium_ Panesthia angustipennis_ cockroach gut homogenate_ Bacteria_Firmicutes_Clostridia_Christensenellales_Christensenellaceae_uncultured':0.16128
)98_uncultured:0.09819,
(('Unc01jgf_ uncultured bacterium_ Odontotermes yunnanensis_ insect gut_ Bacteria_Firmicutes_Clostridia_Christensenellales_Christensenellaceae':0.07521,
'UncFi466_ uncultured Firmicutes bacterium_ Byrsotria fumigata_ cockroach gut homogenate_ Bacteria_Firmicutes_Clostridia_Christensenellales_Christensenellaceae_uncultured':0.20599
):0.00000,
((('BP0Minu2_ Christensenella minuta_ Bacteria_Firmicutes_Clostridia_Christensenellales_Christensenellaceae_Christensenella':0.06612,
'BP0Minu3_ Christensenella minuta_ Homo sapiens_ feces_ Bacteria_Firmicutes_Clostridia_Christensenellales_Christensenellaceae_Christensenella':0.00538
)100_Christensenella:0.03407,
('D9SHongk_ Catabacter hongkongensis_ Bacteria_Firmicutes_Clostridia_Christensenellales_Christensenellaceae_Catabacter':0.00216,
'Unc004ds_ uncultured bacterium_ human feces_ subj09_ 0 weeks_ carb-r diet_ Bacteria_Firmicutes_Clostridia_Christensenellales_Christensenellaceae_Catabacter':0.05446
)100_Catabacter:0.02770
)94:0.01571,
('Unc69129_ uncultured bacterium_ mesophilic anaerobic digester which treats municipal wastewater sludge_ Bacteria_Firmicutes_Clostridia_Christensenellales_Christensenellaceae_uncultured':0.11209,
(('Unc01cw5_ uncultured bacterium_ Odontotermes yunnanensis_ insect gut_ Bacteria_Firmicutes_Clostridia_Christensenellales_Christensenellaceae_uncultured':0.06638,
'Unc01om7_ uncultured bacterium_ Pachnoda ephippiata_ larval hindgut_ Bacteria_Firmicutes_Clostridia_Christensenellales_Christensenellaceae_uncultured':0.01971
)92_uncultured:0.01775,
('Unc26749_ uncultured bacterium_ caecum _cecum_ contents of greater long-tailed hamster_ Bacteria_Firmicutes_Clostridia_Christensenellales_Christensenellaceae_uncultured':0.03726,
('Unc24475_ uncultured bacterium_ caecum _cecum_ contents of greater long-tailed hamster_ Bacteria_Firmicutes_Clostridia_Christensenellales_Christensenellaceae_uncultured':0.10051,
('Unc26892_ uncultured bacterium_ forestomach contents of greater long-tailed hamster_ Bacteria_Firmicutes_Clostridia_Christensenellales_Christensenellaceae_uncultured':0.05634,
'Unc27760_ uncultured bacterium_ forestomach contents of greater long-tailed hamster_ Bacteria_Firmicutes_Clostridia_Christensenellales_Christensenellaceae_uncultured':0.04019
)100:0.04814
)72:0.02620
)100_uncultured:0.15373
):0.00000
)78:0.01629
)86:0.02638
):0.00000
):0.00000
)90:0.03338
)89:0.02297
)91:0.01904
)95:0.03878,
((('Unc00fjm_ uncultured bacterium_ subsurface aquifer sediment_ Bacteria_Firmicutes_Clostridia_Christensenellales_Christensenellaceae_uncultured':0.01602,
('Unc002uo_ uncultured bacterium_ subsurface aquifer sediment_ Bacteria_Firmicutes_Clostridia_Christensenellales_Christensenellaceae_uncultured':0.06871,
'Unc00i02_ uncultured bacterium_ subsurface aquifer sediment_ Bacteria_Firmicutes_Clostridia_Christensenellales_Christensenellaceae_uncultured':0.07499
):0.00000
)100:0.16530,
('Unc003tq_ uncultured bacterium_ subsurface aquifer sediment_ Bacteria_Firmicutes_Clostridia_Christensenellales_Christensenellaceae_uncultured':0.13703,
('Unc29656_ uncultured bacterium BC13_ Bacteria_Firmicutes_Clostridia_Christensenellales_Christensenellaceae_uncultured':0.10123,
'Unc36830_ uncultured bacterium_ anaerobic wastewater treatment system_ Bacteria_Firmicutes_Clostridia_Christensenellales_Christensenellaceae_uncultured':0.25870
)85:0.02829
)84:0.01507
)81_uncultured:0.01431,
('Unc63776_ uncultured bacterium_ poplar biomass_ Bacteria_Firmicutes_Clostridia_Christensenellales_Christensenellaceae_uncultured':0.21364,
('Unc01f5w_ uncultured bacterium_ thermophilic chicken dung - cow slurry fermentation_ Bacteria_Firmicutes_Clostridia_Christensenellales_Christensenellaceae_uncultured':0.04831,
('Unc90505_ uncultured bacterium_ mesophilic anaerobic digester which treats municipal wastewater sludge_ Bacteria_Firmicutes_Clostridia_Christensenellales_Christensenellaceae_uncultured':0.05153,
('Unc38551_ uncultured bacterium_ mangrove sediment_ Bacteria_Firmicutes_Clostridia_Christensenellales_Christensenellaceae_uncultured':0.04837,
('UncFir66_ uncultured Firmicutes bacterium_ methanogenic corn stalk degrading enrichment culture_ Bacteria_Firmicutes_Clostridia_Christensenellales_Christensenellaceae_uncultured':0.04844,
(('Unc42961_ uncultured bacterium_ anaerobic wastewater treatment system_ Bacteria_Firmicutes_Clostridia_Christensenellales_Christensenellaceae_uncultured':0.02695,
'Unc45891_ uncultured bacterium_ Guaymas Basin hydrothermal vent sediments_ Bacteria_Firmicutes_Clostridia_Christensenellales_Christensenellaceae_uncultured':0.04494
)97:0.01462,
('Unc00iu6_ uncultured bacterium_ anaerobic methanogenic UASB reactor_ Bacteria_Firmicutes_Clostridia_Christensenellales_Christensenellaceae_uncultured':0.03357,
(('Unc00qcj_ uncultured bacterium_ subsurface aquifer sediment_ Bacteria_Firmicutes_Clostridia_Christensenellales_Christensenellaceae_uncultured':0.00000,
('Unc000zn_ uncultured bacterium_ subsurface aquifer sediment_ Bacteria_Firmicutes_Clostridia_Christensenellales_Christensenellaceae_Christensenellaceae R-7 group':0.04358,
'Unc002vj_ uncultured bacterium_ subsurface aquifer sediment_ Bacteria_Firmicutes_Clostridia_Christensenellales_Christensenellaceae_Christensenellaceae R-7 group':0.11703
)99:0.08046
)99:0.03965,
(('Unc72669_ uncultured bacterium_ activated sludge in an anaerobic methane oxidation reactor_ Bacteria_Firmicutes_Clostridia_Christensenellales_Christensenellaceae_uncultured':0.06795,
('Unc00zpt_ uncultured bacterium_ ASBR reactor treating swine waste_ reactor 3_ day 360_ temperature_ 25 deg C_ am_ Bacteria_Firmicutes_Clostridia_Christensenellales_Christensenellaceae_uncultured':0.03588,
(('BP0Speci_ Christensenella sp._ Bacteria_Firmicutes_Clostridia_Christensenellales_Christensenellaceae_uncultured':0.05117,
'Unc26697_ uncultured bacterium_ mud volcano_ Bacteria_Firmicutes_Clostridia_Christensenellales_Christensenellaceae_uncultured':0.01590
)100:0.04080,
('Unc002a7_ uncultured bacterium_ subsurface aquifer sediment_ Bacteria_Firmicutes_Clostridia_Christensenellales_Christensenellaceae_uncultured':0.04482,
('BctEn346_ bacterium enrichment culture clone PKS4_ seaweed bed associated with a coastal hot spring_ Bacteria_Firmicutes_Clostridia_Christensenellales_Christensenellaceae_uncultured':0.05607,
('Unc009l5_ uncultured bacterium_ hydrocarbon contaminated saline-alkali soil_ Bacteria_Firmicutes_Clostridia_Christensenellales_Christensenellaceae_uncultured':0.03070,
('Unc31208_ uncultured bacterium HB69_ Bacteria_Firmicutes_Clostridia_Christensenellales_Christensenellaceae_uncultured':0.03550,
('UncB5704_ uncultured bacterium_ petroleum crude oil_ Bacteria_Firmicutes_Clostridia_Christensenellales_Christensenellaceae_uncultured':0.03279,
('Unc51666_ uncultured bacterium_ biofilm sampled in a treatment system for groundwater contaminated with BTEX_ MT_ Bacteria_Firmicutes_Clostridia_Christensenellales_Christensenellaceae_uncultured':0.08102,
('BctEn314_ bacterium enrichment culture clone E29_ brackish sediments_ Bacteria_Firmicutes_Clostridia_Christensenellales_Christensenellaceae_uncultured':0.07744,
('Unc01ean_ uncultured bacterium_ marine sediment_ Bacteria_Firmicutes_Clostridia_Christensenellales_Christensenellaceae_uncultured':0.04427,
('Unc01f59_ uncultured bacterium_ methane seep sediment_ Bacteria_Firmicutes_Clostridia_Christensenellales_Christensenellaceae_uncultured':0.06936,
'Unc01jif_ uncultured bacterium_ marine sediment_ Bacteria_Firmicutes_Clostridia_Christensenellales_Christensenellaceae_uncultured':0.04908
)88:0.02787
)63:0.02390
):0.00000
)100:0.05432
)90:0.02353
)88:0.01783
)76:0.02235
):0.00000
):0.00000
)92:0.01464
)72:0.00600
)72:0.01106,
('UncCl945_ uncultured Clostridiales bacterium_ push core sediment sample from the vadose zone of a hydrocarbon contaminated aqu_ Bacteria_Firmicutes_Clostridia_Christensenellales_Christensenellaceae_uncultured':0.02771,
(('Unc46427_ uncultured bacterium_ biochemical reactor 20-30cm core_ Bacteria_Firmicutes_Clostridia_Christensenellales_Christensenellaceae_uncultured':0.02672,
('UncFir56_ uncultured Firmicutes bacterium_ methanogenic corn stalk degrading enrichment culture_ Bacteria_Firmicutes_Clostridia_Christensenellales_Christensenellaceae_uncultured':0.03569,
('Unc57427_ uncultured bacterium_ poplar biomass_ Bacteria_Firmicutes_Clostridia_Christensenellales_Christensenellaceae_uncultured':0.01883,
'Unc70720_ uncultured bacterium_ poplar biomass_ Bacteria_Firmicutes_Clostridia_Christensenellales_Christensenellaceae_uncultured':0.04534
)100:0.05185
):0.00000
)93:0.02686,
(('Unc84547_ uncultured bacterium_ subsurface aquifer sediment_ Bacteria_Firmicutes_Clostridia_Christensenellales_Christensenellaceae_uncultured':0.04496,
('Unc00pau_ uncultured bacterium_ subsurface aquifer sediment_ Bacteria_Firmicutes_Clostridia_Christensenellales_Christensenellaceae_uncultured':0.04181,
('Unc01mys_ uncultured bacterium_ anaerobic sewage sludge_ Bacteria_Firmicutes_Clostridia_Christensenellales_Christensenellaceae_uncultured':0.40635,
'Unc81458_ uncultured bacterium_ mesophilic anaerobic digester which treats municipal wastewater sludge_ Bacteria_Firmicutes_Clostridia_Christensenellales_Christensenellaceae_uncultured':0.09945
)99:0.19029
)91:0.01932
)71:0.01188,
(('UncB3729_ uncultured bacterium_ rice paddy soil_ Bacteria_Firmicutes_Clostridia_Christensenellales_Christensenellaceae_uncultured':0.04105,
('Unc01fdu_ uncultured bacterium_ wetland sediments_ Bacteria_Firmicutes_Clostridia_Christensenellales_Christensenellaceae_uncultured':0.03482,
('Unc20036_ uncultured bacterium_ leachate sediment_ Bacteria_Firmicutes_Clostridia_Christensenellales_Christensenellaceae_uncultured':0.11554,
'UncCl941_ uncultured Clostridiales bacterium_ soil_ Bacteria_Firmicutes_Clostridia_Christensenellales_Christensenellaceae_uncultured':0.02812
)97:0.02232
)79:0.01591
)100:0.03179,
(('Unc82689_ uncultured bacterium_ subsurface aquifer sediment_ Bacteria_Firmicutes_Clostridia_Christensenellales_Christensenellaceae_uncultured':0.03367,
'Unc85245_ uncultured bacterium_ subsurface aquifer sediment_ Bacteria_Firmicutes_Clostridia_Christensenellales_Christensenellaceae_uncultured':0.07939
)98:0.02378,
(('Unc85713_ uncultured bacterium_ subsurface aquifer sediment_ Bacteria_Firmicutes_Clostridia_Christensenellales_Christensenellaceae_uncultured':0.08553,
('Unc00i3b_ uncultured bacterium_ subsurface aquifer sediment_ Bacteria_Firmicutes_Clostridia_Christensenellales_Christensenellaceae_uncultured':0.19479,
'Unc00q6k_ uncultured bacterium_ subsurface aquifer sediment_ Bacteria_Firmicutes_Clostridia_Christensenellales_Christensenellaceae_uncultured':0.23986
)76:0.10225
):0.00000,
(('Unc003mq_ uncultured bacterium_ subsurface aquifer sediment_ Bacteria_Firmicutes_Clostridia_Christensenellales_Christensenellaceae_uncultured':0.26583,
'Unc85825_ uncultured bacterium_ subsurface aquifer sediment_ Bacteria_Firmicutes_Clostridia_Christensenellales_Christensenellaceae_uncultured':0.19759
):0.00000,
('Unc004zh_ uncultured bacterium_ subsurface aquifer sediment_ Bacteria_Firmicutes_Clostridia_Christensenellales_Christensenellaceae_uncultured':0.04389,
'Unc00pt7_ uncultured bacterium_ subsurface aquifer sediment_ Bacteria_Firmicutes_Clostridia_Christensenellales_Christensenellaceae_uncultured':0.05521
)100:0.07877
):0.00000
)97:0.03494
)92:0.01500
)83:0.02129
):0.00000
):0.00000
)87:0.02280
)93:0.01791
):0.00000
)80:0.01030
)67:0.01326
):0.00000
)63:0.00673
):0.00000
)99_uncultured:0.03136
):0.00000
)93:0.05664
)84:0.01433,
(('Unc00dd5_ uncultured bacterium_ spring pit_ Bacteria_Firmicutes_Clostridia_Christensenellales_Christensenellaceae_uncultured':0.13891,
('UncF1062_ uncultured Firmicutes bacterium_ water_ Bacteria_Firmicutes_Clostridia_Christensenellales_Christensenellaceae':0.15285,
('UncB5531_ uncultured bacterium_ anaerobic system treated with terephthalate contained wastewater_ Bacteria_Firmicutes_Clostridia_Christensenellales_Christensenellaceae':0.06130,
('Unc88033_ uncultured bacterium_ mesophilic anaerobic digester which treats municipal wastewater sludge_ Bacteria_Firmicutes_Clostridia_Christensenellales_Christensenellaceae_uncultured':0.04372,
('UncB3682_ uncultured bacterium_ rice paddy soil_ Bacteria_Firmicutes_Clostridia_Christensenellales_Christensenellaceae_uncultured':0.02659,
('UncB5344_ uncultured bacterium_ rice paddy soil_ Bacteria_Firmicutes_Clostridia_Christensenellales_Christensenellaceae_uncultured':0.03186,
'UncC1437_ uncultured Clostridiales bacterium_ push core sediment sample from the vadose zone of a hydrocarbon contaminated aqu_ Bacteria_Firmicutes_Clostridia_Christensenellales_Christensenellaceae_uncultured':0.05074
)88:0.01939
)68:0.01165
)93_uncultured:0.01885
):0.00000
)80:0.02177
)98:0.04827,
(((('Unc01m3d_ uncultured bacterium_ Odontotermes yunnanensis_ insect gut_ Bacteria_Firmicutes_Clostridia_Christensenellales_Christensenellaceae_Christensenellaceae R-7 group':0.09292,
'UncCl822_ uncultured Clostridiaceae bacterium_ Shelfordella lateralis_ gut homogenate from the colon of the cockroach_ Bacteria_Firmicutes_Clostridia_Christensenellales_Christensenellaceae_Christensenellaceae R-7 group':0.12617
)96:0.04488,
(('Unc00pb1_ uncultured bacterium_ subsurface aquifer sediment_ Bacteria_Firmicutes_Clostridia_Christensenellales_Christensenellaceae_Christensenellaceae R-7 group':0.02705,
('Unc001y0_ uncultured bacterium_ subsurface aquifer sediment_ Bacteria_Firmicutes_Clostridia_Christensenellales_Christensenellaceae_Christensenellaceae R-7 group':0.09444,
('Unc00eh5_ uncultured bacterium_ subsurface aquifer sediment_ Bacteria_Firmicutes_Clostridia_Christensenellales_Christensenellaceae_Christensenellaceae R-7 group':0.07469,
(('Unc001eo_ uncultured bacterium_ subsurface aquifer sediment_ Bacteria_Firmicutes_Clostridia_Christensenellales_Christensenellaceae_Christensenellaceae R-7 group':0.13539,
'Unc00hbg_ uncultured bacterium_ subsurface aquifer sediment_ Bacteria_Firmicutes_Clostridia_Christensenellales_Christensenellaceae_Christensenellaceae R-7 group':0.02088
)100:0.13327,
('Unc00hh1_ uncultured bacterium_ subsurface aquifer sediment_ Bacteria_Firmicutes_Clostridia_Christensenellales_Christensenellaceae_Christensenellaceae R-7 group':0.02903,
'Unc84325_ uncultured bacterium_ subsurface aquifer sediment_ Bacteria_Firmicutes_Clostridia_Christensenellales_Christensenellaceae_Christensenellaceae R-7 group':0.09213
)100:0.13013
)100:0.11843
)100:0.15666
):0.00000
)86:0.05610,
(('Unc00hat_ uncultured bacterium_ subsurface aquifer sediment_ Bacteria_Firmicutes_Clostridia_Christensenellales_Christensenellaceae_Christensenellaceae R-7 group':0.07092,
('Unc00656_ uncultured bacterium_ subsurface aquifer sediment_ Bacteria_Firmicutes_Clostridia_Christensenellales_Christensenellaceae_Christensenellaceae R-7 group':0.00015,
('Unc0059b_ uncultured bacterium_ subsurface aquifer sediment_ Bacteria_Firmicutes_Clostridia_Christensenellales_Christensenellaceae_Christensenellaceae R-7 group':0.06874,
'Unc85973_ uncultured bacterium_ subsurface aquifer sediment_ Bacteria_Firmicutes_Clostridia_Christensenellales_Christensenellaceae_Christensenellaceae R-7 group':0.24183
)98:0.01738
)96:0.02434
)100:0.07013,
(('Unc33940_ uncultured bacterium_ from swine intestine_ Bacteria_Firmicutes_Clostridia_Christensenellales_Christensenellaceae_Christensenellaceae R-7 group':0.05201,
'UncCl217_ uncultured Clostridiales bacterium_ Termite_ Reticulitermes speratus_ Bacteria_Firmicutes_Clostridia_Christensenellales_Christensenellaceae_Christensenellaceae R-7 group':0.15150
)89:0.02111,
('Unc75469_ uncultured bacterium_ Evry municipal wastewater treatment plant_ Bacteria_Firmicutes_Clostridia_Christensenellales_Christensenellaceae_Christensenellaceae R-7 group':0.12461,
('G7RGer10_ Blattella germanica _German cockroach__ Bacteria_Firmicutes_Clostridia_Christensenellales_Christensenellaceae_Christensenellaceae R-7 group':0.14186,
('UncCl821_ uncultured Clostridiaceae bacterium_ Shelfordella lateralis_ gut homogenate from the colon of the cockroach_ Bacteria_Firmicutes_Clostridia_Christensenellales_Christensenellaceae_Christensenellaceae R-7 group':0.02148,
'UncFi753_ uncultured Firmicutes bacterium_ Hemideina thoracica _Auckland tree weta__ gut_ Bacteria_Firmicutes_Clostridia_Christensenellales_Christensenellaceae_Christensenellaceae R-7 group':0.07127
)89:0.02914
)100:0.10147
)69:0.01351
)97:0.05906
):0.00000
)83:0.03004
)97:0.03918,
(('Unc00ppn_ uncultured bacterium_ anaerobic granular sludge_ Bacteria_Firmicutes_Clostridia_Christensenellales_Christensenellaceae_Christensenellaceae R-7 group':0.11016,
('Unc01rlx_ uncultured bacterium_ Odontotermes yunnanensis_ insect gut_ Bacteria_Firmicutes_Clostridia_Christensenellales_Christensenellaceae_Christensenellaceae R-7 group':0.09245,
'Unc020a4_ uncultured bacterium_ Odontotermes yunnanensis_ insect gut_ Bacteria_Firmicutes_Clostridia_Christensenellales_Christensenellaceae_Christensenellaceae R-7 group':0.10006
)78:0.02323
):0.00000,
((('Unc00exl_ uncultured bacterium_ subsurface aquifer sediment_ Bacteria_Firmicutes_Clostridia_Christensenellales_Christensenellaceae_Christensenellaceae R-7 group':0.07247,
('L9XZZZZZ.1673_ m54163_221017_145405/64488204/ccs_ Bacteria/Firmicutes/Clostridia_1/Christensenellales_Christensenellaceae/Christensenellaceae R-7 group':0.08892,
('UncFi857_ uncultured Firmicutes bacterium_ pit mud_ Bacteria_Firmicutes_Clostridia_Christensenellales_Christensenellaceae_Christensenellaceae R-7 group':0.06545,
('L9XZZZZZ.101_ m54163_221017_145405/27001158/ccs_ Bacteria/Firmicutes/Clostridia_1/Christensenellales_Christensenellaceae/Christensenellaceae R-7 group':0.11624,
'L9XZZZZZ.1637_ m54163_221017_145405/21103109/ccs_ Bacteria/Firmicutes/Clostridia_1/Christensenellales_Christensenellaceae/Christensenellaceae R-7 group':0.10588
)87:0.02060
)88:0.02826
):0.00000
)73:0.04065,
((('Unc36624_ uncultured bacterium_ Pachnoda ephippiata_ hindgut homogenate of Pachnoda ephippiata larva_ Bacteria_Firmicutes_Clostridia_Christensenellales_Christensenellaceae_Christensenellaceae R-7 group':0.03670,
'Unc67934_ uncultured bacterium_ mesophilic anaerobic digester which treats municipal wastewater sludge_ Bacteria_Firmicutes_Clostridia_Christensenellales_Christensenellaceae_Christensenellaceae R-7 group':0.06261
)90:0.02503,
(('UncFi411_ uncultured Firmicutes bacterium_ Panesthia angustipennis_ cockroach gut homogenate_ Bacteria_Firmicutes_Clostridia_Christensenellales_Christensenellaceae_Christensenellaceae R-7 group':0.04451,
'UncFi507_ uncultured Firmicutes bacterium_ Byrsotria fumigata_ cockroach gut homogenate_ Bacteria_Firmicutes_Clostridia_Christensenellales_Christensenellaceae_Christensenellaceae R-7 group':0.17332
)100:0.03455,
(('Unc01jgl_ uncultured bacterium_ Odontotermes yunnanensis_ insect gut_ Bacteria_Firmicutes_Clostridia_Christensenellales_Christensenellaceae_Christensenellaceae R-7 group':0.04851,
'Unc02049_ uncultured bacterium_ Pachnoda ephippiata_ larval hindgut_ Bacteria_Firmicutes_Clostridia_Christensenellales_Christensenellaceae_Christensenellaceae R-7 group':0.07176
)93:0.02250,
('Unc30351_ uncultured bacterium_ full-scale anaerobic bioreactor sludge treating brewery waste_ Bacteria_Firmicutes_Clostridia_Christensenellales_Christensenellaceae_Christensenellaceae R-7 group':0.06932,
'UncB3095_ uncultured bacterium_ deep coal seem groundwater_ Bacteria_Firmicutes_Clostridia_Christensenellales_Christensenellaceae_Christensenellaceae R-7 group':0.01286
)94:0.03092
)95:0.01791
)81:0.01130
)96:0.01672,
('Unc92968_ uncultured bacterium_ Equus equus_ Horse feces_ Bacteria_Firmicutes_Clostridia_Christensenellales_Christensenellaceae_Christensenellaceae R-7 group':0.10635,
('Unc94570_ uncultured bacterium_ urban aerosol_ Bacteria_Firmicutes_Clostridia_Christensenellales_Christensenellaceae_Christensenellaceae R-7 group':0.10631,
(('Gu2Met51_ gut metagenome_ human stools_ Bacteria_Firmicutes_Clostridia_Christensenellales_Christensenellaceae_Christensenellaceae R-7 group':0.04337,
('Unc019ym_ uncultured bacterium_ ASBR reactor treating swine waste_ reactor 4_ day 360_ temperature_ 25 deg C_ am_ Bacteria_Firmicutes_Clostridia_Christensenellales_Christensenellaceae_Christensenellaceae R-7 group':0.02058,
'UncChri5_ uncultured Christensenellaceae bacterium_ fermentation pitmud_ Bacteria_Firmicutes_Clostridia_Christensenellales_Christensenellaceae_Christensenellaceae R-7 group':0.14625
)100:0.04241
)100:0.06295,
('Unc62515_ uncultured bacterium_ anaerobic digester treating feedstock_ Bacteria_Firmicutes_Clostridia_Christensenellales_Christensenellaceae_Christensenellaceae R-7 group':0.11111,
((('Unc00lit_ uncultured bacterium_ Colobus angolensis_ Angola Colobus feces_ Bacteria_Firmicutes_Clostridia_Christensenellales_Christensenellaceae_Christensenellaceae R-7 group':0.08542,
'Unc91798_ uncultured bacterium_ Colobus angolensis_ Angola Colobus feces_ Bacteria_Firmicutes_Clostridia_Christensenellales_Christensenellaceae_Christensenellaceae R-7 group':0.08155
)100:0.03260,
('UncO8335_ uncultured organism_ Homo sapiens_ gastrointestinal specimens_ Bacteria_Firmicutes_Clostridia_Christensenellales_Christensenellaceae_Christensenellaceae R-7 group':0.06791,
(('Unc00c1y_ uncultured bacterium_ Pongo pygmaeus abelii_ Sumatran orangutan feces_ Bacteria_Firmicutes_Clostridia_Christensenellales_Christensenellaceae_Christensenellaceae R-7 group':0.09522,
('Unc00gkv_ uncultured bacterium_ human feces_ subj11_ 0 weeks_ carb-r diet_ Bacteria_Firmicutes_Clostridia_Christensenellales_Christensenellaceae_Christensenellaceae R-7 group':0.03369,
'Unc00hiz_ uncultured bacterium_ human feces_ subj06_ 12 weeks_ fat-r diet_ Bacteria_Firmicutes_Clostridia_Christensenellales_Christensenellaceae_Christensenellaceae R-7 group':0.04352
)100:0.09902
)99:0.03311,
('L2QZ7250_ metagenome_ unknown_ Bacteria_Firmicutes_Clostridia_Christensenellales_Christensenellaceae_Christensenellaceae R-7 group':0.00213,
('Unc01hul_ uncultured bacterium_ Homo sapiens_ feces of adult twins and mothers_ sample TS25_ Bacteria_Firmicutes_Clostridia_Christensenellales_Christensenellaceae_Christensenellaceae R-7 group':0.03300,
('Unc00gok_ uncultured bacterium_ human feces_ subj11_ 0 weeks_ carb-r diet_ Bacteria_Firmicutes_Clostridia_Christensenellales_Christensenellaceae_Christensenellaceae R-7 group':0.04554,
'Unc00r3s_ uncultured bacterium_ human feces_ subj11_ 26 weeks_ carb-r diet_ Bacteria_Firmicutes_Clostridia_Christensenellales_Christensenellaceae_Christensenellaceae R-7 group':0.11206
)100:0.04844
)98:0.00830
):0.00000
)69:0.00334
)100:0.06146
)99:0.02445,
(('Unc00z4b_ uncultured bacterium_ ASBR reactor treating swine waste_ reactor 1_ day 360_ temperature_ 25 deg C_ am_ Bacteria_Firmicutes_Clostridia_Christensenellales_Christensenellaceae_Christensenellaceae R-7 group':0.03600,
('Unc0036r_ uncultured bacterium_ human feces_ subj11_ 26 weeks_ carb-r diet_ Bacteria_Firmicutes_Clostridia_Christensenellales_Christensenellaceae_Christensenellaceae R-7 group':0.07346,
('L2QZ5399_ metagenome_ unknown_ Bacteria_Firmicutes_Clostridia_Christensenellales_Christensenellaceae_Christensenellaceae R-7 group':0.00911,
('Unc48407_ uncultured bacterium_ composting sample_ Bacteria_Firmicutes_Clostridia_Christensenellales_Christensenellaceae_Christensenellaceae R-7 group':0.21438,
('Unc88348_ uncultured bacterium_ human feces_ subj06_ 12 weeks_ fat-r diet_ Bacteria_Firmicutes_Clostridia_Christensenellales_Christensenellaceae_Christensenellaceae R-7 group':0.05095,
('UncCl681_ uncultured Clostridiales bacterium_ low temperature anaerobic bioreactor_ Bacteria_Firmicutes_Clostridia_Christensenellales_Christensenellaceae_Christensenellaceae R-7 group':0.06285,
(('Unc84568_ uncultured bacterium_ subsurface aquifer sediment_ Bacteria_Firmicutes_Clostridia_Christensenellales_Christensenellaceae_Christensenellaceae R-7 group':0.23555,
('Unc00373_ uncultured bacterium_ human feces_ subj11_ 52 weeks_ carb-r diet_ Bacteria_Firmicutes_Clostridia_Christensenellales_Christensenellaceae_Christensenellaceae R-7 group':0.41676,
'Unc01iv7_ uncultured bacterium_ fermentation pitmud_ Bacteria_Firmicutes_Clostridia_Christensenellales_Christensenellaceae_Christensenellaceae R-7 group':0.26176
)74:0.02787
)88:0.06026,
('Unc94339_ uncultured bacterium_ Potamochoerus porcus_ Red river hog feces_ Bacteria_Firmicutes_Clostridia_Christensenellales_Christensenellaceae_Christensenellaceae R-7 group':0.47173,
('Unc59641_ uncultured bacterium_ Evry municipal wastewater treatment plant_ Bacteria_Firmicutes_Clostridia_Christensenellales_Christensenellaceae_Christensenellaceae R-7 group':0.07097,
'UncFi926_ uncultured Firmicutes bacterium_ biogas slurry from anaerobic fermentation of pig manure_ Bacteria_Firmicutes_Clostridia_Christensenellales_Christensenellaceae_Christensenellaceae R-7 group':0.20974
)98:0.06847
):0.00000
)94:0.07667
)92:0.05854
)70:0.01806
)84:0.01661
)67:0.00335
)99:0.03351
)74:0.02045,
((('Unc01lr9_ uncultured bacterium_ Homo sapiens_ feces of adult twins and mothers_ sample TS2_ Bacteria_Firmicutes_Clostridia_Christensenellales_Christensenellaceae_Christensenellaceae R-7 group':0.02583,
'UncBa732_ uncultured bacterium_ geese_ cecum mucosa_ Bacteria_Firmicutes_Clostridia_Christensenellales_Christensenellaceae_Christensenellaceae R-7 group':0.10681
)99:0.07747,
('Gu2Met62_ gut metagenome_ human stools_ Bacteria_Firmicutes_Clostridia_Christensenellales_Christensenellaceae_Christensenellaceae R-7 group':0.02555,
('Unc84161_ uncultured bacterium_ human feces_ subj10_ 12 weeks_ carb-r diet_ Bacteria_Firmicutes_Clostridia_Christensenellales_Christensenellaceae_Christensenellaceae R-7 group':0.08998,
'Unc91809_ uncultured bacterium_ Colobus angolensis_ Angola Colobus feces_ Bacteria_Firmicutes_Clostridia_Christensenellales_Christensenellaceae_Christensenellaceae R-7 group':0.04972
)71:0.02616
)78:0.02098
):0.00000,
(('Unc34858_ uncultured bacterium_ human faecal sample_ Bacteria_Firmicutes_Clostridia_Christensenellales_Christensenellaceae_Christensenellaceae R-7 group':0.13221,
('Unc00uqh_ uncultured bacterium_ ASBR reactor treating swine waste_ reactor 1_ day 700_ temperature_ 25 deg C_ am_ Bacteria_Firmicutes_Clostridia_Christensenellales_Christensenellaceae_Christensenellaceae R-7 group':0.22623,
('Unc88030_ uncultured bacterium_ mesophilic anaerobic digester which treats municipal wastewater sludge_ Bacteria_Firmicutes_Clostridia_Christensenellales_Christensenellaceae_Christensenellaceae R-7 group':0.07207,
('Unc61264_ uncultured bacterium_ mesophilic anaerobic digester which treats municipal wastewater sludge_ Bacteria_Firmicutes_Clostridia_Christensenellales_Christensenellaceae_Christensenellaceae R-7 group':0.12612,
('Unc70569_ uncultured bacterium_ mesophilic anaerobic digester which treats municipal wastewater sludge_ Bacteria_Firmicutes_Clostridia_Christensenellales_Christensenellaceae_Christensenellaceae R-7 group':0.16586,
'UncSp812_ uncultured Spirochaetales bacterium_ anaerobic sludge in ABR reactor_ Bacteria_Firmicutes_Clostridia_Christensenellales_Christensenellaceae_Christensenellaceae R-7 group':0.05853
):0.00000
)100:0.14293
)74:0.03880
)72:0.04156
):0.00000,
(('UncSp218_ uncultured spirochete_ TCE-contaminated site_ Bacteria_Firmicutes_Clostridia_Christensenellales_Christensenellaceae_Christensenellaceae R-7 group':0.03317,
('Unc01ekv_ uncultured bacterium_ mixed culture fermentation reactor_ Bacteria_Firmicutes_Clostridia_Christensenellales_Christensenellaceae_Christensenellaceae R-7 group':0.15450,
'Unc82457_ uncultured bacterium_ mesophilic anaerobic digester which treats municipal wastewater sludge_ Bacteria_Firmicutes_Clostridia_Christensenellales_Christensenellaceae_Christensenellaceae R-7 group':0.07509
)100:0.06214
)92:0.03801,
(('IngBac71_ iron-reducing bacterium enrichment culture clone H_ paddy soil from mining area_ Bacteria_Firmicutes_Clostridia_Christensenellales_Christensenellaceae_Christensenellaceae R-7 group':0.10700,
'Unc40714_ uncultured bacterium_ thermophilic biogas reactor fed with renewable biomass_ Bacteria_Firmicutes_Clostridia_Christensenellales_Christensenellaceae_Christensenellaceae R-7 group':0.01967
)100:0.05292,
('Unc01re6_ uncultured bacterium_ Choloepus didactylus_ feces_ Bacteria_Firmicutes_Clostridia_Christensenellales_Christensenellaceae_Christensenellaceae R-7 group':0.04417,
'Unc24337_ uncultured bacterium_ cow manure_ Bacteria_Firmicutes_Clostridia_Christensenellales_Christensenellaceae_Christensenellaceae R-7 group':0.05242
)92:0.02460
)94:0.05169
):0.00000
):0.00000
):0.00000
)63:0.02041
)63:0.01282
):0.00000
)85:0.01652
)75:0.01124
)79:0.00799
)89:0.01251
):0.00000,
((('Unc41183_ uncultured bacterium_ oxic-anoxic interphase of flooded paddy soil_ Bacteria_Firmicutes_Clostridia_Christensenellales_Christensenellaceae_Christensenellaceae R-7 group':0.15153,
('Unc86129_ uncultured bacterium_ subsurface aquifer sediment_ Bacteria_Firmicutes_Clostridia_Christensenellales_Christensenellaceae_Christensenellaceae R-7 group':0.18581,
('Unc85117_ uncultured bacterium_ human feces_ subj10_ 12 weeks_ carb-r diet_ Bacteria_Firmicutes_Clostridia_Christensenellales_Christensenellaceae_Christensenellaceae R-7 group':0.25307,
('Unc00ay4_ uncultured bacterium_ Colobus angolensis_ Angola Colobus feces_ Bacteria_Firmicutes_Clostridia_Christensenellales_Christensenellaceae_Christensenellaceae R-7 group':0.07906,
'Unc00scy_ uncultured bacterium_ Loxodonta africana_ African elephant feces_ Bacteria_Firmicutes_Clostridia_Christensenellales_Christensenellaceae_Christensenellaceae R-7 group':0.23400
):0.00000
)63:0.03903
):0.00000
)91:0.03714,
('Unc0034y_ uncultured bacterium_ subsurface aquifer sediment_ Bacteria_Firmicutes_Clostridia_Christensenellales_Christensenellaceae_Christensenellaceae R-7 group':0.00636,
('Unc004vt_ uncultured bacterium_ subsurface aquifer sediment_ Bacteria_Firmicutes_Clostridia_Christensenellales_Christensenellaceae_Christensenellaceae R-7 group':0.03429,
('Unc00fh3_ uncultured bacterium_ subsurface aquifer sediment_ Bacteria_Firmicutes_Clostridia_Christensenellales_Christensenellaceae_Christensenellaceae R-7 group':0.12251,
('Unc00fa0_ uncultured bacterium_ subsurface aquifer sediment_ Bacteria_Firmicutes_Clostridia_Christensenellales_Christensenellaceae_Christensenellaceae R-7 group':0.20535,
('Unc00f9s_ uncultured bacterium_ subsurface aquifer sediment_ Bacteria_Firmicutes_Clostridia_Christensenellales_Christensenellaceae_Christensenellaceae R-7 group':0.14366,
('Unc84640_ uncultured bacterium_ subsurface aquifer sediment_ Bacteria_Firmicutes_Clostridia_Christensenellales_Christensenellaceae_Christensenellaceae R-7 group':0.13513,
('Unc00f9p_ uncultured bacterium_ subsurface aquifer sediment_ Bacteria_Firmicutes_Clostridia_Christensenellales_Christensenellaceae_Christensenellaceae R-7 group':0.21062,
'Unc84344_ uncultured bacterium_ subsurface aquifer sediment_ Bacteria_Firmicutes_Clostridia_Christensenellales_Christensenellaceae_Christensenellaceae R-7 group':0.16813
):0.00000
):0.00000
):0.00000
)74:0.02261
):0.00000
)90:0.03475
)98:0.05074
):0.00000,
(((('Unc0000i_ uncultured bacterium_ Papio hamadryas_ hamadryas baboon feces_ Bacteria_Firmicutes_Clostridia_Christensenellales_Christensenellaceae_Christensenellaceae R-7 group':0.18548,
'Unc00j8i_ uncultured bacterium_ Colobus angolensis_ Angola Colobus feces_ Bacteria_Firmicutes_Clostridia_Christensenellales_Christensenellaceae_Christensenellaceae R-7 group':0.04012
)87:0.01587,
('Unc98920_ uncultured bacterium_ Evry municipal wastewater treatment plant_ Bacteria_Firmicutes_Clostridia_Christensenellales_Christensenellaceae_Christensenellaceae R-7 group':0.05831,
('UncRu365_ uncultured rumen bacterium_ rumen contents from Holstein heifer _Bos taurus__ Bacteria_Firmicutes_Clostridia_Christensenellales_Christensenellaceae_Christensenellaceae R-7 group':0.03652,
('UncR3123_ uncultured rumen bacterium_ yak_ 4 yrs. old_ rumen_ Bacteria_Firmicutes_Clostridia_Christensenellales_Christensenellaceae_Christensenellaceae R-7 group':0.07062,
('Unc89050_ uncultured bacterium_ Elephas maximus_ Asiatic elephant feces_ Bacteria_Firmicutes_Clostridia_Christensenellales_Christensenellaceae_Christensenellaceae R-7 group':0.09924,
('Unc00531_ uncultured bacterium_ Elephas maximus_ Asiatic elephant feces_ Bacteria_Firmicutes_Clostridia_Christensenellales_Christensenellaceae_Christensenellaceae R-7 group':0.13489,
'Unc00k7d_ uncultured bacterium_ Elephas maximus_ Asiatic elephant feces_ Bacteria_Firmicutes_Clostridia_Christensenellales_Christensenellaceae_Christensenellaceae R-7 group':0.02643
)97:0.01166
)100:0.02773
)96:0.02325
)87:0.01623
):0.00000
)92:0.00994,
('Unc54818_ uncultured bacterium_ Taurotragus oryx_ gastrointestinal tract of eland_ Bacteria_Firmicutes_Clostridia_Christensenellales_Christensenellaceae_Christensenellaceae R-7 group':0.07209,
((('Unc84173_ uncultured bacterium_ human feces_ subj10_ 12 weeks_ carb-r diet_ Bacteria_Firmicutes_Clostridia_Christensenellales_Christensenellaceae_Christensenellaceae R-7 group':0.05353,
('Gu2Met54_ gut metagenome_ human stools_ Bacteria_Firmicutes_Clostridia_Christensenellales_Christensenellaceae_Christensenellaceae R-7 group':0.01761,
'Unc00pyv_ uncultured bacterium_ human feces_ subj10_ 12 weeks_ carb-r diet_ Bacteria_Firmicutes_Clostridia_Christensenellales_Christensenellaceae_Christensenellaceae R-7 group':0.04006
)81:0.01594
)97:0.03500,
('Unc61726_ uncultured bacterium_ anaerobic digester treating feedstock_ Bacteria_Firmicutes_Clostridia_Christensenellales_Christensenellaceae_Christensenellaceae R-7 group':0.08921,
('Unc00kae_ uncultured bacterium_ Elephas maximus_ Asiatic elephant feces_ Bacteria_Firmicutes_Clostridia_Christensenellales_Christensenellaceae_Christensenellaceae R-7 group':0.14926,
'Unc60753_ uncultured bacterium_ mesophilic anaerobic digester which treats municipal wastewater sludge_ Bacteria_Firmicutes_Clostridia_Christensenellales_Christensenellaceae_Christensenellaceae R-7 group':0.05897
)85:0.03443
)90:0.03230
):0.00000,
(('Unc018ub_ uncultured bacterium_ anaerobic bioreactors treating cassava pulp and pig manure_ Bacteria_Firmicutes_Clostridia_Christensenellales_Christensenellaceae_Christensenellaceae R-7 group':0.00307,
('Unc00q5t_ uncultured bacterium_ subsurface aquifer sediment_ Bacteria_Firmicutes_Clostridia_Christensenellales_Christensenellaceae_Christensenellaceae R-7 group':0.16370,
'Unc60062_ uncultured bacterium_ mesophilic anaerobic digester which treats municipal wastewater sludge_ Bacteria_Firmicutes_Clostridia_Christensenellales_Christensenellaceae_Christensenellaceae R-7 group':0.03922
)100:0.06724
)100:0.04789,
('Unc20179_ uncultured bacterium_ petrochemcial wastewater treatment plant sludge_ Bacteria_Firmicutes_Clostridia_Christensenellales_Christensenellaceae_Christensenellaceae R-7 group':0.01418,
(('Unc023jw_ uncultured bacterium_ brewery wastewater methanogenesis UASB_ New Belgium Brewery WWTP_ Bacteria_Firmicutes_Clostridia_Christensenellales_Christensenellaceae_Christensenellaceae R-7 group':0.05408,
('Unc27443_ uncultured bacterium_ anaerobic digester_ Bacteria_Firmicutes_Clostridia_Christensenellales_Christensenellaceae_Christensenellaceae R-7 group':0.03292,
'Unc73556_ uncultured bacterium_ Mahananda river water_ Bacteria_Firmicutes_Clostridia_Christensenellales_Christensenellaceae_Christensenellaceae R-7 group':0.04345
):0.00000
):0.00000,
('Unc57822_ uncultured bacterium_ oil reservoir_ Bacteria_Firmicutes_Clostridia_Christensenellales_Christensenellaceae_Christensenellaceae R-7 group':0.02331,
(('Unc020w5_ uncultured bacterium_ brewery wastewater pilot reactor_ New Belgium Brewery WWTP_ Bacteria_Firmicutes_Clostridia_Christensenellales_Christensenellaceae_Christensenellaceae R-7 group':0.04570,
(('Unc83774_ uncultured bacterium_ subsurface aquifer sediment_ Bacteria_Firmicutes_Clostridia_Christensenellales_Christensenellaceae_Christensenellaceae R-7 group':0.10622,
('Unc71575_ uncultured bacterium_ mesophilic anaerobic digester which treats municipal wastewater sludge_ Bacteria_Firmicutes_Clostridia_Christensenellales_Christensenellaceae_Christensenellaceae R-7 group':0.21712,
'UncFir61_ uncultured Firmicutes bacterium_ methanogenic corn stalk degrading enrichment culture_ Bacteria_Firmicutes_Clostridia_Christensenellales_Christensenellaceae_Christensenellaceae R-7 group':0.05969
)92:0.03918
)83:0.03045,
('Unc00bcc_ uncultured bacterium_ Equus equus_ Horse feces_ Bacteria_Firmicutes_Clostridia_Christensenellales_Christensenellaceae_Christensenellaceae R-7 group':0.14829,
('Unc91082_ uncultured bacterium_ mesophilic anaerobic digester which treats municipal wastewater sludge_ Bacteria_Firmicutes_Clostridia_Christensenellales_Christensenellaceae_Christensenellaceae R-7 group':0.07480,
('Unc01y72_ uncultured bacterium_ brewery wastewater pilot reactor_ New Belgium Brewery WWTP_ Bacteria_Firmicutes_Clostridia_Christensenellales_Christensenellaceae_Christensenellaceae R-7 group':0.14406,
'Unc0235j_ uncultured bacterium_ anaerobic fermentation reactor with the mixture of waste activated sludge and ca_ Bacteria_Firmicutes_Clostridia_Christensenellales_Christensenellaceae_Christensenellaceae R-7 group':0.06492
)67:0.01480
)92:0.01817
)85:0.01568
)100:0.03256
)88:0.01058,
(('BctEn493_ bacterium enrichment culture clone DPF35_ sediment from the anoxic subsurface _about 10-30 cm deep_ of fresh water duck po_ Bacteria_Firmicutes_Clostridia_Christensenellales_Christensenellaceae_Christensenellaceae R-7 group':0.02193,
'Unc86938_ uncultured bacterium_ gray microbial mat from sulfidic water_ Zveplenica karst spring_ Gorenja Trebusa_ Bacteria_Firmicutes_Clostridia_Christensenellales_Christensenellaceae_Christensenellaceae R-7 group':0.06661
)64:0.00828,
(('Unc36336_ uncultured bacterium_ microbial mat from sulfidic cave spring Lower Kane Cave_ Big Horn_ sample LKC22_ Bacteria_Firmicutes_Clostridia_Christensenellales_Christensenellaceae_Christensenellaceae R-7 group':0.02647,
('Unc00i0j_ uncultured bacterium_ anaerobic reactor treating synthetic brewery wastewater_ Bacteria_Firmicutes_Clostridia_Christensenellales_Christensenellaceae_Christensenellaceae R-7 group':0.05434,
'Unc90471_ uncultured bacterium_ mesophilic anaerobic digester which treats municipal wastewater sludge_ Bacteria_Firmicutes_Clostridia_Christensenellales_Christensenellaceae_Christensenellaceae R-7 group':0.06272
)72:0.01241
):0.00000,
(('Unc40403_ uncultured bacterium_ sulphide-oxidizing bioreactor_ Bacteria_Firmicutes_Clostridia_Christensenellales_Christensenellaceae_Christensenellaceae R-7 group':0.03086,
('IngBac72_ iron-reducing bacterium enrichment culture clone H_ paddy soil from mining area_ Bacteria_Firmicutes_Clostridia_Christensenellales_Christensenellaceae_Christensenellaceae R-7 group':0.09332,
('Unc0010b_ uncultured bacterium_ subsurface aquifer sediment_ Bacteria_Firmicutes_Clostridia_Christensenellales_Christensenellaceae_Christensenellaceae R-7 group':0.03195,
'Unc00405_ uncultured bacterium_ subsurface aquifer sediment_ Bacteria_Firmicutes_Clostridia_Christensenellales_Christensenellaceae_Christensenellaceae R-7 group':0.05198
)100:0.03539
)97:0.01871
)97:0.01391,
('Unc001j3_ uncultured bacterium_ subsurface aquifer sediment_ Bacteria_Firmicutes_Clostridia_Christensenellales_Christensenellaceae_Christensenellaceae R-7 group':0.08005,
('Unc00qcv_ uncultured bacterium_ subsurface aquifer sediment_ Bacteria_Firmicutes_Clostridia_Christensenellales_Christensenellaceae_Christensenellaceae R-7 group':0.06841,
('Unc00400_ uncultured bacterium_ subsurface aquifer sediment_ Bacteria_Firmicutes_Clostridia_Christensenellales_Christensenellaceae_Christensenellaceae R-7 group':0.16552,
('Unc0020a_ uncultured bacterium_ subsurface aquifer sediment_ Bacteria_Firmicutes_Clostridia_Christensenellales_Christensenellaceae_Christensenellaceae R-7 group':0.04033,
'Unc00qct_ uncultured bacterium_ subsurface aquifer sediment_ Bacteria_Firmicutes_Clostridia_Christensenellales_Christensenellaceae_Christensenellaceae R-7 group':0.10992
)71:0.01972
)79:0.03246
)98:0.03594
)96:0.00771
)90:0.00156
)66:0.00609
)66:0.00785
)97:0.01159
)92:0.01072
):0.00000
)85:0.01719
)99:0.02315
):0.00000
):0.00000
)97:0.03813,
(((('Unc20389_ uncultured bacterium_ cattle rumen_ Bacteria_Firmicutes_Clostridia_Christensenellales_Christensenellaceae_Christensenellaceae R-7 group':0.08590,
'Unc99620_ uncultured bacterium_ pig_ pig feces following 15 week feeding of 44 ppm tylosin supplemented diet _Trial I_ Bacteria_Firmicutes_Clostridia_Christensenellales_Christensenellaceae_Christensenellaceae R-7 group':0.14232
)71:0.01459,
(('Unc00g93_ uncultured bacterium_ ASBR reactor treating swine waste_ reactor 3_ day 360_ temperature_ 25 deg C_ am_ Bacteria_Firmicutes_Clostridia_Christensenellales_Christensenellaceae_Christensenellaceae R-7 group':0.18118,
('Unc93713_ uncultured bacterium_ Pongo pygmaeus abelii_ Sumatran orangutan feces_ Bacteria_Firmicutes_Clostridia_Christensenellales_Christensenellaceae_Christensenellaceae R-7 group':0.28760,
'UncB4486_ uncultured bacterium_ feces of breeding pig fed a diet with cheese whey_ Bacteria_Firmicutes_Clostridia_Christensenellales_Christensenellaceae_Christensenellaceae R-7 group':0.00940
)87:0.01306
)97:0.03089,
('Unc57489_ uncultured bacterium_ Equus quagga_ gastrointestinal tract of zebra_ Bacteria_Firmicutes_Clostridia_Christensenellales_Christensenellaceae_Christensenellaceae R-7 group':0.05340,
('Unc54819_ uncultured bacterium_ Taurotragus oryx_ gastrointestinal tract of eland_ Bacteria_Firmicutes_Clostridia_Christensenellales_Christensenellaceae_Christensenellaceae R-7 group':0.08873,
'Unc63528_ uncultured bacterium_ Taurotragus oryx_ gastrointestinal tract of eland_ Bacteria_Firmicutes_Clostridia_Christensenellales_Christensenellaceae_Christensenellaceae R-7 group':0.00656
)97:0.03873
)88:0.03721
)87:0.02207
)79:0.01614,
(('UncR4367_ uncultured rumen bacterium_ yak_ 4 yrs. old_ rumen_ Bacteria_Firmicutes_Clostridia_Christensenellales_Christensenellaceae_Christensenellaceae R-7 group':0.07909,
('UncR3430_ uncultured rumen bacterium_ yak_ 4 yrs. old_ rumen_ Bacteria_Firmicutes_Clostridia_Christensenellales_Christensenellaceae_Christensenellaceae R-7 group':0.07613,
'UncRu341_ uncultured rumen bacterium_ PCR-derived sequence from rumen_ Bacteria_Firmicutes_Clostridia_Christensenellales_Christensenellaceae_Christensenellaceae R-7 group':0.03281
):0.00000
):0.00000,
('UncB5092_ uncultured bacterium_ feces of breeding pig fed a diet with cheese whey_ Bacteria_Firmicutes_Clostridia_Christensenellales_Christensenellaceae_Christensenellaceae R-7 group':0.03221,
(('UncR1198_ uncultured rumen bacterium_ Bos grunniens _yak__ Bacteria_Firmicutes_Clostridia_Christensenellales_Christensenellaceae_Christensenellaceae R-7 group':0.03340,
'UncR1558_ uncultured rumen bacterium_ Capra aegagrus hircus_ goat rumen mucosa_ Bacteria_Firmicutes_Clostridia_Christensenellales_Christensenellaceae_Christensenellaceae R-7 group':0.02327
)99:0.02156,
((('UncO8904_ uncultured organism_ Homo sapiens_ gastrointestinal specimens_ Bacteria_Firmicutes_Clostridia_Christensenellales_Christensenellaceae_Christensenellaceae R-7 group':0.02788,
'UncR5934_ uncultured rumen bacterium_ rumen_ Bacteria_Firmicutes_Clostridia_Christensenellales_Christensenellaceae_Christensenellaceae R-7 group':0.09319
)100:0.03936,
('Unc005qg_ uncultured bacterium_ Papio hamadryas_ Hamadryas Baboon feces_ Bacteria_Firmicutes_Clostridia_Christensenellales_Christensenellaceae_Christensenellaceae R-7 group':0.15968,
('Unc00gu4_ uncultured bacterium_ human feces_ subj09_ 52 weeks_ carb-r diet_ Bacteria_Firmicutes_Clostridia_Christensenellales_Christensenellaceae_Christensenellaceae R-7 group':0.04699,
('Unc00hv8_ uncultured bacterium_ Papio hamadryas_ Hamadryas Baboon feces_ Bacteria_Firmicutes_Clostridia_Christensenellales_Christensenellaceae_Christensenellaceae R-7 group':0.20787,
('Unc002ag_ uncultured bacterium_ human feces_ subj09_ 52 weeks_ carb-r diet_ Bacteria_Firmicutes_Clostridia_Christensenellales_Christensenellaceae_Christensenellaceae R-7 group':0.03819,
'Unc00f28_ uncultured bacterium_ human feces_ subj10_ 12 weeks_ carb-r diet_ Bacteria_Firmicutes_Clostridia_Christensenellales_Christensenellaceae_Christensenellaceae R-7 group':0.22206
)100:0.04270
)97:0.02987
)98:0.02513
)73:0.02193
)100:0.07045,
('Unc017zk_ uncultured bacterium_ Homo sapiens_ skin_ volar forearm_ Bacteria_Firmicutes_Clostridia_Christensenellales_Christensenellaceae_Christensenellaceae R-7 group':0.04786,
('Unc0226z_ uncultured bacterium_ Homo sapiens_ BC13F2_ female_ 13 years old_ sample_ human stool_ Bacteria_Firmicutes_Clostridia_Christensenellales_Christensenellaceae_Christensenellaceae R-7 group':0.01893,
('Unc82780_ uncultured bacterium_ healthy human stool_ Bacteria_Firmicutes_Clostridia_Christensenellales_Christensenellaceae_Christensenellaceae R-7 group':0.04109,
(('Unc00bjs_ uncultured bacterium_ Papio hamadryas_ hamadryas baboon feces_ Bacteria_Firmicutes_Clostridia_Christensenellales_Christensenellaceae_Christensenellaceae R-7 group':0.28253,
'Unc98197_ uncultured bacterium_ human feces_ subj07_ 12 weeks_ carb-r diet_ Bacteria_Firmicutes_Clostridia_Christensenellales_Christensenellaceae_Christensenellaceae R-7 group':0.14244
)99:0.05018,
('Unc80998_ uncultured bacterium_ human feces_ subj07_ 26 weeks_ carb-r diet_ Bacteria_Firmicutes_Clostridia_Christensenellales_Christensenellaceae_Christensenellaceae R-7 group':0.08370,
'Unc90526_ uncultured bacterium_ Papio hamadryas_ Hamadryas Baboon feces_ Bacteria_Firmicutes_Clostridia_Christensenellales_Christensenellaceae_Christensenellaceae R-7 group':0.09313
)76:0.02897
)100:0.05874
)100:0.03614
):0.00000
)97:0.00843
)78:0.00869
)70:0.01460
)99:0.05387
)99:0.05468
)91:0.01816,
(('UncSlu12_ uncultured sludge bacterium_ activated sludge in a livestock wastewater treament plant_ Bacteria_Firmicutes_Clostridia_Christensenellales_Christensenellaceae_Christensenellaceae R-7 group':0.03302,
('Unc00xom_ uncultured bacterium_ Ophiotermes sp._ termite hindgut homogenate_ Bacteria_Firmicutes_Clostridia_Christensenellales_Christensenellaceae_Christensenellaceae R-7 group':0.04175,
'UncBa970_ uncultured bacterium_ Termite_ Coptotermes formosanus_ Bacteria_Firmicutes_Clostridia_Christensenellales_Christensenellaceae_Christensenellaceae R-7 group':0.10524
)74:0.02516
)98:0.02932,
('Unc01330_ uncultured bacterium_ bovine_ rumen fluid pooled liquid phase microbiome from steers 8_ 64_ and 71_ 6 week sam_ Bacteria_Firmicutes_Clostridia_Christensenellales_Christensenellaceae_Christensenellaceae R-7 group':0.09694,
(('Unc54795_ uncultured bacterium_ Thompson_s gazelle _Gazella rufifrons__ herbivore gastrointestinal tract_ Bacteria_Firmicutes_Clostridia_Christensenellales_Christensenellaceae_Christensenellaceae R-7 group':0.04340,
'Unc76265_ uncultured bacterium_ Haemonchus contortus_ eggs_ larvae and adults of sheep abomasal nematode parasite_ Bacteria_Firmicutes_Clostridia_Christensenellales_Christensenellaceae_Christensenellaceae R-7 group':0.03231
)71:0.01882,
((('L2QZ6317_ metagenome_ unknown_ Bacteria_Firmicutes_Clostridia_Christensenellales_Christensenellaceae_Christensenellaceae R-7 group':0.01966,
'Unc00miv_ uncultured bacterium_ Pongo pygmaeus abelii_ Sumatran orangutan feces_ Bacteria_Firmicutes_Clostridia_Christensenellales_Christensenellaceae_Christensenellaceae R-7 group':0.13295
)83:0.03716,
('Unc19955_ uncultured bacterium_ cattle rumen_ Bacteria_Firmicutes_Clostridia_Christensenellales_Christensenellaceae_Christensenellaceae R-7 group':0.01243,
'UncR4842_ uncultured rumen bacterium_ Bos taurus breed Holstein_ rumen_ Bacteria_Firmicutes_Clostridia_Christensenellales_Christensenellaceae_Christensenellaceae R-7 group':0.06907
)100:0.08853
):0.00000,
('Unc61120_ uncultured bacterium_ Equus quagga_ gastrointestinal tract of zebra_ Bacteria_Firmicutes_Clostridia_Christensenellales_Christensenellaceae_Christensenellaceae R-7 group':0.04547,
(('Unc93728_ uncultured bacterium_ Pongo pygmaeus abelii_ Sumatran orangutan feces_ Bacteria_Firmicutes_Clostridia_Christensenellales_Christensenellaceae_Christensenellaceae R-7 group':0.09382,
('Unc76828_ uncultured bacterium_ Taurotragus oryx_ gastrointestinal tract of eland_ Bacteria_Firmicutes_Clostridia_Christensenellales_Christensenellaceae_Christensenellaceae R-7 group':0.04732,
'UncR2899_ uncultured rumen bacterium_ yak_ 4 yrs. old_ rumen_ Bacteria_Firmicutes_Clostridia_Christensenellales_Christensenellaceae_Christensenellaceae R-7 group':0.09599
)67:0.02544
)69:0.01967,
(('Unc00c2q_ uncultured bacterium_ Pongo pygmaeus abelii_ Sumatran orangutan feces_ Bacteria_Firmicutes_Clostridia_Christensenellales_Christensenellaceae_Christensenellaceae R-7 group':0.24613,
('Unc59187_ uncultured bacterium_ Equus quagga_ gastrointestinal tract of zebra_ Bacteria_Firmicutes_Clostridia_Christensenellales_Christensenellaceae_Christensenellaceae R-7 group':0.06068,
('Unc64251_ uncultured bacterium_ Pithecia pithecia_ white-faced saki feces_ Bacteria_Firmicutes_Clostridia_Christensenellales_Christensenellaceae_Christensenellaceae R-7 group':0.32352,
'UncR3142_ uncultured rumen bacterium_ yak_ 4 yrs. old_ rumen_ Bacteria_Firmicutes_Clostridia_Christensenellales_Christensenellaceae_Christensenellaceae R-7 group':0.14656
)100:0.07065
)97:0.04232
):0.00000,
((('UncR2923_ uncultured rumen bacterium_ yak_ 4 yrs. old_ rumen_ Bacteria_Firmicutes_Clostridia_Christensenellales_Christensenellaceae_Christensenellaceae R-7 group':0.08664,
'UncR5221_ uncultured rumen bacterium_ rumen_ Bacteria_Firmicutes_Clostridia_Christensenellales_Christensenellaceae_Christensenellaceae R-7 group':0.24401
):0.00000,
('UncR5484_ uncultured rumen bacterium_ rumen_ Bacteria_Firmicutes_Clostridia_Christensenellales_Christensenellaceae_Christensenellaceae R-7 group':0.17418,
('UncR5674_ uncultured rumen bacterium_ rumen_ Bacteria_Firmicutes_Clostridia_Christensenellales_Christensenellaceae_Christensenellaceae R-7 group':0.10119,
'UncR5992_ uncultured rumen bacterium_ yak_ rumen_ Bacteria_Firmicutes_Clostridia_Christensenellales_Christensenellaceae_Christensenellaceae R-7 group':0.17969
)83:0.05124
):0.00000
)67:0.07645,
(('UncB6147_ uncultured bacterium_ sheep rumen_ Bacteria_Firmicutes_Clostridia_Christensenellales_Christensenellaceae_Christensenellaceae R-7 group':0.18359,
('Unc00a9q_ uncultured bacterium_ Diceros bicornis_ Black rhinoceros feces_ Bacteria_Firmicutes_Clostridia_Christensenellales_Christensenellaceae_Christensenellaceae R-7 group':0.10859,
'Unc71904_ uncultured bacterium_ mesophilic anaerobic digester which treats municipal wastewater sludge_ Bacteria_Firmicutes_Clostridia_Christensenellales_Christensenellaceae_Christensenellaceae R-7 group':0.09025
)100:0.06477
)64:0.04368,
('Unc008s5_ uncultured bacterium_ Equus asinus_ Somali Wild Ass feces_ Bacteria_Firmicutes_Clostridia_Christensenellales_Christensenellaceae_Christensenellaceae R-7 group':0.27658,
('Unc92842_ uncultured bacterium_ anaerobic methanogenic reactor_ Bacteria_Firmicutes_Clostridia_Christensenellales_Christensenellaceae_Christensenellaceae R-7 group':0.35857,
('Unc41191_ uncultured bacterium_ anaerobic wastewater treatment system_ Bacteria_Firmicutes_Clostridia_Christensenellales_Christensenellaceae_Christensenellaceae R-7 group':0.11022,
'Unc41192_ uncultured bacterium_ anaerobic wastewater treatment system_ Bacteria_Firmicutes_Clostridia_Christensenellales_Christensenellaceae_Christensenellaceae R-7 group':0.08966
):0.00000
):0.00000
)100:0.10865
)63:0.04342
)91:0.03813
)70:0.03540
)89:0.04023
)90:0.02857
):0.00000
)77:0.01676
)91:0.02585
)82:0.01910
)89:0.01663
)89:0.02017
):0.00000
)98:0.04647
)70:0.01399
)98:0.02917,
((('UncB2547_ uncultured bacterium_ Homo sapiens_ feces from human following a soy protein supplemented diet_ Bacteria_Firmicutes_Clostridia_Christensenellales_Christensenellaceae_Christensenellaceae R-7 group':0.13232,
('Unc23976_ uncultured bacterium_ anaerobic sludge_ Bacteria_Firmicutes_Clostridia_Christensenellales_Christensenellaceae_Christensenellaceae R-7 group':0.03186,
('UncFir99_ uncultured Firmicutes bacterium_ anaerobic sludge_ Bacteria_Firmicutes_Clostridia_Christensenellales_Christensenellaceae_Christensenellaceae R-7 group':0.04287,
('UncB3096_ uncultured bacterium_ deep coal seem groundwater_ Bacteria_Firmicutes_Clostridia_Christensenellales_Christensenellaceae_Christensenellaceae R-7 group':0.04647,
('Unc00rut_ uncultured bacterium_ three granular samples from lab-scale upflow anaerobic bioreactors_ Bacteria_Firmicutes_Clostridia_Christensenellales_Christensenellaceae_Christensenellaceae R-7 group':0.06542,
'Unc01gi1_ uncultured bacterium_ three granular samples from lab-scale upflow anaerobic bioreactors_ Bacteria_Firmicutes_Clostridia_Christensenellales_Christensenellaceae_Christensenellaceae R-7 group':0.00673
)100:0.02558
)61:0.00994
)68:0.00986
)100:0.08780
)99:0.03673,
(('UncCl807_ uncultured Clostridiales bacterium_ fermentation pitmud_ Bacteria_Firmicutes_Clostridia_Christensenellales_Christensenellaceae_uncultured':0.18663,
('Unc34823_ uncultured bacterium_ arsenic-doped Fe-oxyhydroxide _lepidocrocite_ in wetland soil_ incubated in anae_ Bacteria_Firmicutes_Clostridia_Christensenellales_Christensenellaceae_uncultured':0.09156,
'Unc38859_ uncultured bacterium_ shrimp sediment_ Bacteria_Firmicutes_Clostridia_Christensenellales_Christensenellaceae_uncultured':0.11668
)100:0.08417
)97:0.03749,
((('Unc00odc_ uncultured bacterium_ ASBR reactor treating swine waste_ reactor 1_ day 700_ temperature_ 25 deg C_ am_ Bacteria_Firmicutes_Clostridia_Christensenellales_Christensenellaceae_Christensenellaceae R-7 group':0.05030,
'Unc020qy_ uncultured bacterium_ pit mud_ Bacteria_Firmicutes_Clostridia_Christensenellales_Christensenellaceae_Christensenellaceae R-7 group':0.05397
)100:0.14456,
('UncC1355_ uncultured Clostridiales bacterium_ fermentation pitmud_ Bacteria_Firmicutes_Clostridia_Christensenellales_Christensenellaceae_Christensenellaceae R-7 group':0.25965,
('UncClo38_ uncultured Clostridiales bacterium_ Termite_ Reticulitermes speratus_ Bacteria_Firmicutes_Clostridia_Christensenellales_Christensenellaceae_Christensenellaceae R-7 group':0.17309,
(('Unc013ur_ uncultured bacterium_ Naso hexacanthus_ fish gut_ Bacteria_Firmicutes_Clostridia_Christensenellales_Christensenellaceae_Christensenellaceae R-7 group':0.05272,
'Unc40615_ uncultured bacterium_ Siganus canaliculatus_ host gut_ Bacteria_Firmicutes_Clostridia_Christensenellales_Christensenellaceae_Christensenellaceae R-7 group':0.04227
)100:0.11410,
('UncR2289_ uncultured rumen bacterium_ Bos taurus Hereford x Angus hybrid _HEAN__ rumen epithelium_ Bacteria_Firmicutes_Clostridia_Christensenellales_Christensenellaceae_Christensenellaceae R-7 group':0.02612,
('UncR1431_ uncultured rumen bacterium_ Capra aegagrus hircus_ goat rumen mucosa_ Bacteria_Firmicutes_Clostridia_Christensenellales_Christensenellaceae_Christensenellaceae R-7 group':0.05589,
'UncR1630_ uncultured rumen bacterium_ Bubalus bubalis_ rumen fluid_ Bacteria_Firmicutes_Clostridia_Christensenellales_Christensenellaceae_Christensenellaceae R-7 group':0.07093
)81:0.02195
)100:0.06387
)100:0.08331
)82:0.03099
):0.00000
)98:0.03391,
(('UncB2483_ uncultured bacterium_ Homo sapiens_ feces from human following a FOS and soy protein supplemented diet_ Bacteria_Firmicutes_Clostridia_Christensenellales_Christensenellaceae_Christensenellaceae R-7 group':0.09399,
(('Unc020a0_ uncultured bacterium_ Odontotermes yunnanensis_ insect gut_ Bacteria_Firmicutes_Clostridia_Christensenellales_Christensenellaceae_Christensenellaceae R-7 group':0.09915,
'UncB1837_ uncultured bacterium_ Termite_ Odontotermes formosanus_ Bacteria_Firmicutes_Clostridia_Christensenellales_Christensenellaceae_Christensenellaceae R-7 group':0.13366
)64:0.02122,
('UncFi359_ uncultured Firmicutes bacterium_ Panesthia angustipennis_ cockroach gut homogenate_ Bacteria_Firmicutes_Clostridia_Christensenellales_Christensenellaceae_Christensenellaceae R-7 group':0.03566,
('Unc00o61_ uncultured bacterium_ ASBR reactor treating swine waste_ reactor 4_ day 563_ temperature_ 25 deg C_ am_ Bacteria_Firmicutes_Clostridia_Christensenellales_Christensenellaceae_Christensenellaceae R-7 group':0.24878,
'Unc01cuk_ uncultured bacterium_ Odontotermes yunnanensis_ insect gut_ Bacteria_Firmicutes_Clostridia_Christensenellales_Christensenellaceae_Christensenellaceae R-7 group':0.08961
)83:0.01181
)100:0.07040
)71:0.01875
)91:0.01772,
((('L9XZZZZZ.4989_ m54163_221017_145405/65077926/ccs_ Bacteria/Firmicutes/Clostridia_1/Christensenellales_Christensenellaceae/Christensenellaceae R-7 group':0.14992,
'Unc58075_ uncultured bacterium_ anoxic filter from a wastewater treatment plant treating RDX_ Bacteria_Firmicutes_Clostridia_Christensenellales_Christensenellaceae_Christensenellaceae R-7 group':0.09222
)62:0.02176,
('Unc23977_ uncultured bacterium_ anaerobic sludge_ Bacteria_Firmicutes_Clostridia_Christensenellales_Christensenellaceae_Christensenellaceae R-7 group':0.13869,
(('Unc01jgu_ uncultured bacterium_ Odontotermes yunnanensis_ insect gut_ Bacteria_Firmicutes_Clostridia_Christensenellales_Christensenellaceae_Christensenellaceae R-7 group':0.05199,
'UncCl655_ uncultured Clostridiaceae bacterium_ Tsaitermes ampliceps_ Bacteria_Firmicutes_Clostridia_Christensenellales_Christensenellaceae_Christensenellaceae R-7 group':0.07335
)90:0.03347,
('UncB1834_ uncultured bacterium_ Termite_ Odontotermes formosanus_ Bacteria_Firmicutes_Clostridia_Christensenellales_Christensenellaceae_Christensenellaceae R-7 group':0.04433,
'UncChri2_ uncultured Christensenellaceae bacterium_ fermentation pitmud_ Bacteria_Firmicutes_Clostridia_Christensenellales_Christensenellaceae_Christensenellaceae R-7 group':0.10779
):0.00000
):0.00000
)100:0.08589
)68:0.03641,
('Unc20223_ uncultured bacterium_ human fecal sample from subject FA_ Bacteria_Firmicutes_Clostridia_Christensenellales_Christensenellaceae_Christensenellaceae R-7 group':0.14873,
('Unc67352_ uncultured Bacteroidetes bacterium_ Termite_ Macrotermes michaelseni_ Bacteria_Firmicutes_Clostridia_Christensenellales_Christensenellaceae_Christensenellaceae R-7 group':0.14300,
('UncB4239_ uncultured bacterium_ rice paddy soil_ Bacteria_Firmicutes_Clostridia_Christensenellales_Christensenellaceae_Christensenellaceae R-7 group':0.09542,
(('UncChri3_ uncultured Christensenellaceae bacterium_ fermentation pitmud_ Bacteria_Firmicutes_Clostridia_Christensenellales_Christensenellaceae_Christensenellaceae R-7 group':0.01207,
'UncChris_ uncultured Christensenellaceae bacterium_ fermentation pitmud_ Bacteria_Firmicutes_Clostridia_Christensenellales_Christensenellaceae_Christensenellaceae R-7 group':0.01176
)100:0.06834,
('Unc010k8_ uncultured bacterium_ Talbert salt marsh sediment_ Bacteria_Firmicutes_Clostridia_Christensenellales_Christensenellaceae_Christensenellaceae R-7 group':0.08685,
('Unc00x74_ uncultured bacterium_ marine sediment_ Bacteria_Firmicutes_Clostridia_Christensenellales_Christensenellaceae_Christensenellaceae R-7 group':0.03076,
'UncuS830_ uncultured soil bacterium_ PAH-contaminated soil_ retention systems which treat road runoffs_ Bacteria_Firmicutes_Clostridia_Christensenellales_Christensenellaceae_Christensenellaceae R-7 group':0.08754
)74:0.02239
)64:0.03439
):0.00000
)100:0.09065
):0.00000
)76:0.04472
)88:0.03289
)100:0.05640
)84:0.00923
)79:0.00701
)93:0.02564,
((('Unc59178_ uncultured bacterium_ anaerobic biphasic fixed film bioreactor_ Bacteria_Firmicutes_Clostridia_Christensenellales_Christensenellaceae_Christensenellaceae R-7 group':0.14664,
'UncFi693_ uncultured Firmicutes bacterium_ Byrsotria fumigata_ cockroach gut homogenate_ Bacteria_Firmicutes_Clostridia_Christensenellales_Christensenellaceae_uncultured':0.15617
)73:0.03898,
('Unc020wb_ uncultured bacterium_ brewery wastewater dried single cell protein_ New Belgium Brewery WWTP_ Bacteria_Firmicutes_Clostridia_Christensenellales_Christensenellaceae_Christensenellaceae R-7 group':0.49106,
('Unc19288_ uncultured bacterium_ leachate sediment_ Bacteria_Firmicutes_Clostridia_Christensenellales_Christensenellaceae_Christensenellaceae R-7 group':0.09901,
'Unc20490_ uncultured bacterium_ leachate sediment_ Bacteria_Firmicutes_Clostridia_Christensenellales_Christensenellaceae_Christensenellaceae R-7 group':0.09888
)100:0.11040
):0.00000
):0.00000,
((('Unc26579_ uncultured bacterium_ water in dam reservoir_ Bacteria_Firmicutes_Clostridia_Christensenellales_Christensenellaceae_Christensenellaceae R-7 group':0.20373,
('L9XZZZZZ.892_ m54163_221017_145405/58131056/ccs_ Bacteria/Firmicutes/Clostridia_1/Christensenellales_Christensenellaceae/Christensenellaceae R-7 group':0.21838,
'Unc00cjg_ uncultured bacterium_ bovine_ rumen fluid fiber adherent microbiome from steer 64_ 6 week sample_ 1 hour after_ Bacteria_Firmicutes_Clostridia_Christensenellales_Christensenellaceae_Christensenellaceae R-7 group':0.22513
)70:0.06902
)61:0.04869,
((('Unc34153_ uncultured bacterium_ tailing material_ Bacteria_Firmicutes_Clostridia_Christensenellales_Christensenellaceae_Christensenellaceae R-7 group':0.14344,
'Unc41453_ uncultured bacterium_ sediments_ Bacteria_Firmicutes_Clostridia_Christensenellales_Christensenellaceae_Christensenellaceae R-7 group':0.09913
)100:0.14228,
(('L9XZZZZZ.4993_ m54163_221017_145405/39780851/ccs_ Bacteria/Firmicutes/Clostridia_1/Christensenellales_Christensenellaceae/Christensenellaceae R-7 group':0.21647,
'Unc027sk_ uncultured bacterium_ fermented liquid for converting algal biomass to carboxylates by a mixed culture_ Bacteria_Firmicutes_Clostridia_Christensenellales_Christensenellaceae_Christensenellaceae R-7 group':0.18440
):0.00000,
('Unc01em5_ uncultured Bacillales bacterium_ soil from a forest plot _Barre Woods__ Bacteria_Firmicutes_Clostridia_Christensenellales_Christensenellaceae_Christensenellaceae R-7 group':0.04246,
'UncC1326_ uncultured Clostridium sp._ faeces_ Bacteria_Firmicutes_Clostridia_Christensenellales_Christensenellaceae_Christensenellaceae R-7 group':0.04716
)100:0.12114
):0.00000
):0.00000,
('Unc01ive_ uncultured bacterium_ pit mud_ Bacteria_Firmicutes_Clostridia_Christensenellales_Christensenellaceae_Christensenellaceae R-7 group':0.15762,
('BP0Spec3_ Christensenella sp. Marseille-P3954_ stool_ Bacteria_Firmicutes_Clostridia_Christensenellales_Christensenellaceae_Christensenellaceae R-7 group':0.11324,
(('Unc013gp_ uncultured bacterium_ bovine_ rumen fluid fiber adherent microbiome from steer 8_ 6 week sample_ 1 hour after _ Bacteria_Firmicutes_Clostridia_Christensenellales_Christensenellaceae_Christensenellaceae R-7 group':0.20132,
('Unc007rl_ uncultured bacterium_ Heterocephalus glaber_ Naked mole-rat feces_ Bacteria_Firmicutes_Clostridia_Christensenellales_Christensenellaceae_Christensenellaceae R-7 group':0.09100,
'Unc00bx7_ uncultured bacterium_ Heterocephalus glaber_ Naked mole-rat feces_ Bacteria_Firmicutes_Clostridia_Christensenellales_Christensenellaceae_Christensenellaceae R-7 group':0.16909
)100:0.12132
):0.00000,
('UncR5062_ uncultured rumen bacterium_ Ovibos moschatus_ rumen_ Bacteria_Firmicutes_Clostridia_Christensenellales_Christensenellaceae_Christensenellaceae R-7 group':0.10185,
('Unc00eim_ uncultured bacterium_ healthy human stool_ Bacteria_Firmicutes_Clostridia_Christensenellales_Christensenellaceae_Christensenellaceae R-7 group':0.18706,
('UncO4954_ uncultured organism_ Homo sapiens_ gastrointestinal specimens_ Bacteria_Firmicutes_Clostridia_Christensenellales_Christensenellaceae_Christensenellaceae R-7 group':0.03274,
('L2QZ3557_ metagenome_ unknown_ Bacteria_Firmicutes_Clostridia_Christensenellales_Christensenellaceae_Christensenellaceae R-7 group':0.02491,
'Unc017we_ uncultured bacterium_ Bos taurus_ fecal sample_ Bacteria_Firmicutes_Clostridia_Christensenellales_Christensenellaceae_Christensenellaceae R-7 group':0.10547
)71:0.01217
)76:0.01075
)67:0.02411
)81:0.02341
)79:0.02693
)95:0.03754
)100:0.13016
):0.00000
):0.00000,
((('Unc001xy_ uncultured bacterium_ subsurface aquifer sediment_ Bacteria_Firmicutes_Clostridia_Christensenellales_Christensenellaceae_Christensenellaceae R-7 group':0.09390,
('Unc003ny_ uncultured bacterium_ subsurface aquifer sediment_ Bacteria_Firmicutes_Clostridia_Christensenellales_Christensenellaceae_Christensenellaceae R-7 group':0.08769,
'Unc003rw_ uncultured bacterium_ subsurface aquifer sediment_ Bacteria_Firmicutes_Clostridia_Christensenellales_Christensenellaceae_Christensenellaceae R-7 group':0.03920
)100:0.06941
)97:0.05915,
('Unc003f5_ uncultured bacterium_ subsurface aquifer sediment_ Bacteria_Firmicutes_Clostridia_Christensenellales_Christensenellaceae_Christensenellaceae R-7 group':0.08417,
('Unc84756_ uncultured bacterium_ subsurface aquifer sediment_ Bacteria_Firmicutes_Clostridia_Christensenellales_Christensenellaceae_Christensenellaceae R-7 group':0.06692,
('Unc001xu_ uncultured bacterium_ subsurface aquifer sediment_ Bacteria_Firmicutes_Clostridia_Christensenellales_Christensenellaceae_Christensenellaceae R-7 group':0.25588,
'Unc00hrt_ uncultured bacterium_ subsurface aquifer sediment_ Bacteria_Firmicutes_Clostridia_Christensenellales_Christensenellaceae_uncultured':0.23105
)80:0.10715
)97:0.11215
):0.00000
)94:0.08410,
('Unc66116_ uncultured bacterium_ Evry municipal wastewater treatment plant_ Bacteria_Firmicutes_Clostridia_Christensenellales_Christensenellaceae_Christensenellaceae R-7 group':0.23764,
('Unc79316_ uncultured bacterium_ mesophilic anaerobic digester which treats municipal wastewater sludge_ Bacteria_Firmicutes_Clostridia_Christensenellales_Christensenellaceae_Christensenellaceae R-7 group':0.24482,
((('UncCl855_ uncultured Clostridiaceae bacterium_ Shelfordella lateralis_ gut homogenate from the colon of the cockroach_ Bacteria_Firmicutes_Clostridia_Christensenellales_Christensenellaceae_Christensenellaceae R-7 group':0.15779,
(('Unc00z8i_ uncultured bacterium_ ASBR reactor treating swine waste_ reactor 1_ day 809_ temperature_ 35 deg C_ am_ Bacteria_Firmicutes_Clostridia_Christensenellales_Christensenellaceae_Christensenellaceae R-7 group':0.11085,
'UncFi571_ uncultured Firmicutes bacterium_ Pycnoscelus surinamensis_ cockroach gut homogenate_ Bacteria_Firmicutes_Clostridia_Christensenellales_Christensenellaceae_Christensenellaceae R-7 group':0.33144
)74:0.03185,
('Unc46575_ uncultured bacterium_ Siganus canaliculatus_ host gut_ Bacteria_Firmicutes_Clostridia_Christensenellales_Christensenellaceae_Christensenellaceae R-7 group':0.06735,
('L9XZZZZZ.575_ m54163_221017_145405/22151242/ccs_ Bacteria/Firmicutes/Clostridia_1/Christensenellales_Christensenellaceae/Christensenellaceae R-7 group':0.10905,
'UncFi415_ uncultured Firmicutes bacterium_ Salganea esakii_ cockroach gut homogenate_ Bacteria_Firmicutes_Clostridia_Christensenellales_Christensenellaceae_Christensenellaceae R-7 group':0.36192
)96:0.05181
)65:0.04055
):0.00000
)100:0.09924,
('Unc59185_ uncultured bacterium_ Equus quagga_ gastrointestinal tract of zebra_ Bacteria_Firmicutes_Clostridia_Christensenellales_Christensenellaceae_Christensenellaceae R-7 group':0.20177,
((('L9XZZZZZ.1762_ m54163_221017_145405/53085133/ccs_ Bacteria/Firmicutes/Clostridia_1/Christensenellales_Christensenellaceae/Christensenellaceae R-7 group':0.06214,
'Unc019q3_ uncultured bacterium_ ASBR reactor treating swine waste_ reactor 4_ day 360_ temperature_ 25 deg C_ am_ Bacteria_Firmicutes_Clostridia_Christensenellales_Christensenellaceae_Christensenellaceae R-7 group':0.07362
)100:0.08029,
('Unc00eem_ uncultured bacterium_ Elephas maximus_ Asiatic elephant feces_ Bacteria_Firmicutes_Clostridia_Christensenellales_Christensenellaceae_Christensenellaceae R-7 group':0.05872,
'UncCl183_ uncultured Clostridia bacterium_ PCR-derived from Dugong feces_ Bacteria_Firmicutes_Clostridia_Christensenellales_Christensenellaceae_Christensenellaceae R-7 group':0.02930
)100:0.08824
)100:0.10557,
('UncFi618_ uncultured Firmicutes bacterium_ Pycnoscelus surinamensis_ cockroach gut homogenate_ Bacteria_Firmicutes_Clostridia_Christensenellales_Christensenellaceae_Christensenellaceae R-7 group':0.25784,
(('UncCl898_ uncultured Clostridiales bacterium_ fermentation pitmud_ Bacteria_Firmicutes_Clostridia_Christensenellales_Christensenellaceae_Christensenellaceae R-7 group':0.38023,
('Unc010u8_ uncultured bacterium_ ASBR reactor treating swine waste_ reactor 4_ day 360_ temperature_ 25 deg C_ am_ Bacteria_Firmicutes_Clostridia_Christensenellales_Christensenellaceae_Christensenellaceae R-7 group':0.09178,
('BctEn437_ bacterium enrichment culture clone RB7c_ sheep_ rumen_ Bacteria_Firmicutes_Clostridia_Christensenellales_Christensenellaceae_Christensenellaceae R-7 group':0.13461,
'UncO2280_ uncultured organism_ Homo sapiens_ gastrointestinal specimens_ Bacteria_Firmicutes_Clostridia_Christensenellales_Christensenellaceae_Christensenellaceae R-7 group':0.04110
)100:0.07361
)70:0.03912
)61:0.02609,
('Unc01ljw_ uncultured bacterium_ Homo sapiens_ feces of adult twins and mothers_ sample TS25_ Bacteria_Firmicutes_Clostridia_Christensenellales_Christensenellaceae_Christensenellaceae R-7 group':0.04279,
(('BctrYE57_ bacterium YE57_ Eastern grey Kangaroo_ Eastern grey Kangaroo forestomach contents_ Bacteria_Firmicutes_Clostridia_Christensenellales_Christensenellaceae_Christensenellaceae R-7 group':0.02809,
('UncB9076_ uncultured bacterium_ rat_ rat feces from animal fed wheat bran diet_ day 7_ Bacteria_Firmicutes_Clostridia_Christensenellales_Christensenellaceae_Christensenellaceae R-7 group':0.04012,
('Unc66882_ uncultured bacterium_ Okapia johnstoni_ okapi feces_ Bacteria_Firmicutes_Clostridia_Christensenellales_Christensenellaceae_Christensenellaceae R-7 group':0.18221,
'Unc75524_ uncultured bacterium_ Bos taurus_ descending colon ingesta_ Bacteria_Firmicutes_Clostridia_Christensenellales_Christensenellaceae_Christensenellaceae R-7 group':0.02222
)100:0.02906
)81:0.02304
)80:0.01550,
(('Unc63802_ uncultured bacterium_ Callosciurus prevosti_ Prevost_s squirrel feces_ Bacteria_Firmicutes_Clostridia_Christensenellales_Christensenellaceae_Christensenellaceae R-7 group':0.04223,
('Unc00570_ uncultured bacterium_ Elephas maximus_ Asiatic elephant feces_ Bacteria_Firmicutes_Clostridia_Christensenellales_Christensenellaceae_Christensenellaceae R-7 group':0.03606,
'Unc64725_ uncultured bacterium_ Equus equus_ domesticated horse feces_ Bacteria_Firmicutes_Clostridia_Christensenellales_Christensenellaceae_Christensenellaceae R-7 group':0.05697
)100:0.07210
):0.00000,
('L2QZ5407_ metagenome_ unknown_ Bacteria_Firmicutes_Clostridia_Christensenellales_Christensenellaceae_Christensenellaceae R-7 group':0.00873,
('Unc0092j_ uncultured bacterium_ human feces_ subj06_ 0 weeks_ fat-r diet_ Bacteria_Firmicutes_Clostridia_Christensenellales_Christensenellaceae_Christensenellaceae R-7 group':0.04207,
('Unc00q85_ uncultured bacterium_ human feces_ subj14_ 52 weeks_ lean control_ Bacteria_Firmicutes_Clostridia_Christensenellales_Christensenellaceae_Christensenellaceae R-7 group':0.13743,
'Unc92423_ uncultured bacterium_ Presbytis francoisi_ Francois Langur feces_ Bacteria_Firmicutes_Clostridia_Christensenellales_Christensenellaceae_Christensenellaceae R-7 group':0.04318
)100:0.06653
)99:0.02870
)99:0.02564
)89:0.01853
)65:0.00931
)100:0.06378
)99:0.02882
):0.00000
)70:0.01242
):0.00000
)68:0.03039,
(('UncFi354_ uncultured Firmicutes bacterium_ Pycnoscelus surinamensis_ cockroach gut homogenate_ Bacteria_Firmicutes_Clostridia_Christensenellales_Christensenellaceae_Christensenellaceae R-7 group':0.06404,
('UncFi454_ uncultured Firmicutes bacterium_ Panesthia angustipennis_ cockroach gut homogenate_ Bacteria_Firmicutes_Clostridia_Christensenellales_Christensenellaceae_Christensenellaceae R-7 group':0.10799,
'UncFi595_ uncultured Firmicutes bacterium_ Panesthia angustipennis_ cockroach gut homogenate_ Bacteria_Firmicutes_Clostridia_Christensenellales_Christensenellaceae_Christensenellaceae R-7 group':0.11009
)100:0.04454
)100:0.13666,
('Unc00i3i_ uncultured bacterium_ subsurface aquifer sediment_ Bacteria_Firmicutes_Clostridia_Christensenellales_Christensenellaceae_Christensenellaceae R-7 group':0.18746,
((('G7RGer11_ Blattella germanica _German cockroach__ Bacteria_Firmicutes_Clostridia_Christensenellales_Christensenellaceae_Christensenellaceae R-7 group':0.16633,
'Unc43494_ uncultured bacterium_ Pachnoda ephippiata_ hindgut homogenate of Pachnoda ephippiata larva_ Bacteria_Firmicutes_Clostridia_Christensenellales_Christensenellaceae_Christensenellaceae R-7 group':0.07672
)100:0.15861,
(('UncB5562_ uncultured bacterium_ sheep rumen_ Bacteria_Firmicutes_Clostridia_Christensenellales_Christensenellaceae_Christensenellaceae R-7 group':0.12522,
('Unc017bx_ uncultured bacterium_ chicken_ caeca content of chicken gut_ Bacteria_Firmicutes_Clostridia_Christensenellales_Christensenellaceae_Christensenellaceae R-7 group':0.04660,
(('L2QZ7248_ metagenome_ unknown_ Bacteria_Firmicutes_Clostridia_Christensenellales_Christensenellaceae_Christensenellaceae R-7 group':0.03036,
'Unc00chv_ uncultured bacterium_ Equus equus_ domesticated horse feces_ Bacteria_Firmicutes_Clostridia_Christensenellales_Christensenellaceae_Christensenellaceae R-7 group':0.13156
):0.00000,
('Unc003ju_ uncultured bacterium_ human feces_ subj10_ 0 weeks_ carb-r diet_ Bacteria_Firmicutes_Clostridia_Christensenellales_Christensenellaceae_Christensenellaceae R-7 group':0.01899,
'Unc84534_ uncultured bacterium_ human feces_ subj10_ 0 weeks_ carb-r diet_ Bacteria_Firmicutes_Clostridia_Christensenellales_Christensenellaceae_Christensenellaceae R-7 group':0.10642
)100:0.04980
)77:0.02122
)99:0.03218
)100:0.04945,
(('Unc00kff_ uncultured bacterium_ ASBR reactor treating swine waste_ reactor 2_ day 360_ temperature_ 25 deg C_ am_ Bacteria_Firmicutes_Clostridia_Christensenellales_Christensenellaceae_Christensenellaceae R-7 group':0.08679,
('Unc98211_ uncultured bacterium_ human feces_ subj07_ 12 weeks_ carb-r diet_ Bacteria_Firmicutes_Clostridia_Christensenellales_Christensenellaceae_Christensenellaceae R-7 group':0.07664,
('Unc00rg3_ uncultured bacterium_ chicken_ caeca content of chicken gut_ Bacteria_Firmicutes_Clostridia_Christensenellales_Christensenellaceae_Christensenellaceae R-7 group':0.02480,
'Unc01qkg_ uncultured bacterium_ Homo sapiens_ feces of adult twins and mothers_ sample TS25_ Bacteria_Firmicutes_Clostridia_Christensenellales_Christensenellaceae_Christensenellaceae R-7 group':0.02372
)74:0.01435
)97:0.01965
)100:0.08571,
(('Unc60844_ uncultured bacterium_ mesophilic anaerobic digester which treats municipal wastewater sludge_ Bacteria_Firmicutes_Clostridia_Christensenellales_Christensenellaceae_Christensenellaceae R-7 group':0.11799,
(('Unc00q3k_ uncultured bacterium_ human feces_ subj10_ 0 weeks_ carb-r diet_ Bacteria_Firmicutes_Clostridia_Christensenellales_Christensenellaceae_Christensenellaceae R-7 group':0.03683,
'Unc01hzs_ uncultured bacterium_ Homo sapiens_ feces of adult twins and mothers_ sample TS25_ Bacteria_Firmicutes_Clostridia_Christensenellales_Christensenellaceae_Christensenellaceae R-7 group':0.05255
)90:0.02969,
('Unc21041_ uncultured bacterium_ granular sludge_ Bacteria_Firmicutes_Clostridia_Christensenellales_Christensenellaceae_Christensenellaceae R-7 group':0.11513,
('Unc01iue_ uncultured bacterium_ anaerobic bioreactors treating cassava pulp and pig manure_ Bacteria_Firmicutes_Clostridia_Christensenellales_Christensenellaceae_Christensenellaceae R-7 group':0.03056,
'Unc37288_ uncultured bacterium_ mesophilic biogas digester_ beet silage served as substrate_ Bacteria_Firmicutes_Clostridia_Christensenellales_Christensenellaceae_Christensenellaceae R-7 group':0.05222
):0.00000
)100:0.10974
)71:0.01227
):0.00000,
((('UncFi550_ uncultured Firmicutes bacterium_ Panesthia angustipennis_ cockroach gut homogenate_ Bacteria_Firmicutes_Clostridia_Christensenellales_Christensenellaceae_Christensenellaceae R-7 group':0.07276,
('Unc01j2w_ uncultured bacterium_ Pachnoda ephippiata_ larval hindgut_ Bacteria_Firmicutes_Clostridia_Christensenellales_Christensenellaceae_Christensenellaceae R-7 group':0.08267,
('L9XZZZZZ.4369_ m54163_221017_145405/42795448/ccs_ Bacteria/Firmicutes/Clostridia_1/Christensenellales_Christensenellaceae/Christensenellaceae R-7 group':0.17075,
'L9XZZZZZ.4803_ m54163_221017_145405/14418823/ccs_ Bacteria/Firmicutes/Clostridia_1/Christensenellales_Christensenellaceae/Christensenellaceae R-7 group':0.07477
)68:0.02026
):0.00000
)94:0.04127,
(('L2QZ1769_ metagenome_ unknown_ Bacteria_Firmicutes_Clostridia_Christensenellales_Christensenellaceae_Christensenellaceae R-7 group':0.06236,
('UncCl110_ uncultured Clostridiales bacterium_ Termite_ Macrotermes gilvus_ Bacteria_Firmicutes_Clostridia_Christensenellales_Christensenellaceae_Christensenellaceae R-7 group':0.04406,
'UncCl112_ uncultured Clostridiales bacterium_ Termite_ Macrotermes gilvus_ Bacteria_Firmicutes_Clostridia_Christensenellales_Christensenellaceae_Christensenellaceae R-7 group':0.03362
)100:0.04134
)89:0.02179,
('Unc01izf_ uncultured bacterium_ Pachnoda ephippiata_ larval hindgut_ Bacteria_Firmicutes_Clostridia_Christensenellales_Christensenellaceae_Christensenellaceae R-7 group':0.06244,
('Unc49915_ uncultured bacterium_ Termite_ Cubitermes orthognathus_ Bacteria_Firmicutes_Clostridia_Christensenellales_Christensenellaceae_Christensenellaceae R-7 group':0.10422,
('L2QZZZ11_ metagenome_ unknown_ Bacteria_Firmicutes_Clostridia_Christensenellales_Christensenellaceae_Christensenellaceae R-7 group':0.08758,
'Unc01rzc_ uncultured bacterium_ brewery wastewater dried single cell protein_ New Belgium Brewery WWTP_ Bacteria_Firmicutes_Clostridia_Christensenellales_Christensenellaceae_Christensenellaceae R-7 group':0.04405
)90:0.04128
)81:0.01545
)91:0.04240
):0.00000
):0.00000,
(((('Unc66060_ uncultured bacterium_ Ovis canadensis_ bighorn sheep feces_ Bacteria_Firmicutes_Clostridia_Christensenellales_Christensenellaceae_Christensenellaceae R-7 group':0.02136,
'Unc91282_ uncultured bacterium_ Macropus rufus_ red kangaroo feces_ Bacteria_Firmicutes_Clostridia_Christensenellales_Christensenellaceae_Christensenellaceae R-7 group':0.26069
)100:0.07871,
('Unc93720_ uncultured bacterium_ Pongo pygmaeus abelii_ Sumatran orangutan feces_ Bacteria_Firmicutes_Clostridia_Christensenellales_Christensenellaceae_Christensenellaceae R-7 group':0.48509,
('Unc0097x_ uncultured bacterium_ Elephas maximus_ Asiatic elephant feces_ Bacteria_Firmicutes_Clostridia_Christensenellales_Christensenellaceae_Christensenellaceae R-7 group':0.05453,
'Unc00s5w_ uncultured bacterium_ Elephas maximus_ Asiatic elephant feces_ Bacteria_Firmicutes_Clostridia_Christensenellales_Christensenellaceae_Christensenellaceae R-7 group':0.04372
)81:0.02238
)75:0.01771
)67:0.01585,
(('Unc82612_ uncultured bacterium_ Colobus angolensis_ Angola colobus feces_ Bacteria_Firmicutes_Clostridia_Christensenellales_Christensenellaceae_Christensenellaceae R-7 group':0.06902,
('Unc92697_ uncultured bacterium_ Equus equus_ Horse feces_ Bacteria_Firmicutes_Clostridia_Christensenellales_Christensenellaceae_Christensenellaceae R-7 group':0.11646,
('Unc007wq_ uncultured bacterium_ Pongo pygmaeus abelii_ Sumatran orangutan feces_ Bacteria_Firmicutes_Clostridia_Christensenellales_Christensenellaceae_Christensenellaceae R-7 group':0.11552,
'UncB2549_ uncultured bacterium_ Homo sapiens_ feces from human following a soy protein supplemented diet_ Bacteria_Firmicutes_Clostridia_Christensenellales_Christensenellaceae_Christensenellaceae R-7 group':0.00470
)92:0.05198
)61:0.01646
)66:0.00238,
(('Unc92693_ uncultured bacterium_ Equus equus_ Horse feces_ Bacteria_Firmicutes_Clostridia_Christensenellales_Christensenellaceae_Christensenellaceae R-7 group':0.08124,
(('Unc009if_ uncultured bacterium_ Loxodonta africana_ African elephant feces_ Bacteria_Firmicutes_Clostridia_Christensenellales_Christensenellaceae_Christensenellaceae R-7 group':0.04067,
'Unc00eeq_ uncultured bacterium_ Elephas maximus_ Asiatic elephant feces_ Bacteria_Firmicutes_Clostridia_Christensenellales_Christensenellaceae_Christensenellaceae R-7 group':0.05279
)94:0.03159,
('Unc00530_ uncultured bacterium_ Elephas maximus_ Asiatic elephant feces_ Bacteria_Firmicutes_Clostridia_Christensenellales_Christensenellaceae_Christensenellaceae R-7 group':0.07200,
('Unc98675_ uncultured bacterium_ Equus equus_ domesticated horse feces_ Bacteria_Firmicutes_Clostridia_Christensenellales_Christensenellaceae_Christensenellaceae R-7 group':0.26061,
('Unc00kra_ uncultured bacterium_ Equus asinus_ Somali Wild Ass feces_ Bacteria_Firmicutes_Clostridia_Christensenellales_Christensenellaceae_Christensenellaceae R-7 group':0.15334,
('Unc00n0z_ uncultured bacterium_ human feces_ subj12_ 0 weeks_ carb-r diet_ Bacteria_Firmicutes_Clostridia_Christensenellales_Christensenellaceae_Christensenellaceae R-7 group':0.05099,
'Unc80211_ uncultured bacterium_ Equus equus_ domesticated horse feces_ Bacteria_Firmicutes_Clostridia_Christensenellales_Christensenellaceae_Christensenellaceae R-7 group':0.13771
)95:0.01463
)65:0.01015
)91:0.02521
)65:0.01917
)94:0.03141
)88:0.02385,
(('UncFir81_ uncultured Firmicutes bacterium_ sheep rumen_ Bacteria_Firmicutes_Clostridia_Christensenellales_Christensenellaceae_Christensenellaceae R-7 group':0.22449,
'UncR3169_ uncultured rumen bacterium_ Bos grunniens _yak__ rumen fluid_ Bacteria_Firmicutes_Clostridia_Christensenellales_Christensenellaceae_Christensenellaceae R-7 group':0.02064
)100:0.07094,
('UncR5132_ uncultured rumen bacterium_ Bos taurus_ Bacteria_Firmicutes_Clostridia_Christensenellales_Christensenellaceae_Christensenellaceae R-7 group':0.07855,
(('UncR1317_ uncultured rumen bacterium_ Bos grunniens _yak__ Bacteria_Firmicutes_Clostridia_Christensenellales_Christensenellaceae_Christensenellaceae R-7 group':0.05611,
'UncR3812_ uncultured rumen bacterium_ rumen liquid phase of fistulated Holstein heifer_ Bacteria_Firmicutes_Clostridia_Christensenellales_Christensenellaceae_Christensenellaceae R-7 group':0.04944
)63:0.02696,
('Unc00ocp_ uncultured bacterium_ rumen_ Bacteria_Firmicutes_Clostridia_Christensenellales_Christensenellaceae_Christensenellaceae R-7 group':0.24002,
('Unc00kvu_ uncultured bacterium_ bovine_ rumen fluid fiber adherent microbiome from steer 64_ 6 week sample_ 1 hour after_ Bacteria_Firmicutes_Clostridia_Christensenellales_Christensenellaceae_Christensenellaceae R-7 group':0.04579,
'UncRu415_ uncultured rumen bacterium_ cattle rumen_ Bacteria_Firmicutes_Clostridia_Christensenellales_Christensenellaceae_Christensenellaceae R-7 group':0.09438
):0.00000
)97:0.04022
):0.00000
)79:0.02543
)67:0.02647
)96:0.03348
)90:0.04628
)86:0.02936,
(('Unc00bci_ uncultured bacterium_ Equus equus_ Horse feces_ Bacteria_Firmicutes_Clostridia_Christensenellales_Christensenellaceae_Christensenellaceae R-7 group':0.03806,
((('Unc00cmi_ uncultured bacterium_ Ovis vignei_ Trancaspian Urial feces_ Bacteria_Firmicutes_Clostridia_Christensenellales_Christensenellaceae_Christensenellaceae R-7 group':0.32088,
'Unc00sov_ uncultured bacterium_ Ovis canadensis_ BigHorn sheep feces_ Bacteria_Firmicutes_Clostridia_Christensenellales_Christensenellaceae_Christensenellaceae R-7 group':0.04398
)88:0.02254,
('Unc00jbs_ uncultured bacterium_ Giraffa camelopardalis reticulata_ Reticulated giraffe feces_ Bacteria_Firmicutes_Clostridia_Christensenellales_Christensenellaceae_Christensenellaceae R-7 group':0.08299,
(('Unc01s19_ uncultured bacterium_ fecal sample from MARC beef cattle feedlot animal #4281_ pen 301_ sample was cul_ Bacteria_Firmicutes_Clostridia_Christensenellales_Christensenellaceae_Christensenellaceae R-7 group':0.13732,
'Unc32763_ uncultured bacterium_ manure_ Bacteria_Firmicutes_Clostridia_Christensenellales_Christensenellaceae_Christensenellaceae R-7 group':0.01453
)99:0.04487,
('Unc73100_ uncultured bacterium_ bovine teat canal_ Bacteria_Firmicutes_Clostridia_Christensenellales_Christensenellaceae_Christensenellaceae R-7 group':0.02199,
'Unc93780_ uncultured bacterium_ Loxodonta africana_ African elephant feces_ Bacteria_Firmicutes_Clostridia_Christensenellales_Christensenellaceae_Christensenellaceae R-7 group':0.12506
)64:0.00443
)79:0.00965
)73:0.01925
)89:0.05224,
('Unc00cmb_ uncultured bacterium_ Ovis vignei_ Trancaspian Urial feces_ Bacteria_Firmicutes_Clostridia_Christensenellales_Christensenellaceae_Christensenellaceae R-7 group':0.15130,
('Unc99436_ uncultured bacterium_ Ovis canadensis_ bighorn sheep feces_ Bacteria_Firmicutes_Clostridia_Christensenellales_Christensenellaceae_Christensenellaceae R-7 group':0.26444,
(('UncR3709_ uncultured rumen bacterium_ Bos taurus Hereford x Angus hybrid _HEAN__ rumen contents_ Bacteria_Firmicutes_Clostridia_Christensenellales_Christensenellaceae_Christensenellaceae R-7 group':0.08624,
('UncR2263_ uncultured rumen bacterium_ Bos taurus Hereford x Angus hybrid _HEAN__ rumen contents_ Bacteria_Firmicutes_Clostridia_Christensenellales_Christensenellaceae_Christensenellaceae R-7 group':0.02854,
('UncR2395_ uncultured rumen bacterium_ Bos taurus Hereford x Angus hybrid _HEAN__ rumen contents_ Bacteria_Firmicutes_Clostridia_Christensenellales_Christensenellaceae_Christensenellaceae R-7 group':0.11766,
'UncR3027_ uncultured rumen bacterium_ Bos taurus Hereford x Angus hybrid _HEAN__ rumen epithelium_ Bacteria_Firmicutes_Clostridia_Christensenellales_Christensenellaceae_Christensenellaceae R-7 group':0.14837
)79:0.03809
):0.00000
)90:0.09908,
('Unc00jxl_ uncultured bacterium_ Okapia johnstoni_ Okapi feces_ Bacteria_Firmicutes_Clostridia_Christensenellales_Christensenellaceae_Christensenellaceae R-7 group':0.09238,
('Unc82537_ uncultured bacterium_ Elephas maximus_ Asiatic elephant feces_ Bacteria_Firmicutes_Clostridia_Christensenellales_Christensenellaceae_Christensenellaceae R-7 group':0.48853,
('Unc94543_ uncultured bacterium_ Diceros bicornis_ Black rhinoceros feces_ Bacteria_Firmicutes_Clostridia_Christensenellales_Christensenellaceae_Christensenellaceae R-7 group':0.19370,
('Unc89768_ uncultured bacterium_ Elephas maximus_ Asiatic elephant feces_ Bacteria_Firmicutes_Clostridia_Christensenellales_Christensenellaceae_Christensenellaceae R-7 group':0.24074,
(('Unc00igo_ uncultured bacterium_ human feces_ subj03_ 26 weeks_ fat-r diet_ Bacteria_Firmicutes_Clostridia_Christensenellales_Christensenellaceae_Christensenellaceae R-7 group':0.18807,
('UncR3035_ uncultured rumen bacterium_ Bos taurus Hereford x Angus hybrid _HEAN__ rumen epithelium_ Bacteria_Firmicutes_Clostridia_Christensenellales_Christensenellaceae_Christensenellaceae R-7 group':0.18107,
'UncR3509_ uncultured rumen bacterium_ yak_ 4 yrs. old_ rumen_ Bacteria_Firmicutes_Clostridia_Christensenellales_Christensenellaceae_Christensenellaceae R-7 group':0.18012
)98:0.08920
)72:0.03188,
(('Unc89808_ uncultured bacterium_ Ovis ammon_ Argali sheep feces_ Bacteria_Firmicutes_Clostridia_Christensenellales_Christensenellaceae_Christensenellaceae R-7 group':0.22980,
('Unc43185_ uncultured bacterium_ Oryctolagus cuniculus_ rabbit caecum_ Bacteria_Firmicutes_Clostridia_Christensenellales_Christensenellaceae_Christensenellaceae R-7 group':0.16291,
'Unc45771_ uncultured bacterium_ Oryctolagus cuniculus_ rabbit caecum_ Bacteria_Firmicutes_Clostridia_Christensenellales_Christensenellaceae_Christensenellaceae R-7 group':0.11798
)100:0.38206
)100:0.24622,
('Unc79260_ uncultured bacterium_ Pan troglodytes_ chimpanzee feces_ Bacteria_Firmicutes_Clostridia_Christensenellales_Christensenellaceae_Christensenellaceae R-7 group':0.26008,
('Unc95777_ uncultured bacterium_ Gazella spekei_ Speke_s gazelle feces_ Bacteria_Firmicutes_Clostridia_Christensenellales_Christensenellaceae_Christensenellaceae R-7 group':0.17745,
('Unc00a99_ uncultured bacterium_ Oryctolagus cuniculus_ European rabbit feces_ Bacteria_Firmicutes_Clostridia_Christensenellales_Christensenellaceae_Christensenellaceae R-7 group':0.13162,
'Unc94523_ uncultured bacterium_ Oryctolagus cuniculus_ European rabbit feces_ Bacteria_Firmicutes_Clostridia_Christensenellales_Christensenellaceae_Christensenellaceae R-7 group':0.06212
)100:0.09885
)100:0.14141
):0.00000
)79:0.04529
)100:0.14195
)81:0.04290
):0.00000
)77:0.03540
)61:0.02518
)81:0.02972
):0.00000
)92:0.07267
)86:0.04621
):0.00000,
(('Unc009of_ uncultured bacterium_ Ovis ammon_ Argali sheep feces_ Bacteria_Firmicutes_Clostridia_Christensenellales_Christensenellaceae_Christensenellaceae R-7 group':0.07029,
'Unc25349_ uncultured bacterium_ cow manure_ Bacteria_Firmicutes_Clostridia_Christensenellales_Christensenellaceae_Christensenellaceae R-7 group':0.04729
)93:0.03215,
((('Unc62183_ uncultured bacterium_ Opisthocomus hoazin_ adult hoatzin crop_ Bacteria_Firmicutes_Clostridia_Christensenellales_Christensenellaceae_Christensenellaceae R-7 group':0.04530,
('Unc00qfv_ uncultured bacterium_ Opisthocomus hoazin_ adult hoatzin crop_ Bacteria_Firmicutes_Clostridia_Christensenellales_Christensenellaceae_Christensenellaceae R-7 group':0.04380,
'Unc57497_ uncultured bacterium_ Opisthocomus hoazin_ adult hoatzin crop_ Bacteria_Firmicutes_Clostridia_Christensenellales_Christensenellaceae_Christensenellaceae R-7 group':0.02336
)88:0.00860
)100:0.07866,
(('UncR1502_ uncultured rumen bacterium_ Capra aegagrus hircus_ goat rumen mucosa_ Bacteria_Firmicutes_Clostridia_Christensenellales_Christensenellaceae_Christensenellaceae R-7 group':0.03370,
('Unc19909_ uncultured bacterium_ cattle rumen_ Bacteria_Firmicutes_Clostridia_Christensenellales_Christensenellaceae_Christensenellaceae R-7 group':0.03898,
('Unc01391_ uncultured bacterium_ bovine_ rumen fluid fiber adherent microbiome from steer 8_ 6 week sample_ 1 hour after _ Bacteria_Firmicutes_Clostridia_Christensenellales_Christensenellaceae_Christensenellaceae R-7 group':0.06096,
'UncR3172_ uncultured rumen bacterium_ Bos grunniens _yak__ rumen fluid_ Bacteria_Firmicutes_Clostridia_Christensenellales_Christensenellaceae_Christensenellaceae R-7 group':0.03932
)75:0.02333
)98:0.03632
)100:0.02212,
(('Unc10442_ uncultured bacterium_ rat cecum_ Bacteria_Firmicutes_Clostridia_Christensenellales_Christensenellaceae_Christensenellaceae R-7 group':0.05314,
('Unc00tir_ uncultured bacterium_ Macropus rufus_ Red Kangaroo feces_ Bacteria_Firmicutes_Clostridia_Christensenellales_Christensenellaceae_Christensenellaceae R-7 group':0.22505,
(('Unc01u49_ uncultured bacterium_ Thai native cattle feces_ Bacteria_Firmicutes_Clostridia_Christensenellales_Christensenellaceae_Christensenellaceae R-7 group':0.01238,
('Unc00cmv_ uncultured bacterium_ Ovis vignei_ Trancaspian Urial feces_ Bacteria_Firmicutes_Clostridia_Christensenellales_Christensenellaceae_Christensenellaceae R-7 group':0.04202,
'Unc90510_ uncultured bacterium_ Ovis ammon_ Argali sheep feces_ Bacteria_Firmicutes_Clostridia_Christensenellales_Christensenellaceae_Christensenellaceae R-7 group':0.08154
)100:0.06151
)61:0.00405,
(('Unc78600_ uncultured bacterium_ Macropus rufus_ red kangaroo feces_ Bacteria_Firmicutes_Clostridia_Christensenellales_Christensenellaceae_Christensenellaceae R-7 group':0.02468,
'Unc99400_ uncultured bacterium_ Ovis ammon_ argali sheep feces_ Bacteria_Firmicutes_Clostridia_Christensenellales_Christensenellaceae_Christensenellaceae R-7 group':0.07599
):0.00000,
('Unc80859_ uncultured bacterium_ Ovis canadensis_ bighorn sheep feces_ Bacteria_Firmicutes_Clostridia_Christensenellales_Christensenellaceae_Christensenellaceae R-7 group':0.02651,
('Unc00ijn_ uncultured bacterium_ Ovis canadensis_ BigHorn sheep feces_ Bacteria_Firmicutes_Clostridia_Christensenellales_Christensenellaceae_Christensenellaceae R-7 group':0.17522,
'Unc01u4l_ uncultured bacterium_ Thai native cattle feces_ Bacteria_Firmicutes_Clostridia_Christensenellales_Christensenellaceae_Christensenellaceae R-7 group':0.03206
)79:0.00925
)62:0.01835
)91:0.02320
)89:0.01324
)89:0.01969
)97:0.02547,
(((('Unc19614_ uncultured bacterium_ cattle rumen_ Bacteria_Firmicutes_Clostridia_Christensenellales_Christensenellaceae_Christensenellaceae R-7 group':0.09860,
'UncB5389_ uncultured bacterium_ feces of growing pig fed a diet with cheese whey_ Bacteria_Firmicutes_Clostridia_Christensenellales_Christensenellaceae_Christensenellaceae R-7 group':0.06225
)98:0.03975,
(('Unc62087_ uncultured bacterium_ Opisthocomus hoazin_ adult hoatzin crop_ Bacteria_Firmicutes_Clostridia_Christensenellales_Christensenellaceae_Christensenellaceae R-7 group':0.07198,
'UncB6705_ uncultured bacterium_ hoatzin_ crop contents_ Bacteria_Firmicutes_Clostridia_Christensenellales_Christensenellaceae_Christensenellaceae R-7 group':0.01372
)100:0.04937,
('UncB7137_ uncultured bacterium_ hoatzin_ crop contents_ Bacteria_Firmicutes_Clostridia_Christensenellales_Christensenellaceae_Christensenellaceae R-7 group':0.04111,
'UncB8942_ uncultured bacterium_ hoatzin_ crop contents_ Bacteria_Firmicutes_Clostridia_Christensenellales_Christensenellaceae_Christensenellaceae R-7 group':0.11511
)100:0.06228
)93:0.03761
):0.00000,
('Unc66278_ uncultured bacterium_ Equus grevyi_ Grevy_s zebra feces_ Bacteria_Firmicutes_Clostridia_Christensenellales_Christensenellaceae_Christensenellaceae R-7 group':0.04458,
('Unc98504_ uncultured bacterium_ Equus equus_ domesticated horse feces_ Bacteria_Firmicutes_Clostridia_Christensenellales_Christensenellaceae_Christensenellaceae R-7 group':0.04930,
(('Unc009uj_ uncultured bacterium_ Papio hamadryas_ Hamadryas Baboon feces_ Bacteria_Firmicutes_Clostridia_Christensenellales_Christensenellaceae_Christensenellaceae R-7 group':0.08082,
'Unc00a42_ uncultured bacterium_ Pongo pygmaeus abelii_ Sumatran orangutan feces_ Bacteria_Firmicutes_Clostridia_Christensenellales_Christensenellaceae_Christensenellaceae R-7 group':0.09600
)100:0.09500,
('Unc01xg1_ uncultured bacterium_ Homo sapiens_ BC13F2_ female_ 13 years old_ sample_ human stool_ Bacteria_Firmicutes_Clostridia_Christensenellales_Christensenellaceae_Christensenellaceae R-7 group':0.02418,
('L2QZ2626_ metagenome_ unknown_ Bacteria_Firmicutes_Clostridia_Christensenellales_Christensenellaceae_Christensenellaceae R-7 group':0.01228,
'Unc00kgm_ uncultured bacterium_ Potamochoerus porcus_ Red river hog feces_ Bacteria_Firmicutes_Clostridia_Christensenellales_Christensenellaceae_Christensenellaceae R-7 group':0.06046
)97:0.01171
)88:0.01174
)100:0.03603
)65:0.01206
)91:0.02925
)71:0.02229,
(('Unc00cdf_ uncultured bacterium_ bovine_ rumen fluid fiber adherent microbiome from steer 8_ 6 week sample_ 1 hour after _ Bacteria_Firmicutes_Clostridia_Christensenellales_Christensenellaceae_Christensenellaceae R-7 group':0.04577,
('UncR5229_ uncultured rumen bacterium_ rumen_ Bacteria_Firmicutes_Clostridia_Christensenellales_Christensenellaceae_Christensenellaceae R-7 group':0.08068,
(('Unc013g2_ uncultured bacterium_ bovine_ rumen fluid fiber adherent microbiome from steer 8_ 6 week sample_ 1 hour after _ Bacteria_Firmicutes_Clostridia_Christensenellales_Christensenellaceae_Christensenellaceae R-7 group':0.04111,
'UncR3454_ uncultured rumen bacterium_ yak_ 4 yrs. old_ rumen_ Bacteria_Firmicutes_Clostridia_Christensenellales_Christensenellaceae_Christensenellaceae R-7 group':0.03572
)69:0.00802,
('Unc39319_ uncultured bacterium_ Bactrian camel_ rumen_ Bacteria_Firmicutes_Clostridia_Christensenellales_Christensenellaceae_Christensenellaceae R-7 group':0.00737,
'UncRu898_ uncultured rumen bacterium_ cattle rumen_ Bacteria_Firmicutes_Clostridia_Christensenellales_Christensenellaceae_Christensenellaceae R-7 group':0.11575
)100:0.10473
):0.00000
):0.00000
):0.00000,
(('UncR4913_ uncultured rumen bacterium_ Ovibos moschatus_ rumen_ Bacteria_Firmicutes_Clostridia_Christensenellales_Christensenellaceae_Christensenellaceae R-7 group':0.04225,
('Unc00nxc_ uncultured bacterium_ bovine_ rumen fluid fiber adherent microbiome from steer 8_ 6 week sample_ 1 hour after _ Bacteria_Firmicutes_Clostridia_Christensenellales_Christensenellaceae_Christensenellaceae R-7 group':0.03822,
('Unc00ck0_ uncultured bacterium_ bovine_ rumen fluid fiber adherent microbiome from steer 64_ 6 week sample_ 1 hour after_ Bacteria_Firmicutes_Clostridia_Christensenellales_Christensenellaceae_Christensenellaceae R-7 group':0.07687,
'UncR3841_ uncultured rumen bacterium_ rumen particulate phase of fistulated Holstein heifer_ Bacteria_Firmicutes_Clostridia_Christensenellales_Christensenellaceae_Christensenellaceae R-7 group':0.06976
)61:0.01477
)77:0.02172
)88:0.02644,
('UncR3222_ uncultured rumen bacterium_ Bos taurus Hereford x Angus hybrid _HEAN__ rumen epithelium_ Bacteria_Firmicutes_Clostridia_Christensenellales_Christensenellaceae_Christensenellaceae R-7 group':0.07616,
('Unc00cr8_ uncultured bacterium_ bovine_ rumen fluid fiber adherent microbiome from steer 71_ 6 week sample_ 1 hour after_ Bacteria_Firmicutes_Clostridia_Christensenellales_Christensenellaceae_Christensenellaceae R-7 group':0.05163,
('Unc0138m_ uncultured bacterium_ bovine_ rumen fluid pooled liquid phase microbiome from steers 8_ 64_ and 71_ 6 week sam_ Bacteria_Firmicutes_Clostridia_Christensenellales_Christensenellaceae_Christensenellaceae R-7 group':0.06562,
'UncR1483_ uncultured rumen bacterium_ Capra aegagrus hircus_ goat rumen mucosa_ Bacteria_Firmicutes_Clostridia_Christensenellales_Christensenellaceae_Christensenellaceae R-7 group':0.02755
)98:0.03255
):0.00000
)83:0.04008
):0.00000
)97:0.04603
)93:0.01445
)73:0.01255
)97:0.03749
):0.00000,
('Unc21374_ uncultured bacterium_ equine reproductive tract_ Bacteria_Firmicutes_Clostridia_Christensenellales_Christensenellaceae_Christensenellaceae R-7 group':0.19693,
(('Unc78389_ uncultured bacterium_ Ovis ammon_ argali sheep feces_ Bacteria_Firmicutes_Clostridia_Christensenellales_Christensenellaceae_Christensenellaceae R-7 group':0.04848,
'Unc84459_ uncultured bacterium_ Babyrousa babyrussa_ babirusa feces_ Bacteria_Firmicutes_Clostridia_Christensenellales_Christensenellaceae_Christensenellaceae R-7 group':0.02162
)100:0.05458,
(((('UncCl764_ uncultured Clostridiales bacterium_ Tammar wallaby_ foregut_ Bacteria_Firmicutes_Clostridia_Christensenellales_Christensenellaceae_Christensenellaceae R-7 group':0.02062,
'UncCl856_ uncultured Clostridiales bacterium_ Tammar wallaby_ foregut_ Bacteria_Firmicutes_Clostridia_Christensenellales_Christensenellaceae_Christensenellaceae R-7 group':0.04421
)100:0.07462,
('UncR3096_ uncultured rumen bacterium_ Bos taurus Hereford x Angus hybrid _HEAN__ rumen epithelium_ Bacteria_Firmicutes_Clostridia_Christensenellales_Christensenellaceae_Christensenellaceae R-7 group':0.13432,
('Unc92399_ uncultured bacterium_ Presbytis francoisi_ Francois Langur feces_ Bacteria_Firmicutes_Clostridia_Christensenellales_Christensenellaceae_Christensenellaceae R-7 group':0.09550,
('Unc000ed_ uncultured bacterium_ Gazella spekei_ Speke_s gazelle feces_ Bacteria_Firmicutes_Clostridia_Christensenellales_Christensenellaceae_Christensenellaceae R-7 group':0.21315,
'Unc67074_ uncultured bacterium_ Gazella spekei_ Speke_s gazelle feces_ Bacteria_Firmicutes_Clostridia_Christensenellales_Christensenellaceae_Christensenellaceae R-7 group':0.10507
)100:0.09873
):0.00000
)91:0.08454
):0.00000,
(((('Unc00i57_ uncultured bacterium_ Ovis ammon_ Argali sheep feces_ Bacteria_Firmicutes_Clostridia_Christensenellales_Christensenellaceae_Christensenellaceae R-7 group':0.07481,
'UncCl215_ uncultured Clostridiales bacterium_ Termite_ Reticulitermes speratus_ Bacteria_Firmicutes_Clostridia_Christensenellales_Christensenellaceae_Christensenellaceae R-7 group':0.16528
)69:0.03169,
('Unc64805_ uncultured bacterium_ Equus equus_ domesticated horse feces_ Bacteria_Firmicutes_Clostridia_Christensenellales_Christensenellaceae_Christensenellaceae R-7 group':0.06136,
('Unc00a7z_ uncultured bacterium_ Ovis canadensis_ BigHorn sheep feces_ Bacteria_Firmicutes_Clostridia_Christensenellales_Christensenellaceae_Christensenellaceae R-7 group':0.02440,
('Unc00875_ uncultured bacterium_ Ovis canadensis_ BigHorn sheep feces_ Bacteria_Firmicutes_Clostridia_Christensenellales_Christensenellaceae_Christensenellaceae R-7 group':0.02987,
'Unc66057_ uncultured bacterium_ Ovis canadensis_ bighorn sheep feces_ Bacteria_Firmicutes_Clostridia_Christensenellales_Christensenellaceae_Christensenellaceae R-7 group':0.08552
)93:0.01435
)98:0.02153
)79:0.01579
)62:0.01378,
(('UncCl907_ uncultured Clostridiales bacterium_ fermentation pitmud_ Bacteria_Firmicutes_Clostridia_Christensenellales_Christensenellaceae_Christensenellaceae R-7 group':0.08054,
('L2QZ5651_ metagenome_ unknown_ Bacteria_Firmicutes_Clostridia_Christensenellales_Christensenellaceae_Christensenellaceae R-7 group':0.03725,
'Unc018b8_ uncultured bacterium_ anaerobic reactor treating synthetic brewery wastewater_ Bacteria_Firmicutes_Clostridia_Christensenellales_Christensenellaceae_Christensenellaceae R-7 group':0.10526
)92:0.01897
)95:0.05557,
(('Unc003lk_ uncultured bacterium_ human feces_ subj11_ 0 weeks_ carb-r diet_ Bacteria_Firmicutes_Clostridia_Christensenellales_Christensenellaceae_Christensenellaceae R-7 group':0.04166,
('Unc00qya_ uncultured bacterium_ chicken_ caeca content of chicken gut_ Bacteria_Firmicutes_Clostridia_Christensenellales_Christensenellaceae_Christensenellaceae R-7 group':0.11162,
('Unc00gsk_ uncultured bacterium_ human feces_ subj11_ 0 weeks_ carb-r diet_ Bacteria_Firmicutes_Clostridia_Christensenellales_Christensenellaceae_Christensenellaceae R-7 group':0.07910,
'Unc51706_ uncultured bacterium_ indoor dust_ Bacteria_Firmicutes_Clostridia_Christensenellales_Christensenellaceae_Christensenellaceae R-7 group':0.01889
)98:0.01924
)98:0.03817
)94:0.02156,
('Unc75249_ uncultured bacterium_ anaerobic biphasic fixed film bioreactor_ Bacteria_Firmicutes_Clostridia_Christensenellales_Christensenellaceae_Christensenellaceae R-7 group':0.13680,
(('L2QMgeZZ_ metagenome_ healthy human stool sample 8_ Bacteria_Firmicutes_Clostridia_Christensenellales_Christensenellaceae_Christensenellaceae R-7 group':0.11117,
'Unc01bzn_ uncultured bacterium_ bench-scale oxytetracycline production wastewater treatment system_ Bacteria_Firmicutes_Clostridia_Christensenellales_Christensenellaceae_Christensenellaceae R-7 group':0.10524
)98:0.04326,
('L2QZZ116_ metagenome_ unknown_ Bacteria_Firmicutes_Clostridia_Christensenellales_Christensenellaceae_Christensenellaceae R-7 group':0.04477,
'Unc61262_ uncultured bacterium_ mesophilic anaerobic digester which treats municipal wastewater sludge_ Bacteria_Firmicutes_Clostridia_Christensenellales_Christensenellaceae_Christensenellaceae R-7 group':0.04308
)99:0.01559
)93:0.00872
)80:0.01031
)76:0.01738
)69:0.02626
)80:0.02199,
(('Unc00lse_ uncultured bacterium_ bovine_ rumen fluid fiber adherent microbiome from steer 64_ 6 week sample_ 1 hour after_ Bacteria_Firmicutes_Clostridia_Christensenellales_Christensenellaceae_Christensenellaceae R-7 group':0.14615,
'Unc00u05_ uncultured bacterium_ bovine_ rumen fluid pooled liquid phase microbiome from steers 8_ 64_ and 71_ 6 week sam_ Bacteria_Firmicutes_Clostridia_Christensenellales_Christensenellaceae_Christensenellaceae R-7 group':0.09575
)83:0.02365,
(('Unc00lwc_ uncultured bacterium_ bovine_ rumen fluid fiber adherent microbiome from steer 64_ 6 week sample_ 1 hour after_ Bacteria_Firmicutes_Clostridia_Christensenellales_Christensenellaceae_Christensenellaceae R-7 group':0.04269,
'Unc92985_ uncultured bacterium_ Equus equus_ Horse feces_ Bacteria_Firmicutes_Clostridia_Christensenellales_Christensenellaceae_Christensenellaceae R-7 group':0.11745
)100:0.09591,
(('Unc57716_ uncultured bacterium_ Thompson_s gazelle _Gazella rufifrons__ herbivore gastrointestinal tract_ Bacteria_Firmicutes_Clostridia_Christensenellales_Christensenellaceae_Christensenellaceae R-7 group':0.08316,
('Unc01ce0_ uncultured bacterium_ sheep_ forestomach_ Bacteria_Firmicutes_Clostridia_Christensenellales_Christensenellaceae_Christensenellaceae R-7 group':0.05981,
'Unc16022_ uncultured bacterium_ goat_ rumen_ Bacteria_Firmicutes_Clostridia_Christensenellales_Christensenellaceae_Christensenellaceae R-7 group':0.08007
)100:0.04961
)93:0.02199,
(((('Unc00wey_ uncultured bacterium_ bovine_ rumen fluid fiber adherent microbiome from steer 71_ 6 week sample_ 1 hour after_ Bacteria_Firmicutes_Clostridia_Christensenellales_Christensenellaceae_Christensenellaceae R-7 group':0.03907,
'Unc76823_ uncultured bacterium_ Gazella granti_ gastrointestinal tract of Grant_s gazelle_ Bacteria_Firmicutes_Clostridia_Christensenellales_Christensenellaceae_Christensenellaceae R-7 group':0.05761
):0.00000,
(('Unc00vlq_ uncultured bacterium_ bovine_ rumen fluid pooled liquid phase microbiome from steers 8_ 64_ and 71_ 6 week sam_ Bacteria_Firmicutes_Clostridia_Christensenellales_Christensenellaceae_Christensenellaceae R-7 group':0.04374,
'UncRum22_ uncultured rumen bacterium 4C0d-14_ Bacteria_Firmicutes_Clostridia_Christensenellales_Christensenellaceae_Christensenellaceae R-7 group':0.05261
)97:0.02394,
(('Unc22489_ uncultured bacterium_ cattle rumen_ Bacteria_Firmicutes_Clostridia_Christensenellales_Christensenellaceae_Christensenellaceae R-7 group':0.02738,
('UncR3964_ uncultured rumen bacterium_ yak_ 4 yrs. old_ rumen_ Bacteria_Firmicutes_Clostridia_Christensenellales_Christensenellaceae_Christensenellaceae R-7 group':0.05869,
('Unc00kof_ uncultured bacterium_ bovine_ rumen fluid fiber adherent microbiome from steer 8_ 6 week sample_ 1 hour after _ Bacteria_Firmicutes_Clostridia_Christensenellales_Christensenellaceae_Christensenellaceae R-7 group':0.04375,
('Unc22563_ uncultured bacterium_ Thai native cattle rumen_ Bacteria_Firmicutes_Clostridia_Christensenellales_Christensenellaceae_Christensenellaceae R-7 group':0.04298,
'UncR4079_ uncultured rumen bacterium_ yak_ 1 yrs. old_ rumen_ Bacteria_Firmicutes_Clostridia_Christensenellales_Christensenellaceae_Christensenellaceae R-7 group':0.02456
)98:0.02786
):0.00000
):0.00000
)77:0.02634,
('UncR4093_ uncultured rumen bacterium_ rumen liquid phase of fistulated Holstein heifer_ Bacteria_Firmicutes_Clostridia_Christensenellales_Christensenellaceae_Christensenellaceae R-7 group':0.04622,
('UncRum68_ uncultured rumen bacterium_ PCR-derived sequence from rumen_ Bacteria_Firmicutes_Clostridia_Christensenellales_Christensenellaceae_Christensenellaceae R-7 group':0.03553,
(('Unc44687_ uncultured bacterium_ Camelus dromedarius _dromedary camel__ rumen_ Bacteria_Firmicutes_Clostridia_Christensenellales_Christensenellaceae_Christensenellaceae R-7 group':0.04373,
('Unc00cxq_ uncultured bacterium_ bovine_ rumen fluid fiber adherent microbiome from steer 71_ 6 week sample_ 1 hour after_ Bacteria_Firmicutes_Clostridia_Christensenellales_Christensenellaceae_Christensenellaceae R-7 group':0.05280,
'Unc61115_ uncultured bacterium_ Gazella granti_ gastrointestinal tract of Grant_s gazelle_ Bacteria_Firmicutes_Clostridia_Christensenellales_Christensenellaceae_Christensenellaceae R-7 group':0.06756
)96:0.03089
)63:0.02312,
('UncRu117_ uncultured rumen bacterium_ PCR-derived sequence from rumen_ Bacteria_Firmicutes_Clostridia_Christensenellales_Christensenellaceae_Christensenellaceae R-7 group':0.01562,
('Unc00nqg_ uncultured bacterium_ bovine_ rumen fluid pooled liquid phase microbiome from steers 8_ 64_ and 71_ 6 week sam_ Bacteria_Firmicutes_Clostridia_Christensenellales_Christensenellaceae_Christensenellaceae R-7 group':0.04562,
'UncR1302_ uncultured rumen bacterium_ Bos grunniens _yak__ Bacteria_Firmicutes_Clostridia_Christensenellales_Christensenellaceae_Christensenellaceae R-7 group':0.03785
)93:0.01304
)61:0.00860
)62:0.01720
):0.00000
):0.00000
)80:0.01843
):0.00000
)72:0.01843,
((('Unc01z1u_ uncultured bacterium_ fecal sample from MARC beef cattle feedlot animal #4228_ pen 301_ sample was cul_ Bacteria_Firmicutes_Clostridia_Christensenellales_Christensenellaceae_Christensenellaceae R-7 group':0.04426,
'Unc76613_ uncultured bacterium_ African Zebu cattle _Bos indicus__ herbivore gastrointestinal tract_ Bacteria_Firmicutes_Clostridia_Christensenellales_Christensenellaceae_Christensenellaceae R-7 group':0.03503
)61:0.00263,
('Unc59133_ uncultured bacterium_ Thompson_s gazelle _Gazella rufifrons__ herbivore gastrointestinal tract_ Bacteria_Firmicutes_Clostridia_Christensenellales_Christensenellaceae_Christensenellaceae R-7 group':0.03634,
'UncR4254_ uncultured rumen bacterium_ Rangifer tarandus tarandus _Norwegian reindeer__ reindeer fed pelleted concentrates _RF-80__ Bacteria_Firmicutes_Clostridia_Christensenellales_Christensenellaceae_Christensenellaceae R-7 group':0.04456
)96:0.02229
)84:0.01821,
((('UncR3749_ uncultured rumen bacterium_ Bos grunniens _yak__ rumen fluid_ Bacteria_Firmicutes_Clostridia_Christensenellales_Christensenellaceae_Christensenellaceae R-7 group':0.04184,
'UncR3858_ uncultured rumen bacterium_ rumen liquid phase of fistulated Holstein heifer_ Bacteria_Firmicutes_Clostridia_Christensenellales_Christensenellaceae_Christensenellaceae R-7 group':0.05404
)76:0.00766,
(('Unc19180_ uncultured bacterium_ cattle rumen_ Bacteria_Firmicutes_Clostridia_Christensenellales_Christensenellaceae_Christensenellaceae R-7 group':0.03173,
'Unc57711_ uncultured bacterium_ Thompson_s gazelle _Gazella rufifrons__ herbivore gastrointestinal tract_ Bacteria_Firmicutes_Clostridia_Christensenellales_Christensenellaceae_Christensenellaceae R-7 group':0.08674
)93:0.01594,
('UncR3610_ uncultured rumen bacterium_ yak_ 4 yrs. old_ rumen_ Bacteria_Firmicutes_Clostridia_Christensenellales_Christensenellaceae_Christensenellaceae R-7 group':0.15980,
'UncR3638_ uncultured rumen bacterium_ yak_ 1 yrs. old_ rumen_ Bacteria_Firmicutes_Clostridia_Christensenellales_Christensenellaceae_Christensenellaceae R-7 group':0.02595
):0.00000
)66:0.01638
):0.00000,
(('UncR1172_ uncultured rumen bacterium_ Bos grunniens _yak__ Bacteria_Firmicutes_Clostridia_Christensenellales_Christensenellaceae_Christensenellaceae R-7 group':0.03530,
('UncR1453_ uncultured rumen bacterium_ Bubalus bubalis_ rumen fluid_ Bacteria_Firmicutes_Clostridia_Christensenellales_Christensenellaceae_Christensenellaceae R-7 group':0.04593,
'UncR4794_ uncultured rumen bacterium_ Ovibos moschatus_ rumen_ Bacteria_Firmicutes_Clostridia_Christensenellales_Christensenellaceae_Christensenellaceae R-7 group':0.04843
)93:0.01839
)93:0.01858,
('Unc00k32_ uncultured bacterium_ bovine_ rumen fluid pooled liquid phase microbiome from steers 8_ 64_ and 71_ 6 week sam_ Bacteria_Firmicutes_Clostridia_Christensenellales_Christensenellaceae_Christensenellaceae R-7 group':0.03472,
(('Unc16137_ uncultured bacterium_ goat_ rumen_ Bacteria_Firmicutes_Clostridia_Christensenellales_Christensenellaceae_Christensenellaceae R-7 group':0.07388,
'UncRu114_ uncultured rumen bacterium_ PCR-derived sequence from rumen_ Bacteria_Firmicutes_Clostridia_Christensenellales_Christensenellaceae_Christensenellaceae R-7 group':0.01603
)94:0.01434,
(('Unc021j6_ uncultured bacterium_ fecal sample from MARC beef cattle feedlot animal #4017_ pen 301_ sample was cul_ Bacteria_Firmicutes_Clostridia_Christensenellales_Christensenellaceae_Christensenellaceae R-7 group':0.04556,
('Unc95795_ uncultured bacterium_ Gazella spekei_ Speke_s gazelle feces_ Bacteria_Firmicutes_Clostridia_Christensenellales_Christensenellaceae_Christensenellaceae R-7 group':0.17485,
('Unc00e0a_ uncultured bacterium_ Gazella spekei_ Speke_s gazelle feces_ Bacteria_Firmicutes_Clostridia_Christensenellales_Christensenellaceae_Christensenellaceae R-7 group':0.03576,
'UncR2767_ uncultured rumen bacterium_ Bos taurus Hereford x Angus hybrid _HEAN__ rumen contents_ Bacteria_Firmicutes_Clostridia_Christensenellales_Christensenellaceae_Christensenellaceae R-7 group':0.04434
)62:0.00588
)62:0.01036
):0.00000,
(('Unc0021j_ uncultured bacterium_ Ovis canadensis_ bighorn sheep feces_ Bacteria_Firmicutes_Clostridia_Christensenellales_Christensenellaceae_Christensenellaceae R-7 group':0.14262,
'Unc15998_ uncultured bacterium_ goat_ rumen_ Bacteria_Firmicutes_Clostridia_Christensenellales_Christensenellaceae_Christensenellaceae R-7 group':0.03877
):0.00000,
('Unc16140_ uncultured bacterium_ goat_ rumen_ Bacteria_Firmicutes_Clostridia_Christensenellales_Christensenellaceae_Christensenellaceae R-7 group':0.02142,
('Unc00cmj_ uncultured bacterium_ Ovis vignei_ Trancaspian Urial feces_ Bacteria_Firmicutes_Clostridia_Christensenellales_Christensenellaceae_Christensenellaceae R-7 group':0.05831,
'Unc93706_ uncultured bacterium_ Okapia johnstoni_ Okapi feces_ Bacteria_Firmicutes_Clostridia_Christensenellales_Christensenellaceae_Christensenellaceae R-7 group':0.07458
)96:0.03761
)75:0.01638
)73:0.01950
)78:0.01973
)79:0.01248
)93:0.02174
):0.00000
):0.00000
):0.00000
):0.00000,
(('Unc27301_ uncultured bacterium_ Thai native cattle rumen_ Bacteria_Firmicutes_Clostridia_Christensenellales_Christensenellaceae_Christensenellaceae R-7 group':0.07322,
('Unc54803_ uncultured bacterium_ Thompson_s gazelle _Gazella rufifrons__ herbivore gastrointestinal tract_ Bacteria_Firmicutes_Clostridia_Christensenellales_Christensenellaceae_Christensenellaceae R-7 group':0.05552,
'Unc61079_ uncultured bacterium_ Thompson_s gazelle _Gazella rufifrons__ herbivore gastrointestinal tract_ Bacteria_Firmicutes_Clostridia_Christensenellales_Christensenellaceae_Christensenellaceae R-7 group':0.20143
)78:0.06578
):0.00000,
(('UncR4003_ uncultured rumen bacterium_ yak_ 1 yrs. old_ rumen_ Bacteria_Firmicutes_Clostridia_Christensenellales_Christensenellaceae_Christensenellaceae R-7 group':0.04830,
(('UncR4054_ uncultured rumen bacterium_ yak_ 4 yrs. old_ rumen_ Bacteria_Firmicutes_Clostridia_Christensenellales_Christensenellaceae_Christensenellaceae R-7 group':0.03612,
('UncR3432_ uncultured rumen bacterium_ yak_ 4 yrs. old_ rumen_ Bacteria_Firmicutes_Clostridia_Christensenellales_Christensenellaceae_Christensenellaceae R-7 group':0.07586,
'UncRu349_ uncultured rumen bacterium_ rumen contents from Holstein heifer _Bos taurus__ Bacteria_Firmicutes_Clostridia_Christensenellales_Christensenellaceae_Christensenellaceae R-7 group':0.03486
)99:0.02753
)87:0.01453,
('UncR5542_ uncultured rumen bacterium_ rumen_ Bacteria_Firmicutes_Clostridia_Christensenellales_Christensenellaceae_Christensenellaceae R-7 group':0.04333,
('UncR4684_ uncultured rumen bacterium_ Ovibos moschatus_ rumen_ Bacteria_Firmicutes_Clostridia_Christensenellales_Christensenellaceae_Christensenellaceae R-7 group':0.04146,
'UncR5501_ uncultured rumen bacterium_ rumen_ Bacteria_Firmicutes_Clostridia_Christensenellales_Christensenellaceae_Christensenellaceae R-7 group':0.06005
)97:0.03852
):0.00000
):0.00000
)75:0.02276,
(('Unc57718_ uncultured bacterium_ Thompson_s gazelle _Gazella rufifrons__ herbivore gastrointestinal tract_ Bacteria_Firmicutes_Clostridia_Christensenellales_Christensenellaceae_Christensenellaceae R-7 group':0.06479,
(('Unc00lri_ uncultured bacterium_ bovine_ rumen fluid fiber adherent microbiome from steer 64_ 6 week sample_ 1 hour after_ Bacteria_Firmicutes_Clostridia_Christensenellales_Christensenellaceae_Christensenellaceae R-7 group':0.03684,
('Unc00cbp_ uncultured bacterium_ bovine_ rumen fluid fiber adherent microbiome from steer 8_ 6 week sample_ 1 hour after _ Bacteria_Firmicutes_Clostridia_Christensenellales_Christensenellaceae_Christensenellaceae R-7 group':0.02951,
'Unc22476_ uncultured bacterium_ cattle rumen_ Bacteria_Firmicutes_Clostridia_Christensenellales_Christensenellaceae_Christensenellaceae R-7 group':0.03485
)84:0.01302
)90:0.01032,
(('Unc01387_ uncultured bacterium_ bovine_ rumen fluid pooled liquid phase microbiome from steers 8_ 64_ and 71_ 6 week sam_ Bacteria_Firmicutes_Clostridia_Christensenellales_Christensenellaceae_Christensenellaceae R-7 group':0.03999,
'Unc0138h_ uncultured bacterium_ bovine_ rumen fluid pooled liquid phase microbiome from steers 8_ 64_ and 71_ 6 week sam_ Bacteria_Firmicutes_Clostridia_Christensenellales_Christensenellaceae_Christensenellaceae R-7 group':0.04552
)95:0.01869,
('UncRu326_ uncultured rumen bacterium_ PCR-derived sequence from rumen_ Bacteria_Firmicutes_Clostridia_Christensenellales_Christensenellaceae_Christensenellaceae R-7 group':0.04284,
('UncR4297_ uncultured rumen bacterium_ Ovibos moschatus_ rumen_ Bacteria_Firmicutes_Clostridia_Christensenellales_Christensenellaceae_Christensenellaceae R-7 group':0.02530,
(('UncR1598_ uncultured rumen bacterium_ Bubalus bubalis_ rumen fluid_ Bacteria_Firmicutes_Clostridia_Christensenellales_Christensenellaceae_Christensenellaceae R-7 group':0.04498,
'UncR4447_ uncultured rumen bacterium_ rumen fluid of Bos frontalis_ Bacteria_Firmicutes_Clostridia_Christensenellales_Christensenellaceae_Christensenellaceae R-7 group':0.06444
):0.00000,
('Unc00kyr_ uncultured bacterium_ bovine_ rumen fluid pooled liquid phase microbiome from steers 8_ 64_ and 71_ 6 week sam_ Bacteria_Firmicutes_Clostridia_Christensenellales_Christensenellaceae_Christensenellaceae R-7 group':0.00927,
('Unc80712_ uncultured bacterium_ Ovis ammon_ argali sheep feces_ Bacteria_Firmicutes_Clostridia_Christensenellales_Christensenellaceae_Christensenellaceae R-7 group':0.11984,
('Unc01f8w_ uncultured bacterium_ Lama glama_ forestomach content_ Bacteria_Firmicutes_Clostridia_Christensenellales_Christensenellaceae_Christensenellaceae R-7 group':0.04389,
('Unc008of_ uncultured bacterium_ Budorcas taxicolor_ Takin feces_ Bacteria_Firmicutes_Clostridia_Christensenellales_Christensenellaceae_Christensenellaceae R-7 group':0.18618,
'Unc57476_ uncultured bacterium_ Thompson_s gazelle _Gazella rufifrons__ herbivore gastrointestinal tract_ Bacteria_Firmicutes_Clostridia_Christensenellales_Christensenellaceae_Christensenellaceae R-7 group':0.07653
)92:0.03900
)89:0.01639
)98:0.03258
)91:0.01876
)66:0.01349
)79:0.01171
)94:0.01509
)81:0.00340
)84:0.00435
)97:0.00842,
(('UncB5017_ uncultured bacterium_ sheep rumen_ Bacteria_Firmicutes_Clostridia_Christensenellales_Christensenellaceae_Christensenellaceae R-7 group':0.05228,
(('UncR3206_ uncultured rumen bacterium_ Bos taurus Hereford x Angus hybrid _HEAN__ rumen contents_ Bacteria_Firmicutes_Clostridia_Christensenellales_Christensenellaceae_Christensenellaceae R-7 group':0.05937,
'UncR3680_ uncultured rumen bacterium_ Bos taurus Hereford x Angus hybrid _HEAN__ rumen epithelium_ Bacteria_Firmicutes_Clostridia_Christensenellales_Christensenellaceae_Christensenellaceae R-7 group':0.03108
)90:0.01135,
('UncR3520_ uncultured rumen bacterium_ yak_ 4 yrs. old_ rumen_ Bacteria_Firmicutes_Clostridia_Christensenellales_Christensenellaceae_Christensenellaceae R-7 group':0.02334,
('UncR2030_ uncultured rumen bacterium_ yak_ rumen_ Bacteria_Firmicutes_Clostridia_Christensenellales_Christensenellaceae_Christensenellaceae R-7 group':0.04695,
'UncR5516_ uncultured rumen bacterium_ rumen_ Bacteria_Firmicutes_Clostridia_Christensenellales_Christensenellaceae_Christensenellaceae R-7 group':0.06598
)90:0.00852
)95:0.01296
)73:0.00621
)72:0.01250,
(('Unc18313_ uncultured bacterium_ goat_ rumen_ Bacteria_Firmicutes_Clostridia_Christensenellales_Christensenellaceae_Christensenellaceae R-7 group':0.04784,
'UncR3427_ uncultured rumen bacterium_ yak_ 4 yrs. old_ rumen_ Bacteria_Firmicutes_Clostridia_Christensenellales_Christensenellaceae_Christensenellaceae R-7 group':0.07909
)93:0.03544,
('Unc01kmd_ uncultured bacterium_ Lama glama_ forestomach content_ Bacteria_Firmicutes_Clostridia_Christensenellales_Christensenellaceae_Christensenellaceae R-7 group':0.06435,
(('Unc00w8d_ uncultured bacterium_ bovine_ rumen fluid fiber adherent microbiome from steer 64_ 6 week sample_ 1 hour after_ Bacteria_Firmicutes_Clostridia_Christensenellales_Christensenellaceae_Christensenellaceae R-7 group':0.04517,
('Unc00mcu_ uncultured bacterium_ Okapia johnstoni_ Okapi feces_ Bacteria_Firmicutes_Clostridia_Christensenellales_Christensenellaceae_Christensenellaceae R-7 group':0.03304,
'Unc01m2b_ uncultured bacterium_ Lama glama_ forestomach content_ Bacteria_Firmicutes_Clostridia_Christensenellales_Christensenellaceae_Christensenellaceae R-7 group':0.06066
):0.00000
)66:0.01294,
(('Unc95759_ uncultured bacterium_ Gazella spekei_ Speke_s gazelle feces_ Bacteria_Firmicutes_Clostridia_Christensenellales_Christensenellaceae_Christensenellaceae R-7 group':0.06796,
('Unc00nlu_ uncultured bacterium_ bovine_ rumen fluid pooled liquid phase microbiome from steers 8_ 64_ and 71_ 6 week sam_ Bacteria_Firmicutes_Clostridia_Christensenellales_Christensenellaceae_Christensenellaceae R-7 group':0.04478,
'Unc01rut_ uncultured bacterium_ fecal sample from MARC beef cattle feedlot animal #4225_ pen 301_ sample was cul_ Bacteria_Firmicutes_Clostridia_Christensenellales_Christensenellaceae_Christensenellaceae R-7 group':0.03453
):0.00000
):0.00000,
(('Unc013lw_ uncultured bacterium_ bovine_ rumen fluid fiber adherent microbiome from steer 8_ 6 week sample_ 1 hour after _ Bacteria_Firmicutes_Clostridia_Christensenellales_Christensenellaceae_Christensenellaceae R-7 group':0.05541,
'UncRum77_ uncultured rumen bacterium_ PCR-derived sequence from rumen_ Bacteria_Firmicutes_Clostridia_Christensenellales_Christensenellaceae_Christensenellaceae R-7 group':0.01563
)67:0.01243,
(('UncRu202_ uncultured rumen bacterium_ PCR-derived sequence from rumen_ Bacteria_Firmicutes_Clostridia_Christensenellales_Christensenellaceae_Christensenellaceae R-7 group':0.02433,
('UncR2751_ uncultured rumen bacterium_ Bos taurus Hereford x Angus hybrid _HEAN__ rumen contents_ Bacteria_Firmicutes_Clostridia_Christensenellales_Christensenellaceae_Christensenellaceae R-7 group':0.23881,
('Unc20817_ uncultured bacterium_ cattle rumen_ Bacteria_Firmicutes_Clostridia_Christensenellales_Christensenellaceae_Christensenellaceae R-7 group':0.03310,
'Unc24915_ uncultured bacterium_ cattle rumen_ Bacteria_Firmicutes_Clostridia_Christensenellales_Christensenellaceae_Christensenellaceae R-7 group':0.04175
)77:0.01311
)96:0.01443
)80:0.00454,
('Unc00by6_ uncultured bacterium_ bovine_ rumen fluid pooled liquid phase microbiome from steers 8_ 64_ and 71_ 6 week sam_ Bacteria_Firmicutes_Clostridia_Christensenellales_Christensenellaceae_Christensenellaceae R-7 group':0.05038,
(('Unc80702_ uncultured bacterium_ Ovis canadensis_ bighorn sheep feces_ Bacteria_Firmicutes_Clostridia_Christensenellales_Christensenellaceae_Christensenellaceae R-7 group':0.05291,
('Unc00kfu_ uncultured bacterium_ bovine_ rumen fluid fiber adherent microbiome from steer 8_ 6 week sample_ 1 hour after _ Bacteria_Firmicutes_Clostridia_Christensenellales_Christensenellaceae_Christensenellaceae R-7 group':0.04866,
'UncR4562_ uncultured rumen bacterium_ Ovibos moschatus_ rumen_ Bacteria_Firmicutes_Clostridia_Christensenellales_Christensenellaceae_Christensenellaceae R-7 group':0.05344
):0.00000
)96:0.01509,
('Unc84065_ uncultured bacterium_ Ovis canadensis_ bighorn sheep feces_ Bacteria_Firmicutes_Clostridia_Christensenellales_Christensenellaceae_Christensenellaceae R-7 group':0.06756,
('UncR3185_ uncultured rumen bacterium_ Bos grunniens _yak__ rumen fluid_ Bacteria_Firmicutes_Clostridia_Christensenellales_Christensenellaceae_Christensenellaceae R-7 group':0.05217,
('Unc64651_ uncultured bacterium_ Haemonchus contortus_ eggs_ larvae and adults of sheep abomasal nematode parasite_ Bacteria_Firmicutes_Clostridia_Christensenellales_Christensenellaceae_Christensenellaceae R-7 group':0.04078,
'Unc80921_ uncultured bacterium_ Budorcas taxicolor_ takin feces_ Bacteria_Firmicutes_Clostridia_Christensenellales_Christensenellaceae_Christensenellaceae R-7 group':0.01288
)98:0.01889
)98:0.01010
)98:0.01271
)77:0.00671
)84:0.00758
)86:0.02246
):0.00000
):0.00000
)64:0.01328
):0.00000
)75:0.00782
):0.00000
)89:0.01558
):0.00000
):0.00000
)82:0.03701
)85:0.01743
)88:0.01951
)81:0.03958
):0.00000
):0.00000,
((('Unc005wb_ uncultured bacterium_ Bos javanicus_ Banteng feces_ Bacteria_Firmicutes_Clostridia_Christensenellales_Christensenellaceae_Christensenellaceae R-7 group':0.15316,
('Unc67257_ uncultured bacterium_ Ovis canadensis_ bighorn sheep feces_ Bacteria_Firmicutes_Clostridia_Christensenellales_Christensenellaceae_Christensenellaceae R-7 group':0.05317,
('Unc00192_ uncultured bacterium_ Presbytis francoisi_ francois langur feces_ Bacteria_Firmicutes_Clostridia_Christensenellales_Christensenellaceae_Christensenellaceae R-7 group':0.09871,
(('Unc007jf_ uncultured bacterium_ Macropus rufus_ Red Kangaroo feces_ Bacteria_Firmicutes_Clostridia_Christensenellales_Christensenellaceae_Christensenellaceae R-7 group':0.11752,
('Unc00dza_ uncultured bacterium_ Gazella spekei_ Speke_s gazelle feces_ Bacteria_Firmicutes_Clostridia_Christensenellales_Christensenellaceae_Christensenellaceae R-7 group':0.24313,
('Unc94639_ uncultured bacterium_ Antidorcas marsupialis_ Springbok feces_ Bacteria_Firmicutes_Clostridia_Christensenellales_Christensenellaceae_Christensenellaceae R-7 group':0.05190,
'UncR4386_ uncultured rumen bacterium_ yak_ 4 yrs. old_ rumen_ Bacteria_Firmicutes_Clostridia_Christensenellales_Christensenellaceae_Christensenellaceae R-7 group':0.14480
)90:0.03283
)100:0.05166
)62:0.01847,
(('Unc00q2l_ uncultured bacterium_ human feces_ subj10_ 0 weeks_ carb-r diet_ Bacteria_Firmicutes_Clostridia_Christensenellales_Christensenellaceae_Christensenellaceae R-7 group':0.05741,
'Unc65294_ uncultured bacterium_ Ovis ammon_ argali sheep feces_ Bacteria_Firmicutes_Clostridia_Christensenellales_Christensenellaceae_Christensenellaceae R-7 group':0.26995
)96:0.06593,
(('L9XZZZZZ.816_ m54163_221017_145405/72417734/ccs_ Bacteria/Firmicutes/Clostridia_1/Christensenellales_Christensenellaceae/Christensenellaceae R-7 group':0.07876,
('L9XZZZZZ.4345_ m54163_221017_145405/18416193/ccs_ Bacteria/Firmicutes/Clostridia_1/Christensenellales_Christensenellaceae/Christensenellaceae R-7 group':0.14776,
'L9XZZZZZ.525_ m54163_221017_145405/46006360/ccs_ Bacteria/Firmicutes/Clostridia_1/Christensenellales_Christensenellaceae/Christensenellaceae R-7 group':0.05269
)91:0.04880
)86:0.02459,
('Unc81745_ uncultured bacterium_ Gazella spekei_ Speke_s gazelle feces_ Bacteria_Firmicutes_Clostridia_Christensenellales_Christensenellaceae_Christensenellaceae R-7 group':0.18610,
('Unc00spa_ uncultured bacterium_ Ovis canadensis_ BigHorn sheep feces_ Bacteria_Firmicutes_Clostridia_Christensenellales_Christensenellaceae_Christensenellaceae R-7 group':0.19621,
'UncR2909_ uncultured rumen bacterium_ yak_ 4 yrs. old_ rumen_ Bacteria_Firmicutes_Clostridia_Christensenellales_Christensenellaceae_Christensenellaceae R-7 group':0.13305
)82:0.03419
):0.00000
)80:0.03201
)89:0.04540
):0.00000
)96:0.03799
)80:0.05055
)73:0.03769,
(((('UncFi596_ uncultured Firmicutes bacterium_ Panesthia angustipennis_ cockroach gut homogenate_ Bacteria_Firmicutes_Clostridia_Christensenellales_Christensenellaceae_Christensenellaceae R-7 group':0.01720,
'UncFi597_ uncultured Firmicutes bacterium_ Panesthia angustipennis_ cockroach gut homogenate_ Bacteria_Firmicutes_Clostridia_Christensenellales_Christensenellaceae_Christensenellaceae R-7 group':0.03695
)100:0.07959,
('Unc009xv_ uncultured bacterium_ Heterocephalus glaber_ Naked mole-rat feces_ Bacteria_Firmicutes_Clostridia_Christensenellales_Christensenellaceae_Christensenellaceae R-7 group':0.22434,
('Unc00dpk_ uncultured bacterium_ Heterocephalus glaber_ naked mole-rat feces_ Bacteria_Firmicutes_Clostridia_Christensenellales_Christensenellaceae_Christensenellaceae R-7 group':0.08000,
'Unc80048_ uncultured bacterium_ Heterocephalus glaber_ naked mole-rat feces_ Bacteria_Firmicutes_Clostridia_Christensenellales_Christensenellaceae_Christensenellaceae R-7 group':0.04228
)76:0.02216
)100:0.10872
)80:0.01968,
(('UncR1186_ uncultured rumen bacterium_ Bos grunniens _yak__ Bacteria_Firmicutes_Clostridia_Christensenellales_Christensenellaceae_Christensenellaceae R-7 group':0.02710,
('UncR1589_ uncultured rumen bacterium_ Capra aegagrus hircus_ goat rumen mucosa_ Bacteria_Firmicutes_Clostridia_Christensenellales_Christensenellaceae_Christensenellaceae R-7 group':0.02884,
'UncR6156_ uncultured rumen bacterium_ yak_ rumen_ Bacteria_Firmicutes_Clostridia_Christensenellales_Christensenellaceae_Christensenellaceae R-7 group':0.22114
)100:0.04527
)93:0.02978,
('Unc66686_ uncultured bacterium_ Elephas maximus_ Asiatic elephant feces_ Bacteria_Firmicutes_Clostridia_Christensenellales_Christensenellaceae_Christensenellaceae R-7 group':0.15612,
('Unc001if_ uncultured bacterium_ Equus asinus_ Somali wild ass feces_ Bacteria_Firmicutes_Clostridia_Christensenellales_Christensenellaceae_Christensenellaceae R-7 group':0.04690,
('Unc82295_ uncultured bacterium_ Equus grevyi_ Grevy_s zebra feces_ Bacteria_Firmicutes_Clostridia_Christensenellales_Christensenellaceae_Christensenellaceae R-7 group':0.07782,
('Unc82035_ uncultured bacterium_ human feces_ subj08_ 0 weeks_ carb-r diet_ Bacteria_Firmicutes_Clostridia_Christensenellales_Christensenellaceae_Christensenellaceae R-7 group':0.04935,
'UncB7442_ uncultured bacterium_ feces of growing pig fed a diet with cheese whey_ Bacteria_Firmicutes_Clostridia_Christensenellales_Christensenellaceae_Christensenellaceae R-7 group':0.03594
)100:0.03548
):0.00000
)80:0.00862
):0.00000
)70:0.01854
)66:0.01264,
(('UncCl483_ uncultured Clostridiales bacterium_ pigs_ fecal matter of pigs under free range in urban_ Bacteria_Firmicutes_Clostridia_Christensenellales_Christensenellaceae_Christensenellaceae R-7 group':0.05051,
('Unc25943_ uncultured bacterium_ cow manure_ Bacteria_Firmicutes_Clostridia_Christensenellales_Christensenellaceae_Christensenellaceae R-7 group':0.05601,
(('Unc76246_ uncultured bacterium_ Bos taurus_ cecum mucosa_ Bacteria_Firmicutes_Clostridia_Christensenellales_Christensenellaceae_Christensenellaceae R-7 group':0.05515,
('UncFi636_ uncultured Firmicutes bacterium_ fecal sample_ Bacteria_Firmicutes_Clostridia_Christensenellales_Christensenellaceae_Christensenellaceae R-7 group':0.02442,
('Unc005l5_ uncultured bacterium_ Ovis ammon_ Argali sheep feces_ Bacteria_Firmicutes_Clostridia_Christensenellales_Christensenellaceae_Christensenellaceae R-7 group':0.03588,
'Unc00971_ uncultured bacterium_ Colobus angolensis_ Angola Colobus feces_ Bacteria_Firmicutes_Clostridia_Christensenellales_Christensenellaceae_Christensenellaceae R-7 group':0.06198
)93:0.01514
)76:0.00569
)71:0.00805,
('Unc01t0j_ uncultured bacterium_ fecal sample from MARC beef cattle feedlot animal #4281_ pen 301_ sample was cul_ Bacteria_Firmicutes_Clostridia_Christensenellales_Christensenellaceae_Christensenellaceae R-7 group':0.29635,
('Unc000ix_ uncultured bacterium_ Gazella spekei_ Speke_s gazelle feces_ Bacteria_Firmicutes_Clostridia_Christensenellales_Christensenellaceae_Christensenellaceae R-7 group':0.04662,
(('Unc00izp_ uncultured bacterium_ Colobus guereza_ Eastern Black and White Colobus feces_ Bacteria_Firmicutes_Clostridia_Christensenellales_Christensenellaceae_Christensenellaceae R-7 group':0.09909,
'Unc78895_ uncultured bacterium_ Colobus guereza_ eastern black and white colobus feces_ Bacteria_Firmicutes_Clostridia_Christensenellales_Christensenellaceae_Christensenellaceae R-7 group':0.04121
)97:0.04267,
('Unc66288_ uncultured bacterium_ Ovis canadensis_ bighorn sheep feces_ Bacteria_Firmicutes_Clostridia_Christensenellales_Christensenellaceae_Christensenellaceae R-7 group':0.02516,
('Unc64832_ uncultured bacterium_ Giraffa camelopardalis reticulata_ reticulated giraffe feces_ Bacteria_Firmicutes_Clostridia_Christensenellales_Christensenellaceae_Christensenellaceae R-7 group':0.07141,
('Unc000j0_ uncultured bacterium_ Gazella spekei_ Speke_s gazelle feces_ Bacteria_Firmicutes_Clostridia_Christensenellales_Christensenellaceae_Christensenellaceae R-7 group':0.04071,
('Unc00mif_ uncultured bacterium_ Okapia johnstoni_ Okapi feces_ Bacteria_Firmicutes_Clostridia_Christensenellales_Christensenellaceae_Christensenellaceae R-7 group':0.10686,
'Unc96022_ uncultured bacterium_ Gazella spekei_ Speke_s gazelle feces_ Bacteria_Firmicutes_Clostridia_Christensenellales_Christensenellaceae_Christensenellaceae R-7 group':0.05831
)99:0.03886
)92:0.03508
)68:0.01116
):0.00000
)90:0.01230
)65:0.01130
):0.00000
):0.00000
)91:0.01268
)87:0.01888,
(('Unc64017_ uncultured bacterium_ Opisthocomus hoazin_ adult hoatzin crop_ Bacteria_Firmicutes_Clostridia_Christensenellales_Christensenellaceae_Christensenellaceae R-7 group':0.07972,
('Unc00c64_ uncultured bacterium_ human feces_ subj07_ 12 weeks_ carb-r diet_ Bacteria_Firmicutes_Clostridia_Christensenellales_Christensenellaceae_Christensenellaceae R-7 group':0.05732,
('Unc01i4s_ uncultured bacterium_ Homo sapiens_ feces of adult twins and mothers_ sample TS27_ Bacteria_Firmicutes_Clostridia_Christensenellales_Christensenellaceae_Christensenellaceae R-7 group':0.04806,
'Unc87072_ uncultured bacterium_ human feces_ subj11_ 0 weeks_ carb-r diet_ Bacteria_Firmicutes_Clostridia_Christensenellales_Christensenellaceae_Christensenellaceae R-7 group':0.11441
)81:0.02477
)74:0.01292
)81:0.01363,
(('UncR5885_ uncultured rumen bacterium_ yak_ rumen_ Bacteria_Firmicutes_Clostridia_Christensenellales_Christensenellaceae_Christensenellaceae R-7 group':0.08128,
('Unc00k9k_ uncultured bacterium_ Elephas maximus_ Asiatic elephant feces_ Bacteria_Firmicutes_Clostridia_Christensenellales_Christensenellaceae_Christensenellaceae R-7 group':0.05939,
'Unc57726_ uncultured bacterium_ Gazella granti_ gastrointestinal tract of Grant_s gazelle_ Bacteria_Firmicutes_Clostridia_Christensenellales_Christensenellaceae_Christensenellaceae R-7 group':0.07599
)67:0.02103
)77:0.02827,
(('UncB7933_ uncultured bacterium_ hoatzin_ crop contents_ Bacteria_Firmicutes_Clostridia_Christensenellales_Christensenellaceae_Christensenellaceae R-7 group':0.07182,
('Unc63886_ uncultured bacterium_ Opisthocomus hoazin_ adult hoatzin crop_ Bacteria_Firmicutes_Clostridia_Christensenellales_Christensenellaceae_Christensenellaceae R-7 group':0.02258,
'UncB6816_ uncultured bacterium_ hoatzin_ crop contents_ Bacteria_Firmicutes_Clostridia_Christensenellales_Christensenellaceae_Christensenellaceae R-7 group':0.06558
)100:0.05320
)90:0.02641,
(('Unc79473_ uncultured bacterium_ Heterocephalus glaber_ naked mole-rat feces_ Bacteria_Firmicutes_Clostridia_Christensenellales_Christensenellaceae_Christensenellaceae R-7 group':0.05706,
'Unc80581_ uncultured bacterium_ Equus asinus_ Somali wild ass feces_ Bacteria_Firmicutes_Clostridia_Christensenellales_Christensenellaceae_Christensenellaceae R-7 group':0.06012
)97:0.02916,
(('L2QZ6321_ metagenome_ unknown_ Bacteria_Firmicutes_Clostridia_Christensenellales_Christensenellaceae_Christensenellaceae R-7 group':0.02207,
'Unc85106_ uncultured bacterium_ human feces_ subj10_ 12 weeks_ carb-r diet_ Bacteria_Firmicutes_Clostridia_Christensenellales_Christensenellaceae_Christensenellaceae R-7 group':0.14396
)100:0.04208,
('Unc67571_ uncultured bacterium_ Gorilla beringei_ wild gorilla feces_ Bacteria_Firmicutes_Clostridia_Christensenellales_Christensenellaceae_Christensenellaceae R-7 group':0.04763,
('L2QZ1684_ metagenome_ unknown_ Bacteria_Firmicutes_Clostridia_Christensenellales_Christensenellaceae_Christensenellaceae R-7 group':0.03084,
'Unc39257_ uncultured bacterium_ from swine intestine_ Bacteria_Firmicutes_Clostridia_Christensenellales_Christensenellaceae_Christensenellaceae R-7 group':0.03000
)96:0.01167
)100:0.02573
)82:0.02947
):0.00000
):0.00000
):0.00000
):0.00000
)89:0.01173
):0.00000
)67:0.01606,
((('Unc00d6s_ uncultured bacterium_ Ovis ammon_ argali sheep feces_ Bacteria_Firmicutes_Clostridia_Christensenellales_Christensenellaceae_Christensenellaceae R-7 group':0.02566,
'Unc00dev_ uncultured bacterium_ Ovis ammon_ argali sheep feces_ Bacteria_Firmicutes_Clostridia_Christensenellales_Christensenellaceae_Christensenellaceae R-7 group':0.04794
)98:0.04385,
('Unc82767_ uncultured bacterium_ Elephas maximus_ Asiatic elephant feces_ Bacteria_Firmicutes_Clostridia_Christensenellales_Christensenellaceae_Christensenellaceae R-7 group':0.15888,
('Unc00s6m_ uncultured bacterium_ Elephas maximus_ Asiatic elephant feces_ Bacteria_Firmicutes_Clostridia_Christensenellales_Christensenellaceae_Christensenellaceae R-7 group':0.06098,
('Unc80035_ uncultured bacterium_ Elephas maximus_ Asiatic elephant feces_ Bacteria_Firmicutes_Clostridia_Christensenellales_Christensenellaceae_Christensenellaceae R-7 group':0.16370,
('Unc00708_ uncultured bacterium_ Elephas maximus_ Asiatic elephant feces_ Bacteria_Firmicutes_Clostridia_Christensenellales_Christensenellaceae_Christensenellaceae R-7 group':0.14868,
'Unc66518_ uncultured bacterium_ Elephas maximus_ Asiatic elephant feces_ Bacteria_Firmicutes_Clostridia_Christensenellales_Christensenellaceae_Christensenellaceae R-7 group':0.20379
)87:0.01518
)99:0.04078
)99:0.05584
)75:0.03829
):0.00000,
((('Unc01ift_ uncultured bacterium_ Rhinopithecus bieti_ Yunnan snub-nosed monkey_ feces_ Bacteria_Firmicutes_Clostridia_Christensenellales_Christensenellaceae_Christensenellaceae R-7 group':0.04863,
('Unc01vi6_ uncultured bacterium_ Rhinopithecus bieti_ Yunnan snub-nosed monkey_ feces_ Bacteria_Firmicutes_Clostridia_Christensenellales_Christensenellaceae_Christensenellaceae R-7 group':0.07216,
('Unc01d7r_ uncultured bacterium_ Rhinopithecus bieti_ Yunnan snub-nosed monkey_ feces_ Bacteria_Firmicutes_Clostridia_Christensenellales_Christensenellaceae_Christensenellaceae R-7 group':0.04387,
'Unc01njv_ uncultured bacterium_ Rhinopithecus bieti_ Yunnan snub-nosed monkey_ feces_ Bacteria_Firmicutes_Clostridia_Christensenellales_Christensenellaceae_Christensenellaceae R-7 group':0.07316
)77:0.01748
):0.00000
)93:0.02699,
('UncB7447_ uncultured bacterium_ feces of breeding pig fed a diet without cheese whey_ Bacteria_Firmicutes_Clostridia_Christensenellales_Christensenellaceae_Christensenellaceae R-7 group':0.03913,
((('Unc00ezr_ uncultured bacterium_ Potamochoerus porcus_ red river hog feces_ Bacteria_Firmicutes_Clostridia_Christensenellales_Christensenellaceae_Christensenellaceae R-7 group':0.02080,
'Unc84100_ uncultured bacterium_ Potamochoerus porcus_ red river hog feces_ Bacteria_Firmicutes_Clostridia_Christensenellales_Christensenellaceae_Christensenellaceae R-7 group':0.07298
)89:0.02191,
('Unc66690_ uncultured bacterium_ Elephas maximus_ Asiatic elephant feces_ Bacteria_Firmicutes_Clostridia_Christensenellales_Christensenellaceae_Christensenellaceae R-7 group':0.16169,
('Unc65919_ uncultured bacterium_ Loxodonta africana_ African elephant feces_ Bacteria_Firmicutes_Clostridia_Christensenellales_Christensenellaceae_Christensenellaceae R-7 group':0.02999,
'Unc80219_ uncultured bacterium_ Equus equus_ domesticated horse feces_ Bacteria_Firmicutes_Clostridia_Christensenellales_Christensenellaceae_Christensenellaceae R-7 group':0.07760
)87:0.01281
)99:0.03774
):0.00000,
(('Unc0096y_ uncultured bacterium_ Colobus angolensis_ Angola Colobus feces_ Bacteria_Firmicutes_Clostridia_Christensenellales_Christensenellaceae_Christensenellaceae R-7 group':0.11568,
'Unc00lms_ uncultured bacterium_ Colobus angolensis_ Angola Colobus feces_ Bacteria_Firmicutes_Clostridia_Christensenellales_Christensenellaceae_Christensenellaceae R-7 group':0.08229
)92:0.03929,
('Unc005k8_ uncultured bacterium_ human feces_ subj10_ 0 weeks_ carb-r diet_ Bacteria_Firmicutes_Clostridia_Christensenellales_Christensenellaceae_Christensenellaceae R-7 group':0.06058,
('Unc00qyb_ uncultured bacterium_ chicken_ caeca content of chicken gut_ Bacteria_Firmicutes_Clostridia_Christensenellales_Christensenellaceae_Christensenellaceae R-7 group':0.04706,
('Unc00bkg_ uncultured bacterium_ Procavia capensis_ Rock hyrax feces_ Bacteria_Firmicutes_Clostridia_Christensenellales_Christensenellaceae_Christensenellaceae R-7 group':0.04950,
('Unc77960_ uncultured bacterium_ Papio hamadryas_ hamadryas baboon feces_ Bacteria_Firmicutes_Clostridia_Christensenellales_Christensenellaceae_Christensenellaceae R-7 group':0.15017,
'Unc94201_ uncultured bacterium_ Pongo pygmaeus abelii_ Sumatran orangutan feces_ Bacteria_Firmicutes_Clostridia_Christensenellales_Christensenellaceae_Christensenellaceae R-7 group':0.01990
)100:0.03843
)100:0.02795
)98:0.02413
):0.00000
):0.00000
)72:0.02911
):0.00000
)76:0.02347,
(('Unc00duq_ uncultured bacterium_ Equus equus_ domesticated horse feces_ Bacteria_Firmicutes_Clostridia_Christensenellales_Christensenellaceae_Christensenellaceae R-7 group':0.06292,
(('Unc66955_ uncultured bacterium_ Equus asinus_ Somali wild ass feces_ Bacteria_Firmicutes_Clostridia_Christensenellales_Christensenellaceae_Christensenellaceae R-7 group':0.05121,
'Unc81234_ uncultured bacterium_ Equus equus_ domesticated horse feces_ Bacteria_Firmicutes_Clostridia_Christensenellales_Christensenellaceae_Christensenellaceae R-7 group':0.02948
)100:0.04638,
('UncClo80_ uncultured Clostridia bacterium_ PCR-derived from Dugong feces_ Bacteria_Firmicutes_Clostridia_Christensenellales_Christensenellaceae_Christensenellaceae R-7 group':0.05089,
('Unc89051_ uncultured bacterium_ Elephas maximus_ Asiatic elephant feces_ Bacteria_Firmicutes_Clostridia_Christensenellales_Christensenellaceae_Christensenellaceae R-7 group':0.01385,
'Unc89551_ uncultured bacterium_ Elephas maximus_ Asiatic elephant feces_ Bacteria_Firmicutes_Clostridia_Christensenellales_Christensenellaceae_Christensenellaceae R-7 group':0.03337
)100:0.03724
)95:0.03270
)68:0.00355
)97:0.03464,
((('Unc024h4_ uncultured bacterium_ Swamp buffalo feces_ Bacteria_Firmicutes_Clostridia_Christensenellales_Christensenellaceae_Christensenellaceae R-7 group':0.05791,
'Unc78596_ uncultured bacterium_ Macropus rufus_ red kangaroo feces_ Bacteria_Firmicutes_Clostridia_Christensenellales_Christensenellaceae_Christensenellaceae R-7 group':0.06689
)72:0.00958,
('Unc00bco_ uncultured bacterium_ Equus equus_ Horse feces_ Bacteria_Firmicutes_Clostridia_Christensenellales_Christensenellaceae_Christensenellaceae R-7 group':0.05051,
('Unc00lz1_ uncultured bacterium_ Equus equus_ Horse feces_ Bacteria_Firmicutes_Clostridia_Christensenellales_Christensenellaceae_Christensenellaceae R-7 group':0.05067,
'Unc92958_ uncultured bacterium_ Equus equus_ Horse feces_ Bacteria_Firmicutes_Clostridia_Christensenellales_Christensenellaceae_Christensenellaceae R-7 group':0.03399
)97:0.03026
)96:0.02451
)89:0.01193,
('Unc01ex9_ uncultured bacterium_ Rhinopithecus bieti_ Yunnan snub-nosed monkey_ feces_ Bacteria_Firmicutes_Clostridia_Christensenellales_Christensenellaceae_Christensenellaceae R-7 group':0.04713,
(('Unc91069_ uncultured bacterium_ Ovis canadensis_ BigHorn sheep feces_ Bacteria_Firmicutes_Clostridia_Christensenellales_Christensenellaceae_Christensenellaceae R-7 group':0.06265,
('Unc01zd0_ uncultured bacterium_ Thai native cattle feces_ Bacteria_Firmicutes_Clostridia_Christensenellales_Christensenellaceae_Christensenellaceae R-7 group':0.05533,
'Unc76058_ uncultured bacterium_ Colobus guereza_ eastern black and white colobus feces_ Bacteria_Firmicutes_Clostridia_Christensenellales_Christensenellaceae_Christensenellaceae R-7 group':0.01142
)63:0.00937
)87:0.01756,
((('Unc00i5a_ uncultured bacterium_ Ovis ammon_ Argali sheep feces_ Bacteria_Firmicutes_Clostridia_Christensenellales_Christensenellaceae_Christensenellaceae R-7 group':0.02385,
'Unc65974_ uncultured bacterium_ Gazella spekei_ Speke_s gazelle feces_ Bacteria_Firmicutes_Clostridia_Christensenellales_Christensenellaceae_Christensenellaceae R-7 group':0.05210
)99:0.02219,
('Unc81548_ uncultured bacterium_ Gazella spekei_ Speke_s gazelle feces_ Bacteria_Firmicutes_Clostridia_Christensenellales_Christensenellaceae_Christensenellaceae R-7 group':0.06354,
(('Unc01zd6_ uncultured bacterium_ Thai native cattle feces_ Bacteria_Firmicutes_Clostridia_Christensenellales_Christensenellaceae_Christensenellaceae R-7 group':0.02617,
'Unc65980_ uncultured bacterium_ Gazella spekei_ Speke_s gazelle feces_ Bacteria_Firmicutes_Clostridia_Christensenellales_Christensenellaceae_Christensenellaceae R-7 group':0.06796
)83:0.00797,
('Unc00tpr_ uncultured bacterium_ Okapia johnstoni_ Okapi feces_ Bacteria_Firmicutes_Clostridia_Christensenellales_Christensenellaceae_Christensenellaceae R-7 group':0.05889,
(('Unc00u3j_ uncultured bacterium_ Antidorcas marsupialis_ Springbok feces_ Bacteria_Firmicutes_Clostridia_Christensenellales_Christensenellaceae_Christensenellaceae R-7 group':0.12296,
'Unc01eti_ uncultured bacterium_ Bos taurus_ fecal sample_ Bacteria_Firmicutes_Clostridia_Christensenellales_Christensenellaceae_Christensenellaceae R-7 group':0.11818
)99:0.10976,
(('Unc66005_ uncultured bacterium_ Gazella spekei_ Speke_s gazelle feces_ Bacteria_Firmicutes_Clostridia_Christensenellales_Christensenellaceae_Christensenellaceae R-7 group':0.08023,
'Unc81755_ uncultured bacterium_ Antidorcas marsupialis_ springbok feces_ Bacteria_Firmicutes_Clostridia_Christensenellales_Christensenellaceae_Christensenellaceae R-7 group':0.25984
):0.00000,
('Unc90257_ uncultured bacterium_ Ovis ammon_ Argali sheep feces_ Bacteria_Firmicutes_Clostridia_Christensenellales_Christensenellaceae_Christensenellaceae R-7 group':0.17198,
('Unc0057n_ uncultured bacterium_ Elephas maximus_ Asiatic elephant feces_ Bacteria_Firmicutes_Clostridia_Christensenellales_Christensenellaceae_Christensenellaceae R-7 group':0.35554,
('Unc00lif_ uncultured bacterium_ Colobus angolensis_ Angola Colobus feces_ Bacteria_Firmicutes_Clostridia_Christensenellales_Christensenellaceae_Christensenellaceae R-7 group':0.11537,
'Unc94153_ uncultured bacterium_ Okapia johnstoni_ Okapi feces_ Bacteria_Firmicutes_Clostridia_Christensenellales_Christensenellaceae_Christensenellaceae R-7 group':0.14248
):0.00000
)81:0.02496
):0.00000
)92:0.03254
)96:0.03403
)100:0.02956
)96:0.01622
)79:0.00606
)65:0.00993,
((('Unc0008l_ uncultured bacterium_ Okapia johnstoni_ okapi feces_ Bacteria_Firmicutes_Clostridia_Christensenellales_Christensenellaceae_Christensenellaceae R-7 group':0.04164,
'Unc005lj_ uncultured bacterium_ Ovis ammon_ Argali sheep feces_ Bacteria_Firmicutes_Clostridia_Christensenellales_Christensenellaceae_Christensenellaceae R-7 group':0.01967
)98:0.02076,
('Unc97456_ uncultured bacterium_ Colobus angolensis_ Angola colobus feces_ Bacteria_Firmicutes_Clostridia_Christensenellales_Christensenellaceae_Christensenellaceae R-7 group':0.04539,
('Unc007jw_ uncultured bacterium_ Ovis ammon_ Argali sheep feces_ Bacteria_Firmicutes_Clostridia_Christensenellales_Christensenellaceae_Christensenellaceae R-7 group':0.02890,
'Unc80813_ uncultured bacterium_ Ovis canadensis_ bighorn sheep feces_ Bacteria_Firmicutes_Clostridia_Christensenellales_Christensenellaceae_Christensenellaceae R-7 group':0.05194
)82:0.02750
):0.00000
):0.00000,
(('Unc90511_ uncultured bacterium_ Ovis ammon_ Argali sheep feces_ Bacteria_Firmicutes_Clostridia_Christensenellales_Christensenellaceae_Christensenellaceae R-7 group':0.05318,
('Unc000dz_ uncultured bacterium_ Okapia johnstoni_ okapi feces_ Bacteria_Firmicutes_Clostridia_Christensenellales_Christensenellaceae_Christensenellaceae R-7 group':0.04199,
'Unc00bxu_ uncultured bacterium_ Okapia johnstoni_ Okapi feces_ Bacteria_Firmicutes_Clostridia_Christensenellales_Christensenellaceae_Christensenellaceae R-7 group':0.06916
)99:0.02829
)68:0.01448,
('Unc65291_ uncultured bacterium_ Ovis ammon_ argali sheep feces_ Bacteria_Firmicutes_Clostridia_Christensenellales_Christensenellaceae_Christensenellaceae R-7 group':0.05689,
(('Unc00dv4_ uncultured bacterium_ Okapia johnstoni_ okapi feces_ Bacteria_Firmicutes_Clostridia_Christensenellales_Christensenellaceae_Christensenellaceae R-7 group':0.07323,
('Unc005l2_ uncultured bacterium_ Ovis ammon_ Argali sheep feces_ Bacteria_Firmicutes_Clostridia_Christensenellales_Christensenellaceae_Christensenellaceae R-7 group':0.01788,
'Unc0072o_ uncultured bacterium_ Pteropus giganteus_ Flying Fox feces_ Bacteria_Firmicutes_Clostridia_Christensenellales_Christensenellaceae_Christensenellaceae R-7 group':0.13146
)99:0.05633
):0.00000,
('Unc65421_ uncultured bacterium_ Ovis canadensis_ bighorn sheep feces_ Bacteria_Firmicutes_Clostridia_Christensenellales_Christensenellaceae_Christensenellaceae R-7 group':0.06912,
('Unc007oe_ uncultured bacterium_ Ovis ammon_ Argali sheep feces_ Bacteria_Firmicutes_Clostridia_Christensenellales_Christensenellaceae_Christensenellaceae R-7 group':0.09324,
('Unc00sef_ uncultured bacterium_ Ovis ammon_ Argali sheep feces_ Bacteria_Firmicutes_Clostridia_Christensenellales_Christensenellaceae_Christensenellaceae R-7 group':0.14076,
('Unc0086t_ uncultured bacterium_ Ovis canadensis_ BigHorn sheep feces_ Bacteria_Firmicutes_Clostridia_Christensenellales_Christensenellaceae_Christensenellaceae R-7 group':0.17674,
'Unc0087a_ uncultured bacterium_ Ovis canadensis_ BigHorn sheep feces_ Bacteria_Firmicutes_Clostridia_Christensenellales_Christensenellaceae_Christensenellaceae R-7 group':0.27213
)82:0.02343
)87:0.02063
)98:0.04989
)97:0.05378
)68:0.00745
):0.00000
):0.00000
):0.00000
):0.00000
)90:0.02012
)69:0.01267
)64:0.00653
):0.00000
):0.00000
):0.00000
):0.00000
):0.00000
)73:0.01005
)75:0.01319
):0.00000
)62:0.01063
):0.00000
)71:0.01479
):0.00000
)95:0.02743
)99:0.03096
)99:0.04084
):0.00000,
((((('L9XZZZZZ.1941_ m54163_221017_145405/39125313/ccs_ Bacteria/Firmicutes/Clostridia_1/Christensenellales_Christensenellaceae/Christensenellaceae R-7 group':0.05976,
('L9XZZZZZ.3445_ m54163_221017_145405/22807426/ccs_ Bacteria/Firmicutes/Clostridia_1/Christensenellales_Christensenellaceae/Christensenellaceae R-7 group':0.14311,
'L9XZZZZZ.5551_ m54163_221017_145405/27722327/ccs_ Bacteria/Firmicutes/Clostridia_1/Christensenellales_Christensenellaceae/Christensenellaceae R-7 group':0.03755
)99:0.02940
)98:0.07340,
(('UncCl118_ uncultured Clostridiales bacterium_ Termite_ Reticulitermes speratus_ Bacteria_Firmicutes_Clostridia_Christensenellales_Christensenellaceae_Christensenellaceae R-7 group':0.03696,
('Unc32062_ uncultured bacterium_ Coptotermes curvignathus_ digestive system of termite caste worker_ Bacteria_Firmicutes_Clostridia_Christensenellales_Christensenellaceae_Christensenellaceae R-7 group':0.08567,
'UncCl263_ uncultured Clostridiales bacterium_ Termite_ Reticulitermes speratus_ Bacteria_Firmicutes_Clostridia_Christensenellales_Christensenellaceae_Christensenellaceae R-7 group':0.04176
)82:0.02593
)74:0.03014,
(('L9XZZZZZ.1517_ m54163_221017_145405/5505297/ccs_ Bacteria/Firmicutes/Clostridia_1/Christensenellales_Christensenellaceae/Christensenellaceae R-7 group':0.09285,
('Unc01j2v_ uncultured bacterium_ Pachnoda ephippiata_ larval hindgut_ Bacteria_Firmicutes_Clostridia_Christensenellales_Christensenellaceae_Christensenellaceae R-7 group':0.12844,
'UncFi429_ uncultured Firmicutes bacterium_ Pycnoscelus surinamensis_ cockroach gut homogenate_ Bacteria_Firmicutes_Clostridia_Christensenellales_Christensenellaceae_Christensenellaceae R-7 group':0.07927
):0.00000
):0.00000,
('UncFi431_ uncultured Firmicutes bacterium_ Pycnoscelus surinamensis_ cockroach gut homogenate_ Bacteria_Firmicutes_Clostridia_Christensenellales_Christensenellaceae_Christensenellaceae R-7 group':0.06470,
('UncFi455_ uncultured Firmicutes bacterium_ Panesthia angustipennis_ cockroach gut homogenate_ Bacteria_Firmicutes_Clostridia_Christensenellales_Christensenellaceae_Christensenellaceae R-7 group':0.05650,
('UncFi702_ uncultured Firmicutes bacterium_ Pycnoscelus surinamensis_ cockroach gut homogenate_ Bacteria_Firmicutes_Clostridia_Christensenellales_Christensenellaceae_Christensenellaceae R-7 group':0.17874,
('Unc01mfl_ uncultured bacterium_ Pachnoda ephippiata_ larval hindgut_ Bacteria_Firmicutes_Clostridia_Christensenellales_Christensenellaceae_Christensenellaceae R-7 group':0.04175,
'Unc01s68_ uncultured bacterium_ Pachnoda ephippiata_ larval hindgut_ Bacteria_Firmicutes_Clostridia_Christensenellales_Christensenellaceae_Christensenellaceae R-7 group':0.02913
)88:0.03577
)94:0.05411
):0.00000
)86:0.04077
):0.00000
)60:0.00975
)94:0.01644,
(('Cs5Bac43_ Clostridiales bacterium enrichment culture clone L_ soil_ Bacteria_Firmicutes_Clostridia_Christensenellales_Christensenellaceae_Christensenellaceae R-7 group':0.04425,
'UncFir72_ uncultured Firmicutes bacterium_ biogas slurry treating corn straw_ Bacteria_Firmicutes_Clostridia_Christensenellales_Christensenellaceae_Christensenellaceae R-7 group':0.04011
)100:0.05584,
((('UncFi933_ uncultured Firmicutes bacterium_ Coptotermes formosanus_ gut_ Bacteria_Firmicutes_Clostridia_Christensenellales_Christensenellaceae_Christensenellaceae R-7 group':0.10214,
('UncClo58_ uncultured Clostridiales bacterium_ Termite_ Reticulitermes speratus_ Bacteria_Firmicutes_Clostridia_Christensenellales_Christensenellaceae_Christensenellaceae R-7 group':0.06926,
(('Unc32860_ uncultured bacterium_ Coptotermes curvignathus_ digestive system of termite caste worker_ Bacteria_Firmicutes_Clostridia_Christensenellales_Christensenellaceae_Christensenellaceae R-7 group':0.03397,
'Unc39175_ uncultured bacterium_ Coptotermes curvignathus_ digestive system of termite caste worker_ Bacteria_Firmicutes_Clostridia_Christensenellales_Christensenellaceae_Christensenellaceae R-7 group':0.03744
)94:0.03177,
('UncClos6_ uncultured Clostridiales bacterium_ Termite_ Reticulitermes speratus_ Bacteria_Firmicutes_Clostridia_Christensenellales_Christensenellaceae_Christensenellaceae R-7 group':0.07245,
('UncFi902_ uncultured Firmicutes bacterium_ Coptotermes formosanus_ gut_ Bacteria_Firmicutes_Clostridia_Christensenellales_Christensenellaceae_Christensenellaceae R-7 group':0.04714,
('UncCl602_ uncultured Clostridiales bacterium_ Reticulitermes chinensis Snyder_ termite gut homogenate_ Bacteria_Firmicutes_Clostridia_Christensenellales_Christensenellaceae_Christensenellaceae R-7 group':0.02880,
'UncFi899_ uncultured Firmicutes bacterium_ Coptotermes formosanus_ gut_ Bacteria_Firmicutes_Clostridia_Christensenellales_Christensenellaceae_Christensenellaceae R-7 group':0.04642
)100:0.03799
):0.00000
):0.00000
)65:0.02590
)100:0.05888
):0.00000,
(('Unc39168_ uncultured bacterium_ Coptotermes curvignathus_ digestive system of termite caste worker_ Bacteria_Firmicutes_Clostridia_Christensenellales_Christensenellaceae_Christensenellaceae R-7 group':0.10696,
'UncCl218_ uncultured Clostridiales bacterium_ Termite_ Reticulitermes speratus_ Bacteria_Firmicutes_Clostridia_Christensenellales_Christensenellaceae_Christensenellaceae R-7 group':0.05518
)66:0.02160,
(('UncClo67_ uncultured Clostridiales bacterium_ Termite_ Reticulitermes speratus_ Bacteria_Firmicutes_Clostridia_Christensenellales_Christensenellaceae_Christensenellaceae R-7 group':0.07155,
('Unc39173_ uncultured bacterium_ Coptotermes curvignathus_ digestive system of termite caste worker_ Bacteria_Firmicutes_Clostridia_Christensenellales_Christensenellaceae_Christensenellaceae R-7 group':0.03817,
'UncFi820_ uncultured Firmicutes bacterium_ Coptotermes formosanus_ gut_ Bacteria_Firmicutes_Clostridia_Christensenellales_Christensenellaceae_Christensenellaceae R-7 group':0.02128
)100:0.08678
)77:0.02748,
('UncClo20_ uncultured Clostridiales bacterium_ Termite_ Reticulitermes speratus_ Bacteria_Firmicutes_Clostridia_Christensenellales_Christensenellaceae_Christensenellaceae R-7 group':0.09291,
('UncClo51_ uncultured Clostridiales bacterium_ Termite_ Reticulitermes speratus_ Bacteria_Firmicutes_Clostridia_Christensenellales_Christensenellaceae_Christensenellaceae R-7 group':0.10976,
('UncCl229_ uncultured Clostridiales bacterium_ Termite_ Reticulitermes speratus_ Bacteria_Firmicutes_Clostridia_Christensenellales_Christensenellaceae_Christensenellaceae R-7 group':0.04212,
('Unc32061_ uncultured bacterium_ Coptotermes curvignathus_ digestive system of termite caste worker_ Bacteria_Firmicutes_Clostridia_Christensenellales_Christensenellaceae_Christensenellaceae R-7 group':0.03118,
('UncFi877_ uncultured Firmicutes bacterium_ Coptotermes formosanus_ gut_ Bacteria_Firmicutes_Clostridia_Christensenellales_Christensenellaceae_Christensenellaceae R-7 group':0.01936,
('UncFi873_ uncultured Firmicutes bacterium_ Coptotermes formosanus_ gut_ Bacteria_Firmicutes_Clostridia_Christensenellales_Christensenellaceae_Christensenellaceae R-7 group':0.05934,
('UncClo19_ uncultured Clostridiales bacterium_ Termite_ Reticulitermes speratus_ Bacteria_Firmicutes_Clostridia_Christensenellales_Christensenellaceae_Christensenellaceae R-7 group':0.03670,
('UncClo39_ uncultured Clostridiales bacterium_ Termite_ Reticulitermes speratus_ Bacteria_Firmicutes_Clostridia_Christensenellales_Christensenellaceae_Christensenellaceae R-7 group':0.04297,
'UncClos5_ uncultured Clostridiales bacterium_ Termite_ Reticulitermes speratus_ Bacteria_Firmicutes_Clostridia_Christensenellales_Christensenellaceae_Christensenellaceae R-7 group':0.03351
)100:0.06638
)97:0.05465
)72:0.04373
)63:0.02890
)100:0.07635
)98:0.03826
)83:0.00978
)70:0.02113
):0.00000
):0.00000
)100:0.10125,
(((('Unc01om6_ uncultured bacterium_ Pachnoda ephippiata_ larval hindgut_ Bacteria_Firmicutes_Clostridia_Christensenellales_Christensenellaceae_Christensenellaceae R-7 group':0.02415,
'Unc36553_ uncultured bacterium_ Pachnoda ephippiata_ hindgut homogenate of Pachnoda ephippiata larva_ Bacteria_Firmicutes_Clostridia_Christensenellales_Christensenellaceae_Christensenellaceae R-7 group':0.03553
)78:0.01386,
('Unc023bk_ uncultured bacterium_ Pachnoda ephippiata_ larval hindgut_ Bacteria_Firmicutes_Clostridia_Christensenellales_Christensenellaceae_Christensenellaceae R-7 group':0.05120,
'Unc17715_ uncultured bacterium_ Atta colombica_ refuse dump Nest 9 layer 4_ Bacteria_Firmicutes_Clostridia_Christensenellales_Christensenellaceae_Christensenellaceae R-7 group':0.10956
)84:0.01865
)89:0.02196,
(('L2QZ1031_ metagenome_ unknown_ Bacteria_Firmicutes_Clostridia_Christensenellales_Christensenellaceae_Christensenellaceae R-7 group':0.09912,
'UncClo25_ uncultured Clostridiales bacterium_ Termite_ Reticulitermes speratus_ Bacteria_Firmicutes_Clostridia_Christensenellales_Christensenellaceae_Christensenellaceae R-7 group':0.07957
):0.00000,
(('Unc01m3o_ uncultured bacterium_ Odontotermes yunnanensis_ insect gut_ Bacteria_Firmicutes_Clostridia_Christensenellales_Christensenellaceae_Christensenellaceae R-7 group':0.04318,
'Unc01rmg_ uncultured bacterium_ Odontotermes yunnanensis_ insect gut_ Bacteria_Firmicutes_Clostridia_Christensenellales_Christensenellaceae_Christensenellaceae R-7 group':0.03135
)100:0.07789,
(('Unc003en_ uncultured bacterium_ human feces_ subj10_ 12 weeks_ carb-r diet_ Bacteria_Firmicutes_Clostridia_Christensenellales_Christensenellaceae_Christensenellaceae R-7 group':0.05313,
'Unc00r3o_ uncultured bacterium_ human feces_ subj11_ 26 weeks_ carb-r diet_ Bacteria_Firmicutes_Clostridia_Christensenellales_Christensenellaceae_Christensenellaceae R-7 group':0.02205
)100:0.07330,
('Unc40349_ uncultured bacterium_ human faecal sample_ Bacteria_Firmicutes_Clostridia_Christensenellales_Christensenellaceae_Christensenellaceae R-7 group':0.07192,
('L2QZ2619_ metagenome_ unknown_ Bacteria_Firmicutes_Clostridia_Christensenellales_Christensenellaceae_Christensenellaceae R-7 group':0.05785,
('Unc00u61_ uncultured bacterium_ ASBR reactor treating swine waste_ reactor 2_ day 360_ temperature_ 25 deg C_ am_ Bacteria_Firmicutes_Clostridia_Christensenellales_Christensenellaceae_Christensenellaceae R-7 group':0.26958,
'Unc86628_ uncultured bacterium_ FMF remission stool_ Bacteria_Firmicutes_Clostridia_Christensenellales_Christensenellaceae_Christensenellaceae R-7 group':0.00835
)69:0.01163
)99:0.04480
)100:0.07464
)97:0.04853
):0.00000
):0.00000
)61:0.01805,
(('UncFi365_ uncultured Firmicutes bacterium_ Panesthia angustipennis_ cockroach gut homogenate_ Bacteria_Firmicutes_Clostridia_Christensenellales_Christensenellaceae_Christensenellaceae R-7 group':0.10228,
('UncFi456_ uncultured Firmicutes bacterium_ Panesthia angustipennis_ cockroach gut homogenate_ Bacteria_Firmicutes_Clostridia_Christensenellales_Christensenellaceae_Christensenellaceae R-7 group':0.00000,
'UncPr945_ uncultured proteobacterium_ Panesthia angustipennis_ cockroach gut homogenate_ Bacteria_Firmicutes_Clostridia_Christensenellales_Christensenellaceae_Christensenellaceae R-7 group':0.38115
)77:0.00393
)99:0.03977,
('UncFi350_ uncultured Firmicutes bacterium_ Ergaula capucina_ cockroach gut homogenate_ Bacteria_Firmicutes_Clostridia_Christensenellales_Christensenellaceae_Christensenellaceae R-7 group':0.08328,
((('L9XZZZZZ.1003_ m54163_221017_145405/41878100/ccs_ Bacteria/Firmicutes/Clostridia_1/Christensenellales_Christensenellaceae/Christensenellaceae R-7 group':0.25111,
'UncFi478_ uncultured Firmicutes bacterium_ Ergaula capucina_ cockroach gut homogenate_ Bacteria_Firmicutes_Clostridia_Christensenellales_Christensenellaceae_Christensenellaceae R-7 group':0.01557
)63:0.02510,
('UncCl997_ uncultured Clostridiaceae bacterium_ Shelfordella lateralis_ gut homogenate from the colon of the cockroach_ Bacteria_Firmicutes_Clostridia_Christensenellales_Christensenellaceae_Christensenellaceae R-7 group':0.07453,
('UncCl820_ uncultured Clostridiaceae bacterium_ Shelfordella lateralis_ gut homogenate from the colon of the cockroach_ Bacteria_Firmicutes_Clostridia_Christensenellales_Christensenellaceae_Christensenellaceae R-7 group':0.07303,
'UncFi615_ uncultured Firmicutes bacterium_ Pycnoscelus surinamensis_ cockroach gut homogenate_ Bacteria_Firmicutes_Clostridia_Christensenellales_Christensenellaceae_Christensenellaceae R-7 group':0.22910
):0.00000
):0.00000
):0.00000,
('UncFi479_ uncultured Firmicutes bacterium_ Pycnoscelus surinamensis_ cockroach gut homogenate_ Bacteria_Firmicutes_Clostridia_Christensenellales_Christensenellaceae_Christensenellaceae R-7 group':0.07651,
('UncFi372_ uncultured Firmicutes bacterium_ Byrsotria fumigata_ cockroach gut homogenate_ Bacteria_Firmicutes_Clostridia_Christensenellales_Christensenellaceae_Christensenellaceae R-7 group':0.20487,
('UncC1363_ uncultured Clostridiaceae bacterium_ Shelfordella lateralis_ gut homogenate from the colon of the cockroach_ Bacteria_Firmicutes_Clostridia_Christensenellales_Christensenellaceae_Christensenellaceae R-7 group':0.04237,
('Unc16475_ uncultured bacterium_ Atta colombica_ refuse dump Nest 9 layer 0_ Bacteria_Firmicutes_Clostridia_Christensenellales_Christensenellaceae_Christensenellaceae R-7 group':0.00354,
'UncCl889_ uncultured Clostridiaceae bacterium_ Shelfordella lateralis_ gut homogenate from the colon of the cockroach_ Bacteria_Firmicutes_Clostridia_Christensenellales_Christensenellaceae_Christensenellaceae R-7 group':0.16311
)100:0.07160
)80:0.01622
)93:0.01472
)72:0.01416
):0.00000
)98:0.03384
)95:0.01029
)99:0.08935
):0.00000
)100:0.09439
)82:0.01880,
((('Unc0096t_ uncultured bacterium_ Colobus angolensis_ Angola Colobus feces_ Bacteria_Firmicutes_Clostridia_Christensenellales_Christensenellaceae_Christensenellaceae R-7 group':0.02158,
'Unc81466_ uncultured bacterium_ Okapia johnstoni_ okapi feces_ Bacteria_Firmicutes_Clostridia_Christensenellales_Christensenellaceae_Christensenellaceae R-7 group':0.07072
)100:0.06025,
('UncBa731_ uncultured bacterium_ geese_ cecum lumen_ Bacteria_Firmicutes_Clostridia_Christensenellales_Christensenellaceae_Christensenellaceae R-7 group':0.06782,
('Cs5Bac35_ Clostridiales bacterium Marseille-P2846_ stool_ Bacteria_Firmicutes_Clostridia_Christensenellales_Christensenellaceae_Christensenellaceae R-7 group':0.00000,
'Unc57733_ uncultured bacterium_ Equus quagga_ gastrointestinal tract of zebra_ Bacteria_Firmicutes_Clostridia_Christensenellales_Christensenellaceae_Christensenellaceae R-7 group':0.10394
)99:0.02849
):0.00000
)98:0.02503,
(('Unc001cc_ uncultured bacterium_ Colobus angolensis_ Angola colobus feces_ Bacteria_Firmicutes_Clostridia_Christensenellales_Christensenellaceae_Christensenellaceae R-7 group':0.06044,
'Unc80469_ uncultured bacterium_ Colobus angolensis_ Angola colobus feces_ Bacteria_Firmicutes_Clostridia_Christensenellales_Christensenellaceae_Christensenellaceae R-7 group':0.05576
)99:0.03796,
((('Unc005ku_ uncultured bacterium_ Ovis ammon_ Argali sheep feces_ Bacteria_Firmicutes_Clostridia_Christensenellales_Christensenellaceae_Christensenellaceae R-7 group':0.05095,
('Unc00cme_ uncultured bacterium_ Ovis vignei_ Trancaspian Urial feces_ Bacteria_Firmicutes_Clostridia_Christensenellales_Christensenellaceae_Christensenellaceae R-7 group':0.10304,
'Unc90239_ uncultured bacterium_ Ovis ammon_ Argali sheep feces_ Bacteria_Firmicutes_Clostridia_Christensenellales_Christensenellaceae_Christensenellaceae R-7 group':0.02757
)86:0.00990
)98:0.02209,
(('Unc0096r_ uncultured bacterium_ Colobus angolensis_ Angola Colobus feces_ Bacteria_Firmicutes_Clostridia_Christensenellales_Christensenellaceae_Christensenellaceae R-7 group':0.05762,
'UncB4509_ uncultured bacterium_ feces of breeding pig fed a diet without cheese whey_ Bacteria_Firmicutes_Clostridia_Christensenellales_Christensenellaceae_Christensenellaceae R-7 group':0.03455
)67:0.00423,
('Unc92092_ uncultured bacterium_ Colobus angolensis_ Angola Colobus feces_ Bacteria_Firmicutes_Clostridia_Christensenellales_Christensenellaceae_Christensenellaceae R-7 group':0.07147,
('UncB5368_ uncultured bacterium_ feces of breeding pig fed a diet with cheese whey_ Bacteria_Firmicutes_Clostridia_Christensenellales_Christensenellaceae_Christensenellaceae R-7 group':0.00452,
('Unc027ci_ uncultured bacterium_ fecal sample from MARC beef cattle feedlot animal #4281_ pen 301_ sample was cul_ Bacteria_Firmicutes_Clostridia_Christensenellales_Christensenellaceae_Christensenellaceae R-7 group':0.05161,
('Unc00t7h_ uncultured bacterium_ Colobus angolensis_ Angola Colobus feces_ Bacteria_Firmicutes_Clostridia_Christensenellales_Christensenellaceae_Christensenellaceae R-7 group':0.08740,
'Unc83224_ uncultured bacterium_ Potamochoerus porcus_ red river hog feces_ Bacteria_Firmicutes_Clostridia_Christensenellales_Christensenellaceae_Christensenellaceae R-7 group':0.06294
)97:0.02814
)98:0.00924
)100:0.01757
)90:0.00777
)81:0.02667
):0.00000,
(('Unc93082_ uncultured bacterium_ Macropus rufus_ Red Kangaroo feces_ Bacteria_Firmicutes_Clostridia_Christensenellales_Christensenellaceae_Christensenellaceae R-7 group':0.06608,
('UncPro32_ uncultured prokaryote_ biogas Z7 sample_ Bacteria_Firmicutes_Clostridia_Christensenellales_Christensenellaceae_Christensenellaceae R-7 group':0.02894,
((('Unc25073_ uncultured bacterium_ cattle rumen_ Bacteria_Firmicutes_Clostridia_Christensenellales_Christensenellaceae_Christensenellaceae R-7 group':0.04300,
('Unc00696_ uncultured bacterium_ Opisthocomus hoazin_ adult hoatzin crop_ Bacteria_Firmicutes_Clostridia_Christensenellales_Christensenellaceae_Christensenellaceae R-7 group':0.00309,
'Unc75336_ uncultured bacterium_ Opisthocomus hoazin_ adult hoatzin crop_ Bacteria_Firmicutes_Clostridia_Christensenellales_Christensenellaceae_Christensenellaceae R-7 group':0.06479
)100:0.04758
)83:0.00872,
('Unc63525_ uncultured bacterium_ Gazella granti_ gastrointestinal tract of Grant_s gazelle_ Bacteria_Firmicutes_Clostridia_Christensenellales_Christensenellaceae_Christensenellaceae R-7 group':0.03967,
('Unc00cd5_ uncultured bacterium_ bovine_ rumen fluid fiber adherent microbiome from steer 8_ 6 week sample_ 1 hour after _ Bacteria_Firmicutes_Clostridia_Christensenellales_Christensenellaceae_Christensenellaceae R-7 group':0.06815,
(('UncB4547_ uncultured bacterium_ sheep rumen_ Bacteria_Firmicutes_Clostridia_Christensenellales_Christensenellaceae_Christensenellaceae R-7 group':0.14366,
'UncB5473_ uncultured bacterium_ sheep rumen_ Bacteria_Firmicutes_Clostridia_Christensenellales_Christensenellaceae_Christensenellaceae R-7 group':0.08436
)100:0.04074,
('Unc00bpd_ uncultured bacterium_ bovine_ rumen fluid pooled liquid phase microbiome from steers 8_ 64_ and 71_ 6 week sam_ Bacteria_Firmicutes_Clostridia_Christensenellales_Christensenellaceae_Christensenellaceae R-7 group':0.02048,
('UncB5471_ uncultured bacterium_ sheep rumen_ Bacteria_Firmicutes_Clostridia_Christensenellales_Christensenellaceae_Christensenellaceae R-7 group':0.08276,
'UncR3747_ uncultured rumen bacterium_ goat rumen_ Bacteria_Firmicutes_Clostridia_Christensenellales_Christensenellaceae_Christensenellaceae R-7 group':0.14405
)99:0.03948
)86:0.00546
)65:0.00563
)63:0.01081
)98:0.02347
)84:0.02278,
(('Unc00vcv_ uncultured bacterium_ bovine_ rumen fluid pooled liquid phase microbiome from steers 8_ 64_ and 71_ 6 week sam_ Bacteria_Firmicutes_Clostridia_Christensenellales_Christensenellaceae_Christensenellaceae R-7 group':0.06753,
('Unc90753_ uncultured bacterium_ Opisthocomus hoazin_ adult hoatzin crop_ Bacteria_Firmicutes_Clostridia_Christensenellales_Christensenellaceae_Christensenellaceae R-7 group':0.06108,
('UncB7300_ uncultured bacterium_ hoatzin_ crop contents_ Bacteria_Firmicutes_Clostridia_Christensenellales_Christensenellaceae_Christensenellaceae R-7 group':0.01673,
('Unc90761_ uncultured bacterium_ Opisthocomus hoazin_ adult hoatzin crop_ Bacteria_Firmicutes_Clostridia_Christensenellales_Christensenellaceae_Christensenellaceae R-7 group':0.07398,
'UncB6640_ uncultured bacterium_ hoatzin_ crop contents_ Bacteria_Firmicutes_Clostridia_Christensenellales_Christensenellaceae_Christensenellaceae R-7 group':0.10100
)100:0.03389
)83:0.01502
)100:0.03723
)68:0.00988,
(('Unc00cja_ uncultured bacterium_ bovine_ rumen fluid fiber adherent microbiome from steer 64_ 6 week sample_ 1 hour after_ Bacteria_Firmicutes_Clostridia_Christensenellales_Christensenellaceae_Christensenellaceae R-7 group':0.04248,
'Unc16938_ uncultured bacterium_ cattle rumen_ Bacteria_Firmicutes_Clostridia_Christensenellales_Christensenellaceae_Christensenellaceae R-7 group':0.02805
)99:0.02370,
('UncR2110_ uncultured rumen bacterium_ Bos taurus_ rumen contents from HEAN _Hereford x Angus_ crossbred beef cattle_ Bacteria_Firmicutes_Clostridia_Christensenellales_Christensenellaceae_Christensenellaceae R-7 group':0.05939,
(('Unc57517_ uncultured bacterium_ Opisthocomus hoazin_ adult hoatzin crop_ Bacteria_Firmicutes_Clostridia_Christensenellales_Christensenellaceae_Christensenellaceae R-7 group':0.04961,
'Unc75302_ uncultured bacterium_ Opisthocomus hoazin_ adult hoatzin crop_ Bacteria_Firmicutes_Clostridia_Christensenellales_Christensenellaceae_Christensenellaceae R-7 group':0.03243
)100:0.04001,
('Unc86344_ uncultured bacterium_ Opisthocomus hoazin_ adult hoatzin crop_ Bacteria_Firmicutes_Clostridia_Christensenellales_Christensenellaceae_Christensenellaceae R-7 group':0.03397,
('Unc75304_ uncultured bacterium_ Opisthocomus hoazin_ adult hoatzin crop_ Bacteria_Firmicutes_Clostridia_Christensenellales_Christensenellaceae_Christensenellaceae R-7 group':0.06020,
('UncB7080_ uncultured bacterium_ hoatzin_ crop contents_ Bacteria_Firmicutes_Clostridia_Christensenellales_Christensenellaceae_Christensenellaceae R-7 group':0.11269,
('UncR4352_ uncultured rumen bacterium_ Rangifer tarandus tarandus _Norwegian reindeer__ reindeer fed pelleted concentrates _RF-80__ Bacteria_Firmicutes_Clostridia_Christensenellales_Christensenellaceae_Christensenellaceae R-7 group':0.05676,
('Unc013vk_ uncultured bacterium_ bovine_ rumen fluid fiber adherent microbiome from steer 71_ 6 week sample_ 1 hour after_ Bacteria_Firmicutes_Clostridia_Christensenellales_Christensenellaceae_Christensenellaceae R-7 group':0.01721,
'UncR3471_ uncultured rumen bacterium_ yak_ 4 yrs. old_ rumen_ Bacteria_Firmicutes_Clostridia_Christensenellales_Christensenellaceae_Christensenellaceae R-7 group':0.05180
)87:0.01401
)100:0.03341
)86:0.00705
)97:0.01700
)70:0.00572
)79:0.01331
)90:0.01966
)99:0.02767
)65:0.00321
)98:0.03864
):0.00000
):0.00000,
(('UncBa682_ uncultured bacterium_ hooded seal_ colon content_ Bacteria_Firmicutes_Clostridia_Christensenellales_Christensenellaceae_Christensenellaceae R-7 group':0.08767,
(('Unc00j0h_ uncultured bacterium_ human feces_ subj11_ 0 weeks_ carb-r diet_ Bacteria_Firmicutes_Clostridia_Christensenellales_Christensenellaceae_Christensenellaceae R-7 group':0.05114,
'Unc0205o_ uncultured bacterium_ intestinal mucosal biopsy from ulcerative colitis patient_ Bacteria_Firmicutes_Clostridia_Christensenellales_Christensenellaceae_Christensenellaceae R-7 group':0.03565
)96:0.01056,
('L2QZ2631_ metagenome_ unknown_ Bacteria_Firmicutes_Clostridia_Christensenellales_Christensenellaceae_Christensenellaceae R-7 group':0.01309,
('Unc81782_ uncultured bacterium_ human feces_ subj08_ 0 weeks_ carb-r diet_ Bacteria_Firmicutes_Clostridia_Christensenellales_Christensenellaceae_Christensenellaceae R-7 group':0.06116,
('Unc01frm_ uncultured bacterium_ Homo sapiens_ pooled stool from school going group_ Bacteria_Firmicutes_Clostridia_Christensenellales_Christensenellaceae_Christensenellaceae R-7 group':0.04505,
(('Unc00z2x_ uncultured bacterium_ Homo sapiens_ pooled stool from school going group_ Bacteria_Firmicutes_Clostridia_Christensenellales_Christensenellaceae_Christensenellaceae R-7 group':0.08139,
('Unc65328_ uncultured bacterium_ from human stool sample_ Bacteria_Firmicutes_Clostridia_Christensenellales_Christensenellaceae_Christensenellaceae R-7 group':0.02827,
'UncO7033_ uncultured organism_ Homo sapiens_ gastrointestinal specimens_ Bacteria_Firmicutes_Clostridia_Christensenellales_Christensenellaceae_Christensenellaceae R-7 group':0.03746
)89:0.00301
)67:0.00357,
('Unc00z9r_ uncultured bacterium_ Homo sapiens_ pooled stool from school going group_ Bacteria_Firmicutes_Clostridia_Christensenellales_Christensenellaceae_Christensenellaceae R-7 group':0.03276,
('Unc00z9q_ uncultured bacterium_ Homo sapiens_ pooled stool from school going group_ Bacteria_Firmicutes_Clostridia_Christensenellales_Christensenellaceae_Christensenellaceae R-7 group':0.03632,
('Unc00z3c_ uncultured bacterium_ Homo sapiens_ pooled stool from school going group_ Bacteria_Firmicutes_Clostridia_Christensenellales_Christensenellaceae_Christensenellaceae R-7 group':0.05979,
'Unc01md1_ uncultured bacterium_ Homo sapiens_ pooled stool from school going group_ Bacteria_Firmicutes_Clostridia_Christensenellales_Christensenellaceae_Christensenellaceae R-7 group':0.06157
)73:0.03418
)66:0.01120
)94:0.02723
):0.00000
):0.00000
)81:0.00896
)74:0.00710
)99:0.03087
):0.00000,
('UncB5463_ uncultured bacterium_ feces of breeding pig fed a diet with cheese whey_ Bacteria_Firmicutes_Clostridia_Christensenellales_Christensenellaceae_Christensenellaceae R-7 group':0.03175,
(('Unc01ax3_ uncultured bacterium_ Cuon alpinus _dhole__ feces_ Bacteria_Firmicutes_Clostridia_Christensenellales_Christensenellaceae_Christensenellaceae R-7 group':0.03933,
(('Unc00am4_ uncultured bacterium_ Acinonyx jubatus_ Cheetah feces_ Bacteria_Firmicutes_Clostridia_Christensenellales_Christensenellaceae_Christensenellaceae R-7 group':0.11304,
'Unc00tm9_ uncultured bacterium_ Macropus rufus_ Red Kangaroo feces_ Bacteria_Firmicutes_Clostridia_Christensenellales_Christensenellaceae_Christensenellaceae R-7 group':0.10863
):0.00000,
(('Unc67415_ uncultured bacterium_ Antidorcas marsupialis_ springbok feces_ Bacteria_Firmicutes_Clostridia_Christensenellales_Christensenellaceae_Christensenellaceae R-7 group':0.08139,
('Unc009pl_ uncultured bacterium_ Crocuta crocuta_ Spotted hyena feces_ Bacteria_Firmicutes_Clostridia_Christensenellales_Christensenellaceae_Christensenellaceae R-7 group':0.09066,
'Unc78485_ uncultured bacterium_ Crocuta crocuta_ spotted hyena feces_ Bacteria_Firmicutes_Clostridia_Christensenellales_Christensenellaceae_Christensenellaceae R-7 group':0.01559
)94:0.03056
)68:0.02187,
(('Unc001xq_ uncultured bacterium_ human feces_ subj14_ 0 weeks_ lean control_ Bacteria_Firmicutes_Clostridia_Christensenellales_Christensenellaceae_Christensenellaceae R-7 group':0.07058,
('Unc87994_ uncultured bacterium_ Homo sapiens_ fecal sample_ Bacteria_Firmicutes_Clostridia_Christensenellales_Christensenellaceae_Christensenellaceae R-7 group':0.05639,
('Unc00029_ uncultured bacterium_ human feces_ subj08_ 52 weeks_ carb-r diet_ Bacteria_Firmicutes_Clostridia_Christensenellales_Christensenellaceae_Christensenellaceae R-7 group':0.21818,
'Unc95460_ uncultured bacterium_ Sus cebifons_ Visayam Warty Pig feces_ Bacteria_Firmicutes_Clostridia_Christensenellales_Christensenellaceae_Christensenellaceae R-7 group':0.21196
)100:0.18907
)100:0.06383
)77:0.02122,
('Unc004pb_ uncultured bacterium_ human feces_ subj06_ 12 weeks_ fat-r diet_ Bacteria_Firmicutes_Clostridia_Christensenellales_Christensenellaceae_Christensenellaceae R-7 group':0.06715,
('Unc00aed_ uncultured bacterium_ human feces_ subj12_ 12 weeks_ carb-r diet_ Bacteria_Firmicutes_Clostridia_Christensenellales_Christensenellaceae_Christensenellaceae R-7 group':0.04666,
('Unc64146_ uncultured bacterium_ Opisthocomus hoazin_ adult hoatzin crop_ Bacteria_Firmicutes_Clostridia_Christensenellales_Christensenellaceae_Christensenellaceae R-7 group':0.15960,
('Unc00b26_ uncultured bacterium_ Colobus angolensis_ Angola Colobus feces_ Bacteria_Firmicutes_Clostridia_Christensenellales_Christensenellaceae_Christensenellaceae R-7 group':0.09986,
'Unc93072_ uncultured bacterium_ Macropus rufus_ Red Kangaroo feces_ Bacteria_Firmicutes_Clostridia_Christensenellales_Christensenellaceae_Christensenellaceae R-7 group':0.14158
)100:0.06979
):0.00000
):0.00000
)88:0.01861
)60:0.03005
)76:0.01898
)82:0.03656
)62:0.01162,
('Unc00ezm_ uncultured bacterium_ Budorcas taxicolor_ takin feces_ Bacteria_Firmicutes_Clostridia_Christensenellales_Christensenellaceae_Christensenellaceae R-7 group':0.05025,
('Unc81574_ uncultured bacterium_ Okapia johnstoni_ okapi feces_ Bacteria_Firmicutes_Clostridia_Christensenellales_Christensenellaceae_Christensenellaceae R-7 group':0.12816,
('Unc79298_ uncultured bacterium_ Okapia johnstoni_ okapi feces_ Bacteria_Firmicutes_Clostridia_Christensenellales_Christensenellaceae_Christensenellaceae R-7 group':0.06978,
(('Unc82750_ uncultured bacterium_ Elephas maximus_ Asiatic elephant feces_ Bacteria_Firmicutes_Clostridia_Christensenellales_Christensenellaceae_Christensenellaceae R-7 group':0.08567,
('Unc95760_ uncultured bacterium_ Gazella spekei_ Speke_s gazelle feces_ Bacteria_Firmicutes_Clostridia_Christensenellales_Christensenellaceae_Christensenellaceae R-7 group':0.11246,
('Unc82163_ uncultured bacterium_ Ovis vignei_ trancaspain urial feces_ Bacteria_Firmicutes_Clostridia_Christensenellales_Christensenellaceae_Christensenellaceae R-7 group':0.08596,
('Unc00lik_ uncultured bacterium_ Colobus angolensis_ Angola Colobus feces_ Bacteria_Firmicutes_Clostridia_Christensenellales_Christensenellaceae_Christensenellaceae R-7 group':0.09744,
('Unc00dzv_ uncultured bacterium_ Gazella spekei_ Speke_s gazelle feces_ Bacteria_Firmicutes_Clostridia_Christensenellales_Christensenellaceae_Christensenellaceae R-7 group':0.12888,
('Unc81367_ uncultured bacterium_ Okapia johnstoni_ okapi feces_ Bacteria_Firmicutes_Clostridia_Christensenellales_Christensenellaceae_Christensenellaceae R-7 group':0.13784,
'Unc89807_ uncultured bacterium_ Ovis ammon_ Argali sheep feces_ Bacteria_Firmicutes_Clostridia_Christensenellales_Christensenellaceae_Christensenellaceae R-7 group':0.12123
)99:0.05674
)98:0.02329
)76:0.01483
)63:0.00825
)92:0.02151
)71:0.01376,
(('Unc00mcw_ uncultured bacterium_ Okapia johnstoni_ Okapi feces_ Bacteria_Firmicutes_Clostridia_Christensenellales_Christensenellaceae_Christensenellaceae R-7 group':0.07475,
'Unc01up0_ uncultured bacterium_ mechanically separated cow slurry_ Bacteria_Firmicutes_Clostridia_Christensenellales_Christensenellaceae_Christensenellaceae R-7 group':0.01393
):0.00000,
(('Unc82130_ uncultured bacterium_ Ovis vignei_ trancaspain urial feces_ Bacteria_Firmicutes_Clostridia_Christensenellales_Christensenellaceae_Christensenellaceae R-7 group':0.04209,
('Unc00m89_ uncultured bacterium_ Macropus rufus_ Red Kangaroo feces_ Bacteria_Firmicutes_Clostridia_Christensenellales_Christensenellaceae_Christensenellaceae R-7 group':0.06027,
('Unc01xa0_ uncultured bacterium_ Swamp buffalo feces_ Bacteria_Firmicutes_Clostridia_Christensenellales_Christensenellaceae_Christensenellaceae R-7 group':0.03142,
'Unc63912_ uncultured bacterium_ Macropus rufus_ red kangaroo feces_ Bacteria_Firmicutes_Clostridia_Christensenellales_Christensenellaceae_Christensenellaceae R-7 group':0.03233
):0.00000
)78:0.02150
)92:0.02309,
('Unc80833_ uncultured bacterium_ Ovis canadensis_ bighorn sheep feces_ Bacteria_Firmicutes_Clostridia_Christensenellales_Christensenellaceae_Christensenellaceae R-7 group':0.06595,
((('Unc00clx_ uncultured bacterium_ Callosciurus prevosti_ Prevost_s squirrel feces_ Bacteria_Firmicutes_Clostridia_Christensenellales_Christensenellaceae_Christensenellaceae R-7 group':0.03589,
'Unc97031_ uncultured bacterium_ Callosciurus prevosti_ Prevost_s squirrel feces_ Bacteria_Firmicutes_Clostridia_Christensenellales_Christensenellaceae_Christensenellaceae R-7 group':0.09621
)100:0.09869,
('Unc00i51_ uncultured bacterium_ Ovis ammon_ Argali sheep feces_ Bacteria_Firmicutes_Clostridia_Christensenellales_Christensenellaceae_Christensenellaceae R-7 group':0.08269,
('Unc006yn_ uncultured bacterium_ Colobus angolensis_ Angola Colobus feces_ Bacteria_Firmicutes_Clostridia_Christensenellales_Christensenellaceae_Christensenellaceae R-7 group':0.01234,
'Unc95742_ uncultured bacterium_ Okapia johnstoni_ okapi feces_ Bacteria_Firmicutes_Clostridia_Christensenellales_Christensenellaceae_Christensenellaceae R-7 group':0.08033
)93:0.02822
)99:0.03789
):0.00000,
(('Unc00tq0_ uncultured bacterium_ Okapia johnstoni_ Okapi feces_ Bacteria_Firmicutes_Clostridia_Christensenellales_Christensenellaceae_Christensenellaceae R-7 group':0.09337,
('Unc64420_ uncultured bacterium_ Crocuta crocuta_ spotted hyena feces_ Bacteria_Firmicutes_Clostridia_Christensenellales_Christensenellaceae_Christensenellaceae R-7 group':0.10012,
('Unc009t2_ uncultured bacterium_ Macropus rufus_ Red Kangaroo feces_ Bacteria_Firmicutes_Clostridia_Christensenellales_Christensenellaceae_Christensenellaceae R-7 group':0.12139,
'Unc00jpw_ uncultured bacterium_ Macropus rufus_ Red Kangaroo feces_ Bacteria_Firmicutes_Clostridia_Christensenellales_Christensenellaceae_Christensenellaceae R-7 group':0.16889
)63:0.03421
)99:0.05931
)61:0.01745,
('Unc00cmf_ uncultured bacterium_ Ovis vignei_ Trancaspian Urial feces_ Bacteria_Firmicutes_Clostridia_Christensenellales_Christensenellaceae_Christensenellaceae R-7 group':0.38480,
('Unc00bxq_ uncultured bacterium_ Okapia johnstoni_ Okapi feces_ Bacteria_Firmicutes_Clostridia_Christensenellales_Christensenellaceae_Christensenellaceae R-7 group':0.10176,
('Unc00i4u_ uncultured bacterium_ Ovis ammon_ Argali sheep feces_ Bacteria_Firmicutes_Clostridia_Christensenellales_Christensenellaceae_Christensenellaceae R-7 group':0.16409,
(('Unc006gr_ uncultured bacterium_ Acinonyx jubatus_ Cheetah feces_ Bacteria_Firmicutes_Clostridia_Christensenellales_Christensenellaceae_Christensenellaceae R-7 group':0.14067,
('Unc90282_ uncultured bacterium_ Bos javanicus_ Banteng feces_ Bacteria_Firmicutes_Clostridia_Christensenellales_Christensenellaceae_Christensenellaceae R-7 group':0.29606,
('Unc007it_ uncultured bacterium_ Crocuta crocuta_ Spotted hyena feces_ Bacteria_Firmicutes_Clostridia_Christensenellales_Christensenellaceae_Christensenellaceae R-7 group':0.11667,
'Unc00kfh_ uncultured bacterium_ human feces_ subj06_ 0 weeks_ fat-r diet_ Bacteria_Firmicutes_Clostridia_Christensenellales_Christensenellaceae_Christensenellaceae R-7 group':0.04388
)98:0.02311
)81:0.02687
):0.00000,
((('Unc000em_ uncultured bacterium_ Gazella spekei_ Speke_s gazelle feces_ Bacteria_Firmicutes_Clostridia_Christensenellales_Christensenellaceae_Christensenellaceae R-7 group':0.05215,
'Unc009ai_ uncultured bacterium_ Colobus angolensis_ Angola Colobus feces_ Bacteria_Firmicutes_Clostridia_Christensenellales_Christensenellaceae_Christensenellaceae R-7 group':0.03636
)97:0.04399,
('Unc006ur_ uncultured bacterium_ human feces_ subj06_ 0 weeks_ fat-r diet_ Bacteria_Firmicutes_Clostridia_Christensenellales_Christensenellaceae_Christensenellaceae R-7 group':0.04571,
('Unc89135_ uncultured bacterium_ human feces_ subj06_ 26 weeks_ fat-r diet_ Bacteria_Firmicutes_Clostridia_Christensenellales_Christensenellaceae_Christensenellaceae R-7 group':0.05163,
('Unc81770_ uncultured bacterium_ human feces_ subj08_ 0 weeks_ carb-r diet_ Bacteria_Firmicutes_Clostridia_Christensenellales_Christensenellaceae_Christensenellaceae R-7 group':0.06536,
('Unc0014o_ uncultured bacterium_ human feces_ subj08_ 26 weeks_ carb-r diet_ Bacteria_Firmicutes_Clostridia_Christensenellales_Christensenellaceae_Christensenellaceae R-7 group':0.17937,
'Unc00ozc_ uncultured bacterium_ human feces_ subj08_ 0 weeks_ carb-r diet_ Bacteria_Firmicutes_Clostridia_Christensenellales_Christensenellaceae_Christensenellaceae R-7 group':0.07439
)100:0.06556
)97:0.03606
)70:0.01461
)73:0.03332
):0.00000,
(('Unc00u6b_ uncultured bacterium_ Callosciurus prevosti_ Prevost_s squirrel feces_ Bacteria_Firmicutes_Clostridia_Christensenellales_Christensenellaceae_Christensenellaceae R-7 group':0.11420,
('Unc94908_ uncultured bacterium_ Antidorcas marsupialis_ Springbok feces_ Bacteria_Firmicutes_Clostridia_Christensenellales_Christensenellaceae_Christensenellaceae R-7 group':0.15851,
('Unc57513_ uncultured bacterium_ Opisthocomus hoazin_ adult hoatzin crop_ Bacteria_Firmicutes_Clostridia_Christensenellales_Christensenellaceae_Christensenellaceae R-7 group':0.25625,
'Unc93529_ uncultured bacterium_ Macropus rufus_ Red Kangaroo feces_ Bacteria_Firmicutes_Clostridia_Christensenellales_Christensenellaceae_Christensenellaceae R-7 group':0.07111
)78:0.03521
):0.00000
):0.00000,
('Unc92803_ uncultured bacterium_ Crocuta crocuta_ Spotted hyena feces_ Bacteria_Firmicutes_Clostridia_Christensenellales_Christensenellaceae_Christensenellaceae R-7 group':0.14593,
(('Unc00264_ uncultured bacterium_ human feces_ subj07_ 0 weeks_ carb-r diet_ Bacteria_Firmicutes_Clostridia_Christensenellales_Christensenellaceae_Christensenellaceae R-7 group':0.16477,
('Unc00klc_ uncultured bacterium_ Ovis ammon_ Argali sheep feces_ Bacteria_Firmicutes_Clostridia_Christensenellales_Christensenellaceae_Christensenellaceae R-7 group':0.02584,
('Unc00i52_ uncultured bacterium_ Ovis ammon_ Argali sheep feces_ Bacteria_Firmicutes_Clostridia_Christensenellales_Christensenellaceae_Christensenellaceae R-7 group':0.06814,
'Unc00i7i_ uncultured bacterium_ Ovis ammon_ Argali sheep feces_ Bacteria_Firmicutes_Clostridia_Christensenellales_Christensenellaceae_Christensenellaceae R-7 group':0.17918
)94:0.02933
)99:0.04974
)81:0.05532,
(('Unc001au_ uncultured bacterium_ human feces_ subj10_ 12 weeks_ carb-r diet_ Bacteria_Firmicutes_Clostridia_Christensenellales_Christensenellaceae_Christensenellaceae R-7 group':0.27676,
('Unc57506_ uncultured bacterium_ Opisthocomus hoazin_ adult hoatzin crop_ Bacteria_Firmicutes_Clostridia_Christensenellales_Christensenellaceae_Christensenellaceae R-7 group':0.26691,
'Unc96017_ uncultured bacterium_ Gazella spekei_ Speke_s gazelle feces_ Bacteria_Firmicutes_Clostridia_Christensenellales_Christensenellaceae_Christensenellaceae R-7 group':0.17335
)74:0.05378
):0.00000,
(('Unc0041n_ uncultured bacterium_ human feces_ subj09_ 26 weeks_ carb-r diet_ Bacteria_Firmicutes_Clostridia_Christensenellales_Christensenellaceae_Christensenellaceae R-7 group':0.04590,
'Unc00hfr_ uncultured bacterium_ human feces_ subj06_ 12 weeks_ fat-r diet_ Bacteria_Firmicutes_Clostridia_Christensenellales_Christensenellaceae_Christensenellaceae R-7 group':0.02188
)100:0.07157,
('Unc00seq_ uncultured bacterium_ Ovis ammon_ Argali sheep feces_ Bacteria_Firmicutes_Clostridia_Christensenellales_Christensenellaceae_Christensenellaceae R-7 group':0.07612,
('Unc96447_ uncultured bacterium_ Ovis vignei_ trancaspain urial feces_ Bacteria_Firmicutes_Clostridia_Christensenellales_Christensenellaceae_Christensenellaceae R-7 group':0.24772,
'UncB5826_ uncultured bacterium_ biogas plant_ Bacteria_Firmicutes_Clostridia_Christensenellales_Christensenellaceae_Christensenellaceae R-7 group':0.14742
)82:0.04718
)93:0.05953
)86:0.02585
):0.00000
)91:0.08496
)71:0.02493
):0.00000
)69:0.03617
)96:0.04079
)89:0.03245
)93:0.04615
):0.00000
):0.00000
)62:0.02342
)89:0.02898
):0.00000
):0.00000
):0.00000
)95:0.02201
)61:0.00530
)81:0.00862
)88:0.02012
):0.00000
)68:0.00936
)92:0.02513
)99:0.04433
)92:0.01581
)100:0.03048
)89:0.02895,
((('Unc23740_ uncultured bacterium_ equine reproductive tract_ Bacteria_Firmicutes_Clostridia_Christensenellales_Christensenellaceae_Christensenellaceae R-7 group':0.09128,
(('Unc23735_ uncultured bacterium_ equine reproductive tract_ Bacteria_Firmicutes_Clostridia_Christensenellales_Christensenellaceae_Christensenellaceae R-7 group':0.04364,
'Unc51971_ uncultured bacterium_ Homo sapiens_ host mouth_ Bacteria_Firmicutes_Clostridia_Christensenellales_Christensenellaceae_Christensenellaceae R-7 group':0.05646
)91:0.02273,
('Unc20706_ uncultured bacterium_ Tursiops truncatus_ bottlenose dolphin_ dolphin U_ bottlenose dolphin mouth_ Bacteria_Firmicutes_Clostridia_Christensenellales_Christensenellaceae_Christensenellaceae R-7 group':0.07194,
('Cs5Bac60_ Clostridiales bacterium canine oral taxon 157_ Canis familiaris_ oral cavity subgingival plaque_ Bacteria_Firmicutes_Clostridia_Christensenellales_Christensenellaceae_Christensenellaceae R-7 group':0.02305,
'Cs5Bac80_ Clostridiales bacterium canine oral taxon 386_ Canis familiaris_ oral cavity subgingival plaque_ Bacteria_Firmicutes_Clostridia_Christensenellales_Christensenellaceae_Christensenellaceae R-7 group':0.37529
)93:0.02482
)85:0.02935
)93:0.02953
)100:0.23522,
(('L9XZZZZZ.1613_ m54163_221017_145405/22937833/ccs_ Bacteria/Firmicutes/Clostridia_1/Christensenellales_Christensenellaceae/Christensenellaceae R-7 group':0.05805,
'UncCl281_ uncultured Clostridiales bacterium_ Termite_ Macrotermes gilvus_ Bacteria_Firmicutes_Clostridia_Christensenellales_Christensenellaceae_Christensenellaceae R-7 group':0.06436
)97:0.03827,
('UncPr190_ uncultured prokaryote_ biogas Z8 sample_ Bacteria_Firmicutes_Clostridia_Christensenellales_Christensenellaceae_Christensenellaceae R-7 group':0.05860,
('Unc00upx_ uncultured bacterium_ ASBR reactor treating swine waste_ reactor 1_ day 360_ temperature_ 25 deg C_ am_ Bacteria_Firmicutes_Clostridia_Christensenellales_Christensenellaceae_Christensenellaceae R-7 group':0.06090,
('Unc00lfg_ uncultured bacterium_ ASBR reactor treating swine waste_ reactor 2_ day 360_ temperature_ 25 deg C_ am_ Bacteria_Firmicutes_Clostridia_Christensenellales_Christensenellaceae_Christensenellaceae R-7 group':0.04130,
'Unc01dh0_ uncultured bacterium_ ASBR reactor treating swine waste_ reactor 1_ day 700_ temperature_ 25 deg C_ am_ Bacteria_Firmicutes_Clostridia_Christensenellales_Christensenellaceae_Christensenellaceae R-7 group':0.07226
)95:0.02434
)99:0.02669
)100:0.05824
)69:0.02637
):0.00000,
((('Unc00ugg_ uncultured bacterium_ ASBR reactor treating swine waste_ reactor 2_ day 360_ temperature_ 25 deg C_ am_ Bacteria_Firmicutes_Clostridia_Christensenellales_Christensenellaceae_Christensenellaceae R-7 group':0.10531,
('UncR2931_ uncultured rumen bacterium_ yak_ 4 yrs. old_ rumen_ Bacteria_Firmicutes_Clostridia_Christensenellales_Christensenellaceae_Christensenellaceae R-7 group':0.21583,
('Unc00co3_ uncultured bacterium_ Equus equus_ domesticated horse feces_ Bacteria_Firmicutes_Clostridia_Christensenellales_Christensenellaceae_Christensenellaceae R-7 group':0.11109,
('Unc007yj_ uncultured bacterium_ Bos javanicus_ Banteng feces_ Bacteria_Firmicutes_Clostridia_Christensenellales_Christensenellaceae_Christensenellaceae R-7 group':0.12978,
('Unc97866_ uncultured bacterium_ Bos javanicus_ banteng feces_ Bacteria_Firmicutes_Clostridia_Christensenellales_Christensenellaceae_Christensenellaceae R-7 group':0.15755,
('Unc001r7_ uncultured bacterium_ Bos javanicus_ banteng feces_ Bacteria_Firmicutes_Clostridia_Christensenellales_Christensenellaceae_Christensenellaceae R-7 group':0.01184,
'Unc68252_ uncultured bacterium_ Bos javanicus_ banteng feces_ Bacteria_Firmicutes_Clostridia_Christensenellales_Christensenellaceae_Christensenellaceae R-7 group':0.03481
):0.00000
)100:0.05260
)100:0.09774
)67:0.01616
)96:0.03442
):0.00000,
('Unc005oz_ uncultured bacterium_ subsurface aquifer sediment_ Bacteria_Firmicutes_Clostridia_Christensenellales_Christensenellaceae_Christensenellaceae R-7 group':0.12623,
((('UncCl797_ uncultured Clostridiales bacterium_ fermentation pitmud_ Bacteria_Firmicutes_Clostridia_Christensenellales_Christensenellaceae_Christensenellaceae R-7 group':0.03178,
('Unc0236c_ uncultured bacterium_ swine wastewater in an anaerobic UASB reactor_ Bacteria_Firmicutes_Clostridia_Christensenellales_Christensenellaceae_Christensenellaceae R-7 group':0.03118,
('Unc00pku_ uncultured bacterium_ ASBR reactor treating swine waste_ reactor 2_ day 809_ temperature_ 35 deg C_ am_ Bacteria_Firmicutes_Clostridia_Christensenellales_Christensenellaceae_Christensenellaceae R-7 group':0.18625,
'Unc16252_ uncultured bacterium_ strong aromatic liquors pit_ Bacteria_Firmicutes_Clostridia_Christensenellales_Christensenellaceae_Christensenellaceae R-7 group':0.05788
)80:0.02040
):0.00000
)100:0.05934,
(('Unc0013v_ uncultured bacterium_ mesophilic anaerobic digester which treats municipal wastewater sludge_ Bacteria_Firmicutes_Clostridia_Christensenellales_Christensenellaceae_Christensenellaceae R-7 group':0.05437,
'UncFi977_ uncultured Firmicutes bacterium_ pit mud_ Bacteria_Firmicutes_Clostridia_Christensenellales_Christensenellaceae_Christensenellaceae R-7 group':0.06752
)100:0.04313,
('Unc00p4i_ uncultured bacterium_ ASBR reactor treating swine waste_ reactor 1_ day 809_ temperature_ 35 deg C_ am_ Bacteria_Firmicutes_Clostridia_Christensenellales_Christensenellaceae_Christensenellaceae R-7 group':0.10503,
(('Unc026uc_ uncultured bacterium_ brewery wastewater pilot reactor_ New Belgium Brewery WWTP_ Bacteria_Firmicutes_Clostridia_Christensenellales_Christensenellaceae_Christensenellaceae R-7 group':0.02240,
('Unc002xl_ uncultured bacterium_ mesophilic anaerobic digester which treats municipal wastewater sludge_ Bacteria_Firmicutes_Clostridia_Christensenellales_Christensenellaceae_Christensenellaceae R-7 group':0.14704,
'UncFir67_ uncultured Firmicutes bacterium_ biogas slurry treating corn straw_ Bacteria_Firmicutes_Clostridia_Christensenellales_Christensenellaceae_Christensenellaceae R-7 group':0.04526
):0.00000
)99:0.02503,
('L2QZ4739_ metagenome_ unknown_ Bacteria_Firmicutes_Clostridia_Christensenellales_Christensenellaceae_Christensenellaceae R-7 group':0.00361,
('UncCl511_ uncultured Clostridiales bacterium_ anaerobic digestion reator_ Bacteria_Firmicutes_Clostridia_Christensenellales_Christensenellaceae_Christensenellaceae R-7 group':0.06021,
('Unc40712_ uncultured bacterium_ thermophilic biogas reactor fed with renewable biomass_ Bacteria_Firmicutes_Clostridia_Christensenellales_Christensenellaceae_Christensenellaceae R-7 group':0.15585,
'Unc72653_ uncultured bacterium_ mesophilic anaerobic digester which treats municipal wastewater sludge_ Bacteria_Firmicutes_Clostridia_Christensenellales_Christensenellaceae_Christensenellaceae R-7 group':0.05039
)100:0.05368
)93:0.02043
)100:0.02798
)67:0.00664
)100:0.03797
):0.00000
)80:0.01381,
(('Unc00z83_ uncultured bacterium_ ASBR reactor treating swine waste_ reactor 1_ day 809_ temperature_ 35 deg C_ am_ Bacteria_Firmicutes_Clostridia_Christensenellales_Christensenellaceae_Christensenellaceae R-7 group':0.07957,
('Unc26428_ uncultured bacterium_ wetland_ Bacteria_Firmicutes_Clostridia_Christensenellales_Christensenellaceae_Christensenellaceae R-7 group':0.02229,
'Unc98840_ uncultured bacterium_ active layer_ low-centred polygon_ near permafrost table_ Rim_Bottom_ Bacteria_Firmicutes_Clostridia_Christensenellales_Christensenellaceae_Christensenellaceae R-7 group':0.05104
)100:0.03935
)96:0.03577,
('Unc78831_ uncultured bacterium_ mesophilic anaerobic digester which treats municipal wastewater sludge_ Bacteria_Firmicutes_Clostridia_Christensenellales_Christensenellaceae_Christensenellaceae R-7 group':0.09786,
(('Unc16175_ uncultured bacterium_ strong aromatic liquors pit_ Bacteria_Firmicutes_Clostridia_Christensenellales_Christensenellaceae_Christensenellaceae R-7 group':0.05653,
(('UncCl789_ uncultured Clostridiales bacterium_ fermentation pitmud_ Bacteria_Firmicutes_Clostridia_Christensenellales_Christensenellaceae_Christensenellaceae R-7 group':0.02833,
'UncCl985_ uncultured Clostridiales bacterium_ fermentation pitmud_ Bacteria_Firmicutes_Clostridia_Christensenellales_Christensenellaceae_Christensenellaceae R-7 group':0.02203
)100:0.06813,
('Cs5Bac64_ Clostridiales bacterium canine oral taxon 038_ Canis familiaris_ oral cavity subgingival plaque_ Bacteria_Firmicutes_Clostridia_Christensenellales_Christensenellaceae_Christensenellaceae R-7 group':0.05784,
(('Cs5Bac78_ Clostridiales bacterium canine oral taxon 222_ Canis familiaris_ oral cavity subgingival plaque_ Bacteria_Firmicutes_Clostridia_Christensenellales_Christensenellaceae_Christensenellaceae R-7 group':0.01706,
'Unc78952_ uncultured bacterium_ mesophilic anaerobic digester which treats municipal wastewater sludge_ Bacteria_Firmicutes_Clostridia_Christensenellales_Christensenellaceae_Christensenellaceae R-7 group':0.21069
)87:0.01783,
('Unc23626_ uncultured bacterium_ anaerobic sludge_ Bacteria_Firmicutes_Clostridia_Christensenellales_Christensenellaceae_Christensenellaceae R-7 group':0.18458,
('Cs5Bac58_ Clostridiales bacterium canine oral taxon 028_ Canis familiaris_ oral cavity subgingival plaque_ Bacteria_Firmicutes_Clostridia_Christensenellales_Christensenellaceae_Christensenellaceae R-7 group':0.03823,
('Unc19423_ uncultured bacterium_ Tursiops truncatus_ bottlenose dolphin_ dolphin H_ bottlenose dolphin mouth_ Bacteria_Firmicutes_Clostridia_Christensenellales_Christensenellaceae_Christensenellaceae R-7 group':0.04334,
('Unc31273_ uncultured bacterium_ human subgingival plaque_ Bacteria_Firmicutes_Clostridia_Christensenellales_Christensenellaceae_Christensenellaceae R-7 group':0.00145,
'Unide177_ unidentified_ Bacteria_Firmicutes_Clostridia_Christensenellales_Christensenellaceae_Christensenellaceae R-7 group':0.08364
)97:0.02434
)100:0.04064
)100:0.03736
)74:0.01528
)68:0.01684
)69:0.02648
)91:0.02433
)98:0.03994,
(('Unc25799_ uncultured bacterium_ anaerobic sludge_ Bacteria_Firmicutes_Clostridia_Christensenellales_Christensenellaceae_Christensenellaceae R-7 group':0.04483,
'Unc70603_ uncultured bacterium_ mesophilic anaerobic digester which treats municipal wastewater sludge_ Bacteria_Firmicutes_Clostridia_Christensenellales_Christensenellaceae_Christensenellaceae R-7 group':0.03902
)100:0.06046,
((('Unc00e37_ uncultured bacterium_ ASBR reactor treating swine waste_ reactor 2_ day 809_ temperature_ 35 deg C_ am_ Bacteria_Firmicutes_Clostridia_Christensenellales_Christensenellaceae_Christensenellaceae R-7 group':0.04495,
('Unc15471_ uncultured bacterium_ strong aromatic liquors pit_ Bacteria_Firmicutes_Clostridia_Christensenellales_Christensenellaceae_Christensenellaceae R-7 group':0.09672,
'UncCl468_ uncultured Clostridiales bacterium_ pit soil where Chinese distilled spirits were brewed with culture-independent me_ Bacteria_Firmicutes_Clostridia_Christensenellales_Christensenellaceae_Christensenellaceae R-7 group':0.02174
)87:0.01646
)63:0.00558,
('Unc60034_ uncultured bacterium_ mesophilic anaerobic digester which treats municipal wastewater sludge_ Bacteria_Firmicutes_Clostridia_Christensenellales_Christensenellaceae_Christensenellaceae R-7 group':0.03960,
(('Unc025r4_ uncultured bacterium_ anaerobic ammonium oxidation reactor_ Bacteria_Firmicutes_Clostridia_Christensenellales_Christensenellaceae_Christensenellaceae R-7 group':0.08750,
('Unc65025_ uncultured bacterium_ mesophilic biogas digester treating pig manure_ Bacteria_Firmicutes_Clostridia_Christensenellales_Christensenellaceae_Christensenellaceae R-7 group':0.10445,
'UncFi150_ uncultured Firmicutes bacterium_ biogas slurry derived from anaerobic fermentation of pig manure_ Bacteria_Firmicutes_Clostridia_Christensenellales_Christensenellaceae_Christensenellaceae R-7 group':0.00455
)91:0.01431
)100:0.03778,
('Unc70556_ uncultured bacterium_ mesophilic anaerobic digester which treats municipal wastewater sludge_ Bacteria_Firmicutes_Clostridia_Christensenellales_Christensenellaceae_Christensenellaceae R-7 group':0.17207,
('Unc60659_ uncultured bacterium_ mesophilic anaerobic digester which treats municipal wastewater sludge_ Bacteria_Firmicutes_Clostridia_Christensenellales_Christensenellaceae_Christensenellaceae R-7 group':0.07848,
'UncCl383_ uncultured Clostridiales bacterium_ leachate sediment_ Bacteria_Firmicutes_Clostridia_Christensenellales_Christensenellaceae_Christensenellaceae R-7 group':0.00672
)62:0.00000
)98:0.03009
)100:0.03266
)72:0.01659
)100:0.04841,
('Unc56604_ uncultured bacterium_ Bacteria_Firmicutes_Clostridia_Christensenellales_Christensenellaceae_Christensenellaceae R-7 group':0.07119,
((('CloSp284_ Clostridium sp. enrichment culture clone VanCtr93_ anaerobic 13C vanillin enrichment culture without nitrate_ Bacteria_Firmicutes_Clostridia_Christensenellales_Christensenellaceae_Christensenellaceae R-7 group':0.09674,
('UncF1082_ uncultured Firmicutes bacterium_ Carrizo shallow lake_ Bacteria_Firmicutes_Clostridia_Christensenellales_Christensenellaceae_Christensenellaceae R-7 group':0.00846,
'UncFi384_ uncultured Firmicutes bacterium_ oil reservoir_ Bacteria_Firmicutes_Clostridia_Christensenellales_Christensenellaceae_Christensenellaceae R-7 group':0.01998
)99:0.01786
)63:0.01578,
(('L2QZ2813_ metagenome_ unknown_ Bacteria_Firmicutes_Clostridia_Christensenellales_Christensenellaceae_Christensenellaceae R-7 group':0.01049,
'Unc85219_ uncultured bacterium_ mesophilic anaerobic digester which treats municipal wastewater sludge_ Bacteria_Firmicutes_Clostridia_Christensenellales_Christensenellaceae_Christensenellaceae R-7 group':0.14802
)100:0.03268,
('Unc0014w_ uncultured bacterium_ subsurface aquifer sediment_ Bacteria_Firmicutes_Clostridia_Christensenellales_Christensenellaceae_Christensenellaceae R-7 group':0.05346,
'Unc33421_ uncultured bacterium_ Mixed culture _US3-M_ enriched from a groundwater sample of a gasoline-impacted _ Bacteria_Firmicutes_Clostridia_Christensenellales_Christensenellaceae_Christensenellaceae R-7 group':0.02902
)79:0.01049
)97:0.02477
):0.00000,
('Unc57628_ uncultured bacterium_ Bacteria_Firmicutes_Clostridia_Christensenellales_Christensenellaceae_Christensenellaceae R-7 group':0.03034,
(('Unc88028_ uncultured bacterium_ mesophilic anaerobic digester which treats municipal wastewater sludge_ Bacteria_Firmicutes_Clostridia_Christensenellales_Christensenellaceae_Christensenellaceae R-7 group':0.07002,
'UncCl932_ uncultured Clostridiales bacterium_ pit mud of Chinese Lu-flavor liquor spirit_ Bacteria_Firmicutes_Clostridia_Christensenellales_Christensenellaceae_Christensenellaceae R-7 group':0.02858
)98:0.02375,
((('Unc70346_ uncultured bacterium_ mesophilic anaerobic digester which treats municipal wastewater sludge_ Bacteria_Firmicutes_Clostridia_Christensenellales_Christensenellaceae_Christensenellaceae R-7 group':0.05992,
'UncAna95_ uncultured anaerobic bacterium_ anaerobic swine lagoon_ Bacteria_Firmicutes_Clostridia_Christensenellales_Christensenellaceae_Christensenellaceae R-7 group':0.06807
):0.00000,
('Unc57661_ uncultured bacterium_ anaerobic fermentation reactor with waste activated sludge at ambient and pH unc_ Bacteria_Firmicutes_Clostridia_Christensenellales_Christensenellaceae_Christensenellaceae R-7 group':0.04351,
('Unc00uqe_ uncultured bacterium_ ASBR reactor treating swine waste_ reactor 1_ day 700_ temperature_ 25 deg C_ am_ Bacteria_Firmicutes_Clostridia_Christensenellales_Christensenellaceae_Christensenellaceae R-7 group':0.01546,
'Unc32765_ uncultured bacterium_ soil_ Bacteria_Firmicutes_Clostridia_Christensenellales_Christensenellaceae_Christensenellaceae R-7 group':0.07848
)100:0.08577
):0.00000
):0.00000,
((('Unc67784_ uncultured bacterium_ mesophilic anaerobic digester which treats municipal wastewater sludge_ Bacteria_Firmicutes_Clostridia_Christensenellales_Christensenellaceae_Christensenellaceae R-7 group':0.03021,
(('L2QZZ114_ metagenome_ unknown_ Bacteria_Firmicutes_Clostridia_Christensenellales_Christensenellaceae_Christensenellaceae R-7 group':0.00153,
('Unc59763_ uncultured bacterium_ mesophilic anaerobic digester which treats municipal wastewater sludge_ Bacteria_Firmicutes_Clostridia_Christensenellales_Christensenellaceae_Christensenellaceae R-7 group':0.08041,
'Unc71469_ uncultured bacterium_ mesophilic anaerobic digester which treats municipal wastewater sludge_ Bacteria_Firmicutes_Clostridia_Christensenellales_Christensenellaceae_Christensenellaceae R-7 group':0.05907
)100:0.16626
)98:0.00457,
('Unc67795_ uncultured bacterium_ mesophilic anaerobic digester which treats municipal wastewater sludge_ Bacteria_Firmicutes_Clostridia_Christensenellales_Christensenellaceae_Christensenellaceae R-7 group':0.06853,
('Unc88870_ uncultured bacterium_ mesophilic anaerobic digester which treats municipal wastewater sludge_ Bacteria_Firmicutes_Clostridia_Christensenellales_Christensenellaceae_Christensenellaceae R-7 group':0.08828,
('Unc004ic_ uncultured bacterium_ mesophilic anaerobic digester which treats municipal wastewater sludge_ Bacteria_Firmicutes_Clostridia_Christensenellales_Christensenellaceae_Christensenellaceae R-7 group':0.07142,
'Unc70449_ uncultured bacterium_ mesophilic anaerobic digester which treats municipal wastewater sludge_ Bacteria_Firmicutes_Clostridia_Christensenellales_Christensenellaceae_Christensenellaceae R-7 group':0.02221
)64:0.01952
):0.00000
)100:0.05800
)99:0.03751
)100:0.07610,
('Unc65031_ uncultured bacterium_ mesophilic biogas digester treating pig manure_ Bacteria_Firmicutes_Clostridia_Christensenellales_Christensenellaceae_Christensenellaceae R-7 group':0.02210,
('Unc23974_ uncultured bacterium_ anaerobic sludge_ Bacteria_Firmicutes_Clostridia_Christensenellales_Christensenellaceae_Christensenellaceae R-7 group':0.02876,
(('Unc60813_ uncultured bacterium_ mesophilic anaerobic digester which treats municipal wastewater sludge_ Bacteria_Firmicutes_Clostridia_Christensenellales_Christensenellaceae_Christensenellaceae R-7 group':0.03312,
('Unc00xt1_ uncultured bacterium_ ASBR reactor treating swine waste_ reactor 2_ day 914_ temperature_ 35 deg C_ am_ Bacteria_Firmicutes_Clostridia_Christensenellales_Christensenellaceae_Christensenellaceae R-7 group':0.14938,
('Unc54545_ uncultured bacterium_ pig saw dust spent bedding_ Bacteria_Firmicutes_Clostridia_Christensenellales_Christensenellaceae_Christensenellaceae R-7 group':0.02227,
'UncCl978_ uncultured Clostridiales bacterium_ fermentation pitmud_ Bacteria_Firmicutes_Clostridia_Christensenellales_Christensenellaceae_Christensenellaceae R-7 group':0.00857
)78:0.00011
):0.00000
)84:0.00421,
('Unc93223_ uncultured bacterium_ mesophilic biogas digester treating pig manure_ Bacteria_Firmicutes_Clostridia_Christensenellales_Christensenellaceae_Christensenellaceae R-7 group':0.06432,
(('Unc00wdh_ uncultured bacterium_ ASBR reactor treating swine waste_ reactor 2_ day 809_ temperature_ 35 deg C_ am_ Bacteria_Firmicutes_Clostridia_Christensenellales_Christensenellaceae_Christensenellaceae R-7 group':0.02296,
'UncSy314_ uncultured Syntrophomonas sp._ fermentation pitmud_ Bacteria_Firmicutes_Clostridia_Christensenellales_Christensenellaceae_Christensenellaceae R-7 group':0.22007
)100:0.05714,
('UncA2048_ uncultured archaeon_ anaerobic reactor_ Bacteria_Firmicutes_Clostridia_Christensenellales_Christensenellaceae_Christensenellaceae R-7 group':0.21838,
('Unc00uil_ uncultured bacterium_ ASBR reactor treating swine waste_ reactor 4_ day 563_ temperature_ 25 deg C_ am_ Bacteria_Firmicutes_Clostridia_Christensenellales_Christensenellaceae_Christensenellaceae R-7 group':0.25969,
'Unc00wha_ uncultured bacterium_ ASBR reactor treating swine waste_ reactor 1_ day 914_ temperature_ 35 deg C_ am_ Bacteria_Firmicutes_Clostridia_Christensenellales_Christensenellaceae_Christensenellaceae R-7 group':0.02204
)100:0.06770
)100:0.10155
)100:0.04628
)100:0.03605
)97:0.01565
)65:0.02143
)100:0.04084
):0.00000,
((('L2QZZ962_ metagenome_ unknown_ Bacteria_Firmicutes_Clostridia_Christensenellales_Christensenellaceae_Christensenellaceae R-7 group':0.02794,
'Unc83174_ uncultured bacterium_ mesophilic anaerobic digester which treats municipal wastewater sludge_ Bacteria_Firmicutes_Clostridia_Christensenellales_Christensenellaceae_Christensenellaceae R-7 group':0.11284
)100:0.06229,
('Unc01a2r_ uncultured bacterium_ ASBR reactor treating swine waste_ reactor 4_ day 360_ temperature_ 25 deg C_ am_ Bacteria_Firmicutes_Clostridia_Christensenellales_Christensenellaceae_Christensenellaceae R-7 group':0.14634,
'Unc60902_ uncultured bacterium_ mesophilic anaerobic digester which treats municipal wastewater sludge_ Bacteria_Firmicutes_Clostridia_Christensenellales_Christensenellaceae_Christensenellaceae R-7 group':0.10112
):0.00000
):0.00000,
(('Unc86379_ uncultured bacterium_ mesophilic anaerobic digester which treats municipal wastewater sludge_ Bacteria_Firmicutes_Clostridia_Christensenellales_Christensenellaceae_Christensenellaceae R-7 group':0.07332,
((('Unc002xi_ uncultured bacterium_ mesophilic anaerobic digester which treats municipal wastewater sludge_ Bacteria_Firmicutes_Clostridia_Christensenellales_Christensenellaceae_Christensenellaceae R-7 group':0.14367,
'Unc71308_ uncultured bacterium_ mesophilic anaerobic digester which treats municipal wastewater sludge_ Bacteria_Firmicutes_Clostridia_Christensenellales_Christensenellaceae_Christensenellaceae R-7 group':0.20909
):0.00000,
('Unc68343_ uncultured bacterium_ mesophilic anaerobic digester which treats municipal wastewater sludge_ Bacteria_Firmicutes_Clostridia_Christensenellales_Christensenellaceae_Christensenellaceae R-7 group':0.03065,
'Unc68556_ uncultured bacterium_ mesophilic anaerobic digester which treats municipal wastewater sludge_ Bacteria_Firmicutes_Clostridia_Christensenellales_Christensenellaceae_Christensenellaceae R-7 group':0.12192
)100:0.06548
)65:0.02763,
('Unc71965_ uncultured bacterium_ mesophilic anaerobic digester which treats municipal wastewater sludge_ Bacteria_Firmicutes_Clostridia_Christensenellales_Christensenellaceae_Christensenellaceae R-7 group':0.11396,
('Unc71040_ uncultured bacterium_ mesophilic anaerobic digester which treats municipal wastewater sludge_ Bacteria_Firmicutes_Clostridia_Christensenellales_Christensenellaceae_Christensenellaceae R-7 group':0.00000,
('Unc86427_ uncultured bacterium_ mesophilic anaerobic digester which treats municipal wastewater sludge_ Bacteria_Firmicutes_Clostridia_Christensenellales_Christensenellaceae_Christensenellaceae R-7 group':0.19155,
('Unc60906_ uncultured bacterium_ mesophilic anaerobic digester which treats municipal wastewater sludge_ Bacteria_Firmicutes_Clostridia_Christensenellales_Christensenellaceae_Christensenellaceae R-7 group':0.06205,
('Unc00jxw_ uncultured bacterium_ ASBR reactor treating swine waste_ reactor 3_ day 914_ temperature_ 35 deg C_ am_ Bacteria_Firmicutes_Clostridia_Christensenellales_Christensenellaceae_Christensenellaceae R-7 group':0.16484,
'Unc70057_ uncultured bacterium_ mesophilic anaerobic digester which treats municipal wastewater sludge_ Bacteria_Firmicutes_Clostridia_Christensenellales_Christensenellaceae_Christensenellaceae R-7 group':0.04173
):0.00000
)100:0.06254
)64:0.03899
)100:0.11860
)80:0.04396
)89:0.03767
)100:0.07735,
('L2QZ1974_ metagenome_ unknown_ Bacteria_Firmicutes_Clostridia_Christensenellales_Christensenellaceae_Christensenellaceae R-7 group':0.00459,
((('Unc72650_ uncultured bacterium_ mesophilic anaerobic digester which treats municipal wastewater sludge_ Bacteria_Firmicutes_Clostridia_Christensenellales_Christensenellaceae_Christensenellaceae R-7 group':0.00000,
'Unc79326_ uncultured bacterium_ mesophilic anaerobic digester which treats municipal wastewater sludge_ Bacteria_Firmicutes_Clostridia_Christensenellales_Christensenellaceae_Christensenellaceae R-7 group':0.19073
)100:0.05335,
('Unc71058_ uncultured bacterium_ mesophilic anaerobic digester which treats municipal wastewater sludge_ Bacteria_Firmicutes_Clostridia_Christensenellales_Christensenellaceae_Christensenellaceae R-7 group':0.02477,
('Unc001yx_ uncultured bacterium_ mesophilic anaerobic digester which treats municipal wastewater sludge_ Bacteria_Firmicutes_Clostridia_Christensenellales_Christensenellaceae_Christensenellaceae R-7 group':0.01629,
('Unc0022u_ uncultured bacterium_ mesophilic anaerobic digester which treats municipal wastewater sludge_ Bacteria_Firmicutes_Clostridia_Christensenellales_Christensenellaceae_Christensenellaceae R-7 group':0.23286,
('Unc00fg2_ uncultured bacterium_ ASBR reactor treating swine waste_ reactor 2_ day 914_ temperature_ 35 deg C_ am_ Bacteria_Firmicutes_Clostridia_Christensenellales_Christensenellaceae_Christensenellaceae R-7 group':0.10245,
('Unc60216_ uncultured bacterium_ mesophilic anaerobic digester which treats municipal wastewater sludge_ Bacteria_Firmicutes_Clostridia_Christensenellales_Christensenellaceae_Christensenellaceae R-7 group':0.02737,
'Unc70013_ uncultured bacterium_ mesophilic anaerobic digester which treats municipal wastewater sludge_ Bacteria_Firmicutes_Clostridia_Christensenellales_Christensenellaceae_Christensenellaceae R-7 group':0.07860
)62:0.01443
)100:0.04694
)100:0.10122
)100:0.04908
)73:0.01254
)64:0.01563,
(('Unc71951_ uncultured bacterium_ mesophilic anaerobic digester which treats municipal wastewater sludge_ Bacteria_Firmicutes_Clostridia_Christensenellales_Christensenellaceae_Christensenellaceae R-7 group':0.00499,
('Unc72741_ uncultured bacterium_ mesophilic anaerobic digester which treats municipal wastewater sludge_ Bacteria_Firmicutes_Clostridia_Christensenellales_Christensenellaceae_Christensenellaceae R-7 group':0.06927,
'Unc78977_ uncultured bacterium_ mesophilic anaerobic digester which treats municipal wastewater sludge_ Bacteria_Firmicutes_Clostridia_Christensenellales_Christensenellaceae_Christensenellaceae R-7 group':0.02830
)100:0.06501
)89:0.03063,
(('Unc69729_ uncultured bacterium_ mesophilic anaerobic digester which treats municipal wastewater sludge_ Bacteria_Firmicutes_Clostridia_Christensenellales_Christensenellaceae_Christensenellaceae R-7 group':0.05201,
('Unc71547_ uncultured bacterium_ mesophilic anaerobic digester which treats municipal wastewater sludge_ Bacteria_Firmicutes_Clostridia_Christensenellales_Christensenellaceae_Christensenellaceae R-7 group':0.13345,
('Unc70060_ uncultured bacterium_ mesophilic anaerobic digester which treats municipal wastewater sludge_ Bacteria_Firmicutes_Clostridia_Christensenellales_Christensenellaceae_Christensenellaceae R-7 group':0.01995,
'Unc89575_ uncultured bacterium_ mesophilic anaerobic digester which treats municipal wastewater sludge_ Bacteria_Firmicutes_Clostridia_Christensenellales_Christensenellaceae_Christensenellaceae R-7 group':0.12900
)100:0.09413
)99:0.05516
)100:0.06736,
('Unc70069_ uncultured bacterium_ mesophilic anaerobic digester which treats municipal wastewater sludge_ Bacteria_Firmicutes_Clostridia_Christensenellales_Christensenellaceae_Christensenellaceae R-7 group':0.10595,
('Unc68814_ uncultured bacterium_ mesophilic anaerobic digester which treats municipal wastewater sludge_ Bacteria_Firmicutes_Clostridia_Christensenellales_Christensenellaceae_Christensenellaceae R-7 group':0.09369,
(('Unc70044_ uncultured bacterium_ mesophilic anaerobic digester which treats municipal wastewater sludge_ Bacteria_Firmicutes_Clostridia_Christensenellales_Christensenellaceae_Christensenellaceae R-7 group':0.11181,
'Unc79348_ uncultured bacterium_ mesophilic anaerobic digester which treats municipal wastewater sludge_ Bacteria_Firmicutes_Clostridia_Christensenellales_Christensenellaceae_Christensenellaceae R-7 group':0.05536
)76:0.02988,
('Unc70332_ uncultured bacterium_ mesophilic anaerobic digester which treats municipal wastewater sludge_ Bacteria_Firmicutes_Clostridia_Christensenellales_Christensenellaceae_Christensenellaceae R-7 group':0.33582,
'Unc71940_ uncultured bacterium_ mesophilic anaerobic digester which treats municipal wastewater sludge_ Bacteria_Firmicutes_Clostridia_Christensenellales_Christensenellaceae_Christensenellaceae R-7 group':0.17708
)92:0.05745
):0.00000
)75:0.02208
)95:0.03530
)97:0.04708
)82:0.00810
)99:0.08300
):0.00000
):0.00000
)60:0.02800
):0.00000
)78:0.01188
)87:0.00959
)91:0.02048
)86:0.01456
)60:0.01354
)100:0.03942
):0.00000
):0.00000
):0.00000
):0.00000
)97:0.04358
)93:0.03368
)99:0.03588,
((('Unc01yvw_ uncultured bacterium_ Periplaneta americana_ gut_ Bacteria_Firmicutes_Clostridia_Christensenellales_Christensenellaceae_Christensenellaceae R-7 group':0.04260,
('UncFi414_ uncultured Firmicutes bacterium_ Panesthia angustipennis_ cockroach gut homogenate_ Bacteria_Firmicutes_Clostridia_Christensenellales_Christensenellaceae_Christensenellaceae R-7 group':0.10051,
('L9XZZZZZ.3592_ m54163_221017_145405/58524225/ccs_ Bacteria/Firmicutes/Clostridia_1/Christensenellales_Christensenellaceae/Christensenellaceae R-7 group':0.08701,
'L9XZZZZZ.836_ m54163_221017_145405/73204122/ccs_ Bacteria/Firmicutes/Clostridia_1/Christensenellales_Christensenellaceae/Christensenellaceae R-7 group':0.02103
)97:0.03372
)85:0.01280
)100:0.07659,
(('L9XZZZZZ.3278_ m54163_221017_145405/53740516/ccs_ Bacteria/Firmicutes/Clostridia_1/Christensenellales_Christensenellaceae/Christensenellaceae R-7 group':0.43504,
('Unc00h6l_ uncultured bacterium_ subsurface aquifer sediment_ Bacteria_Firmicutes_Clostridia_Christensenellales_Christensenellaceae_Christensenellaceae R-7 group':0.13115,
(('Unc001ov_ uncultured bacterium_ subsurface aquifer sediment_ Bacteria_Firmicutes_Clostridia_Christensenellales_Christensenellaceae_Christensenellaceae R-7 group':0.16619,
'Unc84557_ uncultured bacterium_ subsurface aquifer sediment_ Bacteria_Firmicutes_Clostridia_Christensenellales_Christensenellaceae_Christensenellaceae R-7 group':0.06945
):0.00000,
(('L9XZZZZZ.2352_ m54163_221017_145405/59572857/ccs_ Bacteria/Firmicutes/Clostridia_1/Christensenellales_Christensenellaceae/Christensenellaceae R-7 group':0.32836,
('Unc005pp_ uncultured bacterium_ subsurface aquifer sediment_ Bacteria_Firmicutes_Clostridia_Christensenellales_Christensenellaceae_Christensenellaceae R-7 group':0.12310,
'Unc83575_ uncultured bacterium_ subsurface aquifer sediment_ Bacteria_Firmicutes_Clostridia_Christensenellales_Christensenellaceae_Christensenellaceae R-7 group':0.15879
):0.00000
)93:0.03397,
(('Unc66256_ uncultured bacterium_ Ovis vignei_ trancaspain urial feces_ Bacteria_Firmicutes_Clostridia_Christensenellales_Christensenellaceae_Christensenellaceae R-7 group':0.29760,
('Unc00hrz_ uncultured bacterium_ subsurface aquifer sediment_ Bacteria_Firmicutes_Clostridia_Christensenellales_Christensenellaceae_Christensenellaceae R-7 group':0.08463,
'Unc43517_ uncultured bacterium_ anaerobic wastewater treatment system_ Bacteria_Firmicutes_Clostridia_Christensenellales_Christensenellaceae_Christensenellaceae R-7 group':0.05611
)99:0.06430
)64:0.03054,
('L9XZZZZZ.4417_ m54163_221017_145405/52691409/ccs_ Bacteria/Firmicutes/Clostridia_1/Christensenellales_Christensenellaceae/Christensenellaceae R-7 group':0.26099,
('UniRum77_ unidentified rumen bacterium RCP1_ Bos taurus_ Bacteria_Firmicutes_Clostridia_Christensenellales_Christensenellaceae_Christensenellaceae R-7 group':0.32702,
('UncFi336_ uncultured Firmicutes bacterium_ Panesthia angustipennis_ cockroach gut homogenate_ Bacteria_Firmicutes_Clostridia_Christensenellales_Christensenellaceae_Christensenellaceae R-7 group':0.12834,
('Unc00jkg_ uncultured bacterium_ Procavia capensis_ Rock hyrax feces_ Bacteria_Firmicutes_Clostridia_Christensenellales_Christensenellaceae_Christensenellaceae R-7 group':0.15501,
('Unc00wh9_ uncultured bacterium_ ASBR reactor treating swine waste_ reactor 1_ day 914_ temperature_ 35 deg C_ am_ Bacteria_Firmicutes_Clostridia_Christensenellales_Christensenellaceae_Christensenellaceae R-7 group':0.30884,
'Unc01uv0_ uncultured bacterium_ anaerobic fermentation reactor with the mixture of waste activated sludge and ca_ Bacteria_Firmicutes_Clostridia_Christensenellales_Christensenellaceae_Christensenellaceae R-7 group':0.10229
)100:0.07313
)63:0.03607
)99:0.06159
)64:0.02733
):0.00000
)89:0.01474
)93:0.04233
)67:0.01665
)91:0.03316
):0.00000,
(('UncB3134_ uncultured bacterium_ rice paddy soil_ Bacteria_Firmicutes_Clostridia_Christensenellales_Christensenellaceae_Christensenellaceae R-7 group':0.05957,
(('Unc26553_ uncultured bacterium_ anaerobic digester_ Bacteria_Firmicutes_Clostridia_Christensenellales_Christensenellaceae_Christensenellaceae R-7 group':0.02160,
'Unc62049_ uncultured bacterium_ poplar biomass_ Bacteria_Firmicutes_Clostridia_Christensenellales_Christensenellaceae_Christensenellaceae R-7 group':0.06997
)85:0.02136,
(('L2QZ1943_ metagenome_ unknown_ Bacteria_Firmicutes_Clostridia_Christensenellales_Christensenellaceae_Christensenellaceae R-7 group':0.03440,
'L2QZ3816_ metagenome_ unknown_ Bacteria_Firmicutes_Clostridia_Christensenellales_Christensenellaceae_Christensenellaceae R-7 group':0.03421
)79:0.01125,
('Unc75093_ uncultured bacterium_ poplar biomass_ Bacteria_Firmicutes_Clostridia_Christensenellales_Christensenellaceae_Christensenellaceae R-7 group':0.04255,
('Unc00msp_ uncultured bacterium_ anaerobic methanogenic UASB reactor_ Bacteria_Firmicutes_Clostridia_Christensenellales_Christensenellaceae_Christensenellaceae R-7 group':0.03390,
'Unc62586_ uncultured bacterium_ anaerobic digester treating feedstock_ Bacteria_Firmicutes_Clostridia_Christensenellales_Christensenellaceae_Christensenellaceae R-7 group':0.06309
):0.00000
)79:0.02606
)85:0.02382
)75:0.01865
):0.00000,
('UncB3332_ uncultured bacterium_ clay wall material used for the construction of Japanese traditional buildings_ Bacteria_Firmicutes_Clostridia_Christensenellales_Christensenellaceae_Christensenellaceae R-7 group':0.03848,
(('IngBac99_ iron-reducing bacterium enrichment culture clone H_ paddy soil from mining area_ Bacteria_Firmicutes_Clostridia_Christensenellales_Christensenellaceae_Christensenellaceae R-7 group':0.04703,
'Unc15651_ uncultured bacterium_ Culex quinquefasciatus_ midgut of blood fed mosquito_ Bacteria_Firmicutes_Clostridia_Christensenellales_Christensenellaceae_Christensenellaceae R-7 group':0.10477
):0.00000,
(('Unc00i32_ uncultured bacterium_ subsurface aquifer sediment_ Bacteria_Firmicutes_Clostridia_Christensenellales_Christensenellaceae_Christensenellaceae R-7 group':0.11994,
'Unc85935_ uncultured bacterium_ subsurface aquifer sediment_ Bacteria_Firmicutes_Clostridia_Christensenellales_Christensenellaceae_Christensenellaceae R-7 group':0.00546
)90:0.00886,
(('Unc00hgt_ uncultured bacterium_ subsurface aquifer sediment_ Bacteria_Firmicutes_Clostridia_Christensenellales_Christensenellaceae_Christensenellaceae R-7 group':0.03755,
('Unc00qdv_ uncultured bacterium_ subsurface aquifer sediment_ Bacteria_Firmicutes_Clostridia_Christensenellales_Christensenellaceae_Christensenellaceae R-7 group':0.01421,
'Unc85727_ uncultured bacterium_ subsurface aquifer sediment_ Bacteria_Firmicutes_Clostridia_Christensenellales_Christensenellaceae_Christensenellaceae R-7 group':0.08557
)92:0.03215
)100:0.05523,
(('Unc001u6_ uncultured bacterium_ subsurface aquifer sediment_ Bacteria_Firmicutes_Clostridia_Christensenellales_Christensenellaceae_Christensenellaceae R-7 group':0.16757,
('Unc00204_ uncultured bacterium_ subsurface aquifer sediment_ Bacteria_Firmicutes_Clostridia_Christensenellales_Christensenellaceae_Christensenellaceae R-7 group':0.13083,
'Unc85056_ uncultured bacterium_ subsurface aquifer sediment_ Bacteria_Firmicutes_Clostridia_Christensenellales_Christensenellaceae_Christensenellaceae R-7 group':0.09758
)99:0.06836
)63:0.01447,
('Unc0039i_ uncultured bacterium_ subsurface aquifer sediment_ Bacteria_Firmicutes_Clostridia_Christensenellales_Christensenellaceae_Christensenellaceae R-7 group':0.28323,
('Unc00q6p_ uncultured bacterium_ subsurface aquifer sediment_ Bacteria_Firmicutes_Clostridia_Christensenellales_Christensenellaceae_Christensenellaceae R-7 group':0.12882,
('Unc00f4o_ uncultured bacterium_ subsurface aquifer sediment_ Bacteria_Firmicutes_Clostridia_Christensenellales_Christensenellaceae_Christensenellaceae R-7 group':0.07167,
('Unc00fo3_ uncultured bacterium_ subsurface aquifer sediment_ Bacteria_Firmicutes_Clostridia_Christensenellales_Christensenellaceae_Christensenellaceae R-7 group':0.03508,
'Unc00qej_ uncultured bacterium_ subsurface aquifer sediment_ Bacteria_Firmicutes_Clostridia_Christensenellales_Christensenellaceae_Christensenellaceae R-7 group':0.07257
)100:0.05958
)68:0.07179
)88:0.04706
)79:0.03944
)74:0.02732
)96:0.03427
)79:0.01492
):0.00000
):0.00000
)69:0.01294
):0.00000
):0.00000,
(('Cs5Bac45_ Clostridiales bacterium canine oral taxon 027_ Canis familiaris_ oral cavity subgingival plaque_ Bacteria_Firmicutes_Clostridia_Christensenellales_Christensenellaceae_Christensenellaceae R-7 group':0.04513,
'Unc30766_ uncultured bacterium_ human subgingival plaque_ Bacteria_Firmicutes_Clostridia_Christensenellales_Christensenellaceae_Christensenellaceae R-7 group':0.03484
)100:0.12313,
((('Unc01uuw_ uncultured bacterium_ anaerobic fermentation reactor with the mixture of waste activated sludge and ca_ Bacteria_Firmicutes_Clostridia_Christensenellales_Christensenellaceae_Christensenellaceae R-7 group':0.10810,
('L2QZ3554_ metagenome_ unknown_ Bacteria_Firmicutes_Clostridia_Christensenellales_Christensenellaceae_Christensenellaceae R-7 group':0.05540,
'UncB3006_ uncultured bacterium_ Homo sapiens_ feces from human following a FOS and soy protein supplemented diet_ Bacteria_Firmicutes_Clostridia_Christensenellales_Christensenellaceae_Christensenellaceae R-7 group':0.04875
)86:0.01239
)92:0.02191,
(('Unc25306_ uncultured bacterium_ anaerobic digester_ Bacteria_Firmicutes_Clostridia_Christensenellales_Christensenellaceae_Christensenellaceae R-7 group':0.05349,
(('Unc00mop_ uncultured bacterium_ VC dechlorinating enrichment culture_ Bacteria_Firmicutes_Clostridia_Christensenellales_Christensenellaceae_Christensenellaceae R-7 group':0.03982,
'Unc36836_ uncultured bacterium_ anaerobic wastewater treatment system_ Bacteria_Firmicutes_Clostridia_Christensenellales_Christensenellaceae_Christensenellaceae R-7 group':0.03576
)99:0.03167,
('Unc00k0n_ uncultured bacterium_ anaerobic denitrifying UASB reactor_ Bacteria_Firmicutes_Clostridia_Christensenellales_Christensenellaceae_Christensenellaceae R-7 group':0.02645,
('BctEn510_ bacterium enrichment culture clone M137_ an anaerobic cellulolytic microbial consortium enriched from mangrove soil_ Bacteria_Firmicutes_Clostridia_Christensenellales_Christensenellaceae_Christensenellaceae R-7 group':0.04070,
((('Unc13227_ uncultured bacterium_ coal formation water_ Bacteria_Firmicutes_Clostridia_Christensenellales_Christensenellaceae_Christensenellaceae R-7 group':0.02434,
('Unc33981_ uncultured bacterium_ anaerobic wastewater treatment system_ Bacteria_Firmicutes_Clostridia_Christensenellales_Christensenellaceae_Christensenellaceae R-7 group':0.01845,
'UncFir52_ uncultured Firmicutes bacterium_ methanogenic corn stalk degrading enrichment culture_ Bacteria_Firmicutes_Clostridia_Christensenellales_Christensenellaceae_Christensenellaceae R-7 group':0.05688
)85:0.01423
)85:0.01897,
('UncCo236_ uncultured compost bacterium_ full scale municipal waste compost_ Bacteria_Firmicutes_Clostridia_Christensenellales_Christensenellaceae_Christensenellaceae R-7 group':0.02123,
('Unc60926_ uncultured bacterium_ mesophilic anaerobic digester which treats municipal wastewater sludge_ Bacteria_Firmicutes_Clostridia_Christensenellales_Christensenellaceae_Christensenellaceae R-7 group':0.00252,
'UncFir57_ uncultured Firmicutes bacterium_ methanogenic corn stalk degrading enrichment culture_ Bacteria_Firmicutes_Clostridia_Christensenellales_Christensenellaceae_Christensenellaceae R-7 group':0.07550
)100:0.04141
)91:0.02053
):0.00000,
('Unc20190_ uncultured bacterium_ methane fermentation reactor_ Bacteria_Firmicutes_Clostridia_Christensenellales_Christensenellaceae_Christensenellaceae R-7 group':0.06469,
(('UncCl833_ uncultured Clostridiales bacterium_ oil well water_ Bacteria_Firmicutes_Clostridia_Christensenellales_Christensenellaceae_Christensenellaceae R-7 group':0.00908,
(('UncMi143_ uncultured microorganism_ Zodletone spring source sediment_ Bacteria_Firmicutes_Clostridia_Christensenellales_Christensenellaceae_Christensenellaceae R-7 group':0.05218,
'UncMi374_ uncultured microorganism_ Zodletone spring source sediment_ Bacteria_Firmicutes_Clostridia_Christensenellales_Christensenellaceae_Christensenellaceae R-7 group':0.02387
):0.00000,
('UncMi334_ uncultured microorganism_ Zodletone spring source sediment_ Bacteria_Firmicutes_Clostridia_Christensenellales_Christensenellaceae_Christensenellaceae R-7 group':0.03418,
('UncMi240_ uncultured microorganism_ Zodletone spring source sediment_ Bacteria_Firmicutes_Clostridia_Christensenellales_Christensenellaceae_Christensenellaceae R-7 group':0.04550,
('UncMi272_ uncultured microorganism_ Zodletone spring source sediment_ Bacteria_Firmicutes_Clostridia_Christensenellales_Christensenellaceae_Christensenellaceae R-7 group':0.04048,
('UncMi165_ uncultured microorganism_ Zodletone spring source sediment_ Bacteria_Firmicutes_Clostridia_Christensenellales_Christensenellaceae_Christensenellaceae R-7 group':0.02034,
'UncMi210_ uncultured microorganism_ Zodletone spring source sediment_ Bacteria_Firmicutes_Clostridia_Christensenellales_Christensenellaceae_Christensenellaceae R-7 group':0.02120
)66:0.01225
)90:0.01785
)64:0.00427
)68:0.01111
)89:0.02086
)87:0.04448,
('UncMi308_ uncultured microorganism_ Zodletone spring source sediment_ Bacteria_Firmicutes_Clostridia_Christensenellales_Christensenellaceae_Christensenellaceae R-7 group':0.08454,
(('UncMi148_ uncultured microorganism_ Zodletone spring source sediment_ Bacteria_Firmicutes_Clostridia_Christensenellales_Christensenellaceae_Christensenellaceae R-7 group':0.03508,
('UncMi340_ uncultured microorganism_ Zodletone spring source sediment_ Bacteria_Firmicutes_Clostridia_Christensenellales_Christensenellaceae_Christensenellaceae R-7 group':0.02683,
('UncMi149_ uncultured microorganism_ Zodletone spring source sediment_ Bacteria_Firmicutes_Clostridia_Christensenellales_Christensenellaceae_Christensenellaceae R-7 group':0.03304,
'UncMi245_ uncultured microorganism_ Zodletone spring source sediment_ Bacteria_Firmicutes_Clostridia_Christensenellales_Christensenellaceae_Christensenellaceae R-7 group':0.02783
)70:0.00150
)95:0.01866
):0.00000,
('UncMi168_ uncultured microorganism_ Zodletone spring source sediment_ Bacteria_Firmicutes_Clostridia_Christensenellales_Christensenellaceae_Christensenellaceae R-7 group':0.03907,
('UncMi214_ uncultured microorganism_ Zodletone spring source sediment_ Bacteria_Firmicutes_Clostridia_Christensenellales_Christensenellaceae_Christensenellaceae R-7 group':0.01890,
('UncMi339_ uncultured microorganism_ Zodletone spring source sediment_ Bacteria_Firmicutes_Clostridia_Christensenellales_Christensenellaceae_Christensenellaceae R-7 group':0.01395,
'UncMi380_ uncultured microorganism_ Zodletone spring source sediment_ Bacteria_Firmicutes_Clostridia_Christensenellales_Christensenellaceae_Christensenellaceae R-7 group':0.03046
):0.00000
)85:0.01330
):0.00000
)99:0.06152
):0.00000
)67:0.01608
)100:0.08447
):0.00000
)81:0.02171
)73:0.01065
)66:0.01333
)100:0.04187,
(('Unc80594_ uncultured bacterium_ Equus asinus_ Somali wild ass feces_ Bacteria_Firmicutes_Clostridia_Christensenellales_Christensenellaceae_Christensenellaceae R-7 group':0.14008,
(('UncCl251_ uncultured Clostridiaceae bacterium_ PCR-derived from Dugong feces_ Bacteria_Firmicutes_Clostridia_Christensenellales_Christensenellaceae_Christensenellaceae R-7 group':0.05531,
('Unc00x2k_ uncultured bacterium_ Pomacanthus sexstriatus_ GI tract_ Bacteria_Firmicutes_Clostridia_Christensenellales_Christensenellaceae_Christensenellaceae R-7 group':0.03637,
('Unc00noo_ uncultured bacterium_ Pomacanthus sexstriatus_ GI tract_ Bacteria_Firmicutes_Clostridia_Christensenellales_Christensenellaceae_Christensenellaceae R-7 group':0.05189,
('Unc0101c_ uncultured bacterium_ Naso elegans_ fish gut_ Bacteria_Firmicutes_Clostridia_Christensenellales_Christensenellaceae_Christensenellaceae R-7 group':0.03418,
'Unc018q8_ uncultured bacterium_ thermophilic chicken dung - cow slurry fermentation_ Bacteria_Firmicutes_Clostridia_Christensenellales_Christensenellaceae_Christensenellaceae R-7 group':0.10634
)85:0.01481
)97:0.02580
)63:0.01162
)81:0.01597,
(('UncFi506_ uncultured Firmicutes bacterium_ Byrsotria fumigata_ cockroach gut homogenate_ Bacteria_Firmicutes_Clostridia_Christensenellales_Christensenellaceae_Christensenellaceae R-7 group':0.05513,
('UncFi616_ uncultured Firmicutes bacterium_ Pycnoscelus surinamensis_ cockroach gut homogenate_ Bacteria_Firmicutes_Clostridia_Christensenellales_Christensenellaceae_Christensenellaceae R-7 group':0.11787,
(('UncFi355_ uncultured Firmicutes bacterium_ Pycnoscelus surinamensis_ cockroach gut homogenate_ Bacteria_Firmicutes_Clostridia_Christensenellales_Christensenellaceae_Christensenellaceae R-7 group':0.01665,
'UncFi379_ uncultured Firmicutes bacterium_ Pycnoscelus surinamensis_ cockroach gut homogenate_ Bacteria_Firmicutes_Clostridia_Christensenellales_Christensenellaceae_Christensenellaceae R-7 group':0.06295
):0.00000,
('UncFi363_ uncultured Firmicutes bacterium_ Panesthia angustipennis_ cockroach gut homogenate_ Bacteria_Firmicutes_Clostridia_Christensenellales_Christensenellaceae_Christensenellaceae R-7 group':0.05571,
'UncFi678_ uncultured Firmicutes bacterium_ Panesthia angustipennis_ cockroach gut homogenate_ Bacteria_Firmicutes_Clostridia_Christensenellales_Christensenellaceae_Christensenellaceae R-7 group':0.01929
)100:0.04304
)73:0.00904
)99:0.02549
)87:0.02527,
(('UncLa457_ uncultured Lachnospiraceae bacterium_ Tachypodoiulus niger_ Arthromitus-enriched suspension from the gut of millipede Tachypodoiulus niger_ Bacteria_Firmicutes_Clostridia_Christensenellales_Christensenellaceae_Christensenellaceae R-7 group':0.02569,
('Unc015o6_ uncultured bacterium_ ASBR reactor treating swine waste_ reactor 1_ day 700_ temperature_ 25 deg C_ am_ Bacteria_Firmicutes_Clostridia_Christensenellales_Christensenellaceae_Christensenellaceae R-7 group':0.12338,
('Unc34183_ uncultured bacterium_ anaerobic wastewater treatment system_ Bacteria_Firmicutes_Clostridia_Christensenellales_Christensenellaceae_Christensenellaceae R-7 group':0.38084,
'Unc93241_ uncultured bacterium_ Rhinoceros unicornis_ Indian Rhinoceros feces_ Bacteria_Firmicutes_Clostridia_Christensenellales_Christensenellaceae_Christensenellaceae R-7 group':0.46026
)100:0.18917
)100:0.23343
)97:0.01242,
((('L2QZ4652_ metagenome_ unknown_ Bacteria_Firmicutes_Clostridia_Christensenellales_Christensenellaceae_Christensenellaceae R-7 group':0.05494,
'Unc023kl_ uncultured bacterium_ brewery wastewater dried single cell protein_ New Belgium Brewery WWTP_ Bacteria_Firmicutes_Clostridia_Christensenellales_Christensenellaceae_Christensenellaceae R-7 group':0.02781
)88:0.01080,
('UncCl208_ uncultured Clostridiales bacterium_ Termite_ Macrotermes gilvus_ Bacteria_Firmicutes_Clostridia_Christensenellales_Christensenellaceae_Christensenellaceae R-7 group':0.04930,
('L9XZZZZZ.5080_ m54163_221017_145405/62456717/ccs_ Bacteria/Firmicutes/Clostridia_1/Christensenellales_Christensenellaceae/Christensenellaceae R-7 group':0.08007,
('L9XZZZZZ.2725_ m54163_221017_145405/4719099/ccs_ Bacteria/Firmicutes/Clostridia_1/Christensenellales_Christensenellaceae/Christensenellaceae R-7 group':0.11412,
'UncBa703_ uncultured bacterium_ Termite_ Termes comis_ Bacteria_Firmicutes_Clostridia_Christensenellales_Christensenellaceae_Christensenellaceae R-7 group':0.09153
):0.00000
)69:0.01124
)88:0.01983
)88:0.01159,
('L2QZ4611_ metagenome_ unknown_ Bacteria_Firmicutes_Clostridia_Christensenellales_Christensenellaceae_Christensenellaceae R-7 group':0.02869,
('L9XZZZZZ.6564_ m54163_221017_145405/64422703/ccs_ Bacteria/Firmicutes/Clostridia_1/Christensenellales_Christensenellaceae/Christensenellaceae R-7 group':0.09828,
(('L9XZZZZZ.1996_ m54163_221017_145405/36372979/ccs_ Bacteria/Firmicutes/Clostridia_1/Christensenellales_Christensenellaceae/Christensenellaceae R-7 group':0.13584,
'L9XZZZZZ.6397_ m54163_221017_145405/18939999/ccs_ Bacteria/Firmicutes/Clostridia_1/Christensenellales_Christensenellaceae/Christensenellaceae R-7 group':0.06599
)77:0.01371,
('L9XZZZZZ.3354_ m54163_221017_145405/11534993/ccs_ Bacteria/Firmicutes/Clostridia_1/Christensenellales_Christensenellaceae/Christensenellaceae R-7 group':0.04278,
('L9XZZZZZ.1802_ m54163_221017_145405/65340320/ccs_ Bacteria/Firmicutes/Clostridia_1/Christensenellales_Christensenellaceae/Christensenellaceae R-7 group':0.05378,
'L9XZZZZZ.4520_ m54163_221017_145405/55640380/ccs_ Bacteria/Firmicutes/Clostridia_1/Christensenellales_Christensenellaceae/Christensenellaceae R-7 group':0.23257
):0.00000
):0.00000
):0.00000
)99_Christensenellales_Christensenellaceae:0.02682
)70:0.00470
)74:0.00666
)94:0.03069
)93:0.01341
)79:0.00519
)81:0.02214,
((('Unc64826_ uncultured bacterium_ Giraffa camelopardalis reticulata_ reticulated giraffe feces_ Bacteria_Firmicutes_Clostridia_Christensenellales_Christensenellaceae_Christensenellaceae R-7 group':0.07663,
'Unc94642_ uncultured bacterium_ Antidorcas marsupialis_ Springbok feces_ Bacteria_Firmicutes_Clostridia_Christensenellales_Christensenellaceae_Christensenellaceae R-7 group':0.02903
)94:0.03020,
('Unc82382_ uncultured bacterium_ Elephas maximus_ Asiatic elephant feces_ Bacteria_Firmicutes_Clostridia_Christensenellales_Christensenellaceae_Christensenellaceae R-7 group':0.07567,
('Unc00984_ uncultured bacterium_ Elephas maximus_ Asiatic elephant feces_ Bacteria_Firmicutes_Clostridia_Christensenellales_Christensenellaceae_Christensenellaceae R-7 group':0.05482,
'Unc80029_ uncultured bacterium_ Elephas maximus_ Asiatic elephant feces_ Bacteria_Firmicutes_Clostridia_Christensenellales_Christensenellaceae_Christensenellaceae R-7 group':0.10895
):0.00000
)73:0.03637
):0.00000,
((('Unc41449_ uncultured bacterium_ human faecal sample_ Bacteria_Firmicutes_Clostridia_Christensenellales_Christensenellaceae_Christensenellaceae R-7 group':0.02683,
('L2QZ3551_ metagenome_ unknown_ Bacteria_Firmicutes_Clostridia_Christensenellales_Christensenellaceae_Christensenellaceae R-7 group':0.06615,
'UncB9957_ uncultured bacterium_ rat cecum_ Bacteria_Firmicutes_Clostridia_Christensenellales_Christensenellaceae_Christensenellaceae R-7 group':0.04546
)97:0.01215
)98:0.01208,
('Unc89232_ uncultured bacterium_ Papio hamadryas_ Hamadryas Baboon feces_ Bacteria_Firmicutes_Clostridia_Christensenellales_Christensenellaceae_Christensenellaceae R-7 group':0.10035,
('L2QZ2616_ metagenome_ unknown_ Bacteria_Firmicutes_Clostridia_Christensenellales_Christensenellaceae_Christensenellaceae R-7 group':0.00704,
('Unc01fi8_ uncultured bacterium_ Homo sapiens_ pooled stool from preschool group_ Bacteria_Firmicutes_Clostridia_Christensenellales_Christensenellaceae_Christensenellaceae R-7 group':0.11275,
'Unc01fli_ uncultured bacterium_ Homo sapiens_ pooled stool from preschool group_ Bacteria_Firmicutes_Clostridia_Christensenellales_Christensenellaceae_Christensenellaceae R-7 group':0.01101
)100:0.03863
)64:0.00561
)99:0.02167
)89:0.02307,
(('Unc91789_ uncultured bacterium_ Colobus angolensis_ Angola Colobus feces_ Bacteria_Firmicutes_Clostridia_Christensenellales_Christensenellaceae_Christensenellaceae R-7 group':0.04170,
'Unc91812_ uncultured bacterium_ Colobus angolensis_ Angola Colobus feces_ Bacteria_Firmicutes_Clostridia_Christensenellales_Christensenellaceae_Christensenellaceae R-7 group':0.05172
)99:0.01540,
(((('Unc00i54_ uncultured bacterium_ Ovis ammon_ Argali sheep feces_ Bacteria_Firmicutes_Clostridia_Christensenellales_Christensenellaceae_Christensenellaceae R-7 group':0.02892,
'Unc89487_ uncultured bacterium_ Ovis ammon_ Argali sheep feces_ Bacteria_Firmicutes_Clostridia_Christensenellales_Christensenellaceae_Christensenellaceae R-7 group':0.04101
)98:0.02462,
('Unc00t7b_ uncultured bacterium_ Colobus angolensis_ Angola Colobus feces_ Bacteria_Firmicutes_Clostridia_Christensenellales_Christensenellaceae_Christensenellaceae R-7 group':0.02136,
'Unc94319_ uncultured bacterium_ Ovis canadensis_ bighorn sheep feces_ Bacteria_Firmicutes_Clostridia_Christensenellales_Christensenellaceae_Christensenellaceae R-7 group':0.04626
)69:0.00786
)85:0.00833,
(('Unc0021g_ uncultured bacterium_ Ovis canadensis_ bighorn sheep feces_ Bacteria_Firmicutes_Clostridia_Christensenellales_Christensenellaceae_Christensenellaceae R-7 group':0.04321,
'Unc00e0e_ uncultured bacterium_ Gazella spekei_ Speke_s gazelle feces_ Bacteria_Firmicutes_Clostridia_Christensenellales_Christensenellaceae_Christensenellaceae R-7 group':0.03597
)89:0.01455,
((('Unc007lw_ uncultured bacterium_ Macropus rufus_ Red Kangaroo feces_ Bacteria_Firmicutes_Clostridia_Christensenellales_Christensenellaceae_Christensenellaceae R-7 group':0.05531,
'Unc91758_ uncultured bacterium_ Colobus guereza_ Eastern Black and White Colobus feces_ Bacteria_Firmicutes_Clostridia_Christensenellales_Christensenellaceae_Christensenellaceae R-7 group':0.00939
)75:0.00894,
('Unc00mz1_ uncultured bacterium_ Ovis vignei_ Trancaspian Urial feces_ Bacteria_Firmicutes_Clostridia_Christensenellales_Christensenellaceae_Christensenellaceae R-7 group':0.05122,
'Unc00sep_ uncultured bacterium_ Ovis ammon_ Argali sheep feces_ Bacteria_Firmicutes_Clostridia_Christensenellales_Christensenellaceae_Christensenellaceae R-7 group':0.02383
)71:0.01636
)60:0.02379,
(('Unc66271_ uncultured bacterium_ Ovis vignei_ trancaspain urial feces_ Bacteria_Firmicutes_Clostridia_Christensenellales_Christensenellaceae_Christensenellaceae R-7 group':0.13018,
'Unc80458_ uncultured bacterium_ Colobus angolensis_ Angola colobus feces_ Bacteria_Firmicutes_Clostridia_Christensenellales_Christensenellaceae_Christensenellaceae R-7 group':0.23205
)100:0.07988,
(('Unc000im_ uncultured bacterium_ Gazella spekei_ Speke_s gazelle feces_ Bacteria_Firmicutes_Clostridia_Christensenellales_Christensenellaceae_Christensenellaceae R-7 group':0.04969,
('Unc009gu_ uncultured bacterium_ Giraffa camelopardalis reticulata_ Reticulated giraffe feces_ Bacteria_Firmicutes_Clostridia_Christensenellales_Christensenellaceae_Christensenellaceae R-7 group':0.06739,
'UncB6967_ uncultured bacterium_ food garbage and cow dung_ Bacteria_Firmicutes_Clostridia_Christensenellales_Christensenellaceae_Christensenellaceae R-7 group':0.02364
)98:0.03198
):0.00000,
(('Unc64922_ uncultured bacterium_ Giraffa camelopardalis reticulata_ reticulated giraffe feces_ Bacteria_Firmicutes_Clostridia_Christensenellales_Christensenellaceae_Christensenellaceae R-7 group':0.01161,
'Unc67877_ uncultured bacterium_ Colobus angolensis_ Angola colobus feces_ Bacteria_Firmicutes_Clostridia_Christensenellales_Christensenellaceae_Christensenellaceae R-7 group':0.24204
):0.00000,
('Unc68511_ uncultured bacterium_ Antidorcas marsupialis_ springbok feces_ Bacteria_Firmicutes_Clostridia_Christensenellales_Christensenellaceae_Christensenellaceae R-7 group':0.02629,
'Unc80456_ uncultured bacterium_ Colobus angolensis_ Angola colobus feces_ Bacteria_Firmicutes_Clostridia_Christensenellales_Christensenellaceae_Christensenellaceae R-7 group':0.13459
):0.00000
):0.00000
):0.00000
)60:0.00381
)70:0.00471
)79:0.01528
)96:0.01952,
(('Unc005q4_ uncultured bacterium_ Ovis ammon_ Argali sheep feces_ Bacteria_Firmicutes_Clostridia_Christensenellales_Christensenellaceae_Christensenellaceae R-7 group':0.06002,
'Unc91808_ uncultured bacterium_ Colobus angolensis_ Angola Colobus feces_ Bacteria_Firmicutes_Clostridia_Christensenellales_Christensenellaceae_Christensenellaceae R-7 group':0.01542
)93:0.01082,
('Unc81801_ uncultured bacterium_ Gazella spekei_ Speke_s gazelle feces_ Bacteria_Firmicutes_Clostridia_Christensenellales_Christensenellaceae_Christensenellaceae R-7 group':0.14254,
('Unc80462_ uncultured bacterium_ Colobus angolensis_ Angola colobus feces_ Bacteria_Firmicutes_Clostridia_Christensenellales_Christensenellaceae_Christensenellaceae R-7 group':0.09209,
(('Unc82764_ uncultured bacterium_ Elephas maximus_ Asiatic elephant feces_ Bacteria_Firmicutes_Clostridia_Christensenellales_Christensenellaceae_Christensenellaceae R-7 group':0.12961,
('Unc00kao_ uncultured bacterium_ Elephas maximus_ Asiatic elephant feces_ Bacteria_Firmicutes_Clostridia_Christensenellales_Christensenellaceae_Christensenellaceae R-7 group':0.36701,
('Unc91598_ uncultured bacterium_ Colobus guereza_ Eastern Black and White Colobus feces_ Bacteria_Firmicutes_Clostridia_Christensenellales_Christensenellaceae_Christensenellaceae R-7 group':0.06727,
('Unc97191_ uncultured bacterium_ Elephas maximus_ Asiatic elephant feces_ Bacteria_Firmicutes_Clostridia_Christensenellales_Christensenellaceae_Christensenellaceae R-7 group':0.08023,
('Unc0028t_ uncultured bacterium_ Antidorcas marsupialis_ springbok feces_ Bacteria_Firmicutes_Clostridia_Christensenellales_Christensenellaceae_Christensenellaceae R-7 group':0.16820,
('L9XZZZZZ.4794_ m54163_221017_145405/57934038/ccs_ Bacteria/Firmicutes/Clostridia_1/Christensenellales_Christensenellaceae/Christensenellaceae R-7 group':0.27617,
'Unc88634_ uncultured bacterium_ human feces_ subj06_ 52 weeks_ fat-r diet_ Bacteria_Firmicutes_Clostridia_Christensenellales_Christensenellaceae_Christensenellaceae R-7 group':0.10256
)100:0.07033
)100:0.09737
)100:0.10264
)99:0.08381
)75:0.02565
):0.00000,
((('Unc92633_ uncultured bacterium_ Giraffa camelopardalis reticulata_ Reticulated giraffe feces_ Bacteria_Firmicutes_Clostridia_Christensenellales_Christensenellaceae_Christensenellaceae R-7 group':0.01190,
('Unc83573_ uncultured bacterium_ subsurface aquifer sediment_ Bacteria_Firmicutes_Clostridia_Christensenellales_Christensenellaceae_Christensenellaceae R-7 group':0.21211,
'Unc91811_ uncultured bacterium_ Colobus angolensis_ Angola Colobus feces_ Bacteria_Firmicutes_Clostridia_Christensenellales_Christensenellaceae_Christensenellaceae R-7 group':0.10763
)100:0.10475
)100:0.09469,
('Unc90523_ uncultured bacterium_ Papio hamadryas_ Hamadryas Baboon feces_ Bacteria_Firmicutes_Clostridia_Christensenellales_Christensenellaceae_Christensenellaceae R-7 group':0.07441,
('Unc01kpa_ uncultured bacterium_ Lama glama_ forestomach content_ Bacteria_Firmicutes_Clostridia_Christensenellales_Christensenellaceae_Christensenellaceae R-7 group':0.20042,
('UncR5455_ uncultured rumen bacterium_ rumen_ Bacteria_Firmicutes_Clostridia_Christensenellales_Christensenellaceae_Christensenellaceae R-7 group':0.07676,
('Unc64046_ uncultured bacterium_ Opisthocomus hoazin_ adult hoatzin crop_ Bacteria_Firmicutes_Clostridia_Christensenellales_Christensenellaceae_Christensenellaceae R-7 group':0.20137,
'Unc80767_ uncultured bacterium_ Bos javanicus_ banteng feces_ Bacteria_Firmicutes_Clostridia_Christensenellales_Christensenellaceae_Christensenellaceae R-7 group':0.40320
)85:0.05536
)68:0.05767
)88:0.05149
)96:0.04354
)95:0.04098,
('Unc007mb_ uncultured bacterium_ Macropus rufus_ Red Kangaroo feces_ Bacteria_Firmicutes_Clostridia_Christensenellales_Christensenellaceae_Christensenellaceae R-7 group':0.07968,
((('L9XZZZZZ.2319_ m54163_221017_145405/54788877/ccs_ Bacteria/Firmicutes/Clostridia_1/Christensenellales_Christensenellaceae/Christensenellaceae R-7 group':0.10027,
'L9XZZZZZ.862_ m54163_221017_145405/53215542/ccs_ Bacteria/Firmicutes/Clostridia_1/Christensenellales_Christensenellaceae/Christensenellaceae R-7 group':0.09361
)99:0.09165,
('Unc008oo_ uncultured bacterium_ Ovis vignei_ Trancaspian Urial feces_ Bacteria_Firmicutes_Clostridia_Christensenellales_Christensenellaceae_Christensenellaceae R-7 group':0.23134,
('Unc99693_ uncultured bacterium_ human feces_ subj08_ 26 weeks_ carb-r diet_ Bacteria_Firmicutes_Clostridia_Christensenellales_Christensenellaceae_Christensenellaceae R-7 group':0.13046,
'UncB7484_ uncultured bacterium_ sheep rumen_ Bacteria_Firmicutes_Clostridia_Christensenellales_Christensenellaceae_Christensenellaceae R-7 group':0.09369
)85:0.03191
)80:0.01292
)92:0.02432,
('Unc81719_ uncultured bacterium_ Gazella spekei_ Speke_s gazelle feces_ Bacteria_Firmicutes_Clostridia_Christensenellales_Christensenellaceae_Christensenellaceae R-7 group':0.15571,
('Unc00tpv_ uncultured bacterium_ Okapia johnstoni_ Okapi feces_ Bacteria_Firmicutes_Clostridia_Christensenellales_Christensenellaceae_Christensenellaceae R-7 group':0.21243,
('Unc00973_ uncultured bacterium_ Colobus angolensis_ Angola Colobus feces_ Bacteria_Firmicutes_Clostridia_Christensenellales_Christensenellaceae_Christensenellaceae R-7 group':0.29268,
(('Unc009k8_ uncultured bacterium_ Equus equus_ Horse feces_ Bacteria_Firmicutes_Clostridia_Christensenellales_Christensenellaceae_Christensenellaceae R-7 group':0.17744,
'Unc54781_ uncultured bacterium_ Thompson_s gazelle _Gazella rufifrons__ herbivore gastrointestinal tract_ Bacteria_Firmicutes_Clostridia_Christensenellales_Christensenellaceae_Christensenellaceae R-7 group':0.15713
)99:0.06588,
('Unc00kf8_ uncultured bacterium_ human feces_ subj06_ 0 weeks_ fat-r diet_ Bacteria_Firmicutes_Clostridia_Christensenellales_Christensenellaceae_Christensenellaceae R-7 group':0.15561,
('UncR3425_ uncultured rumen bacterium_ yak_ 4 yrs. old_ rumen_ Bacteria_Firmicutes_Clostridia_Christensenellales_Christensenellaceae_Christensenellaceae R-7 group':0.04369,
('UncR2975_ uncultured rumen bacterium_ yak_ 4 yrs. old_ rumen_ Bacteria_Firmicutes_Clostridia_Christensenellales_Christensenellaceae_Christensenellaceae R-7 group':0.12881,
'UncR3600_ uncultured rumen bacterium_ yak_ 4 yrs. old_ rumen_ Bacteria_Firmicutes_Clostridia_Christensenellales_Christensenellaceae_Christensenellaceae R-7 group':0.01977
)100:0.03481
)100:0.07261
)95:0.03059
)89:0.01463
)100:0.06552
)89:0.01226
)70:0.00812
)100:0.04938
):0.00000
)65:0.03545
)64:0.03329
):0.00000
)91:0.03792
)71:0.01547
)97:0.02878
)65:0.00683
):0.00000
):0.00000
):0.00000
):0.00000
):0.00000,
(('Unc01tdc_ uncultured bacterium_ Homo sapiens_ BC13F1_ female_ 13 years old_ sample_ human stool_ Bacteria_Firmicutes_Clostridia_Christensenellales_Christensenellaceae_Christensenellaceae R-7 group':0.03865,
('Unc00c26_ uncultured bacterium_ Pongo pygmaeus abelii_ Sumatran orangutan feces_ Bacteria_Firmicutes_Clostridia_Christensenellales_Christensenellaceae_Christensenellaceae R-7 group':0.08101,
'Unc91742_ uncultured bacterium_ Pan troglodytes_ Chimpanzee feces_ Bacteria_Firmicutes_Clostridia_Christensenellales_Christensenellaceae_Christensenellaceae R-7 group':0.07053
)100:0.05956
)100:0.04641,
((('Unc80273_ uncultured bacterium_ fecal sample_ Bacteria_Firmicutes_Clostridia_Christensenellales_Christensenellaceae_Christensenellaceae R-7 group':0.13120,
((('Unc90903_ uncultured bacterium_ rat fecal material_ Bacteria_Firmicutes_Clostridia_Christensenellales_Christensenellaceae_Christensenellaceae R-7 group':0.06055,
'Unc97524_ uncultured bacterium_ pig_ pig feces following 15 week feeding of 11 ppm virginiamycin supplemented diet _T_ Bacteria_Firmicutes_Clostridia_Christensenellales_Christensenellaceae_Christensenellaceae R-7 group':0.06186
)98:0.02147,
('UncB8885_ uncultured bacterium_ feces of mouse_ Bacteria_Firmicutes_Clostridia_Christensenellales_Christensenellaceae_Christensenellaceae R-7 group':0.03171,
'UncCl342_ uncultured Clostridiales bacterium_ Mus musculus_ feces of mouse_ Bacteria_Firmicutes_Clostridia_Christensenellales_Christensenellaceae_Christensenellaceae R-7 group':0.04707
)100:0.05432
)60:0.03667,
(('UncCl935_ uncultured Clostridiales bacterium_ Tammar wallaby_ foregut_ Bacteria_Firmicutes_Clostridia_Christensenellales_Christensenellaceae_Christensenellaceae R-7 group':0.02861,
('UncCl765_ uncultured Clostridiales bacterium_ Tammar wallaby_ foregut_ Bacteria_Firmicutes_Clostridia_Christensenellales_Christensenellaceae_Christensenellaceae R-7 group':0.03859,
'UncCl860_ uncultured Clostridiales bacterium_ Tammar wallaby_ foregut_ Bacteria_Firmicutes_Clostridia_Christensenellales_Christensenellaceae_Christensenellaceae R-7 group':0.03740
)89:0.00610
)94:0.00989,
('Unc23179_ uncultured bacterium_ equine reproductive tract_ Bacteria_Firmicutes_Clostridia_Christensenellales_Christensenellaceae_Christensenellaceae R-7 group':0.04251,
('Unc98507_ uncultured bacterium_ Equus equus_ domesticated horse feces_ Bacteria_Firmicutes_Clostridia_Christensenellales_Christensenellaceae_Christensenellaceae R-7 group':0.04671,
('Unc78416_ uncultured bacterium_ Loxodonta africana_ African elephant feces_ Bacteria_Firmicutes_Clostridia_Christensenellales_Christensenellaceae_Christensenellaceae R-7 group':0.10442,
('Unc24074_ uncultured bacterium_ equine reproductive tract_ Bacteria_Firmicutes_Clostridia_Christensenellales_Christensenellaceae_Christensenellaceae R-7 group':0.10954,
('Unc0057t_ uncultured bacterium_ Elephas maximus_ Asiatic elephant feces_ Bacteria_Firmicutes_Clostridia_Christensenellales_Christensenellaceae_Christensenellaceae R-7 group':0.01104,
'Unc88855_ uncultured bacterium_ Elephas maximus_ Asiatic elephant feces_ Bacteria_Firmicutes_Clostridia_Christensenellales_Christensenellaceae_Christensenellaceae R-7 group':0.11317
)84:0.01907
):0.00000
):0.00000
):0.00000
):0.00000
):0.00000
)60:0.03961
):0.00000,
(('Unc004m7_ uncultured bacterium_ human feces_ subj06_ 26 weeks_ fat-r diet_ Bacteria_Firmicutes_Clostridia_Christensenellales_Christensenellaceae_Christensenellaceae R-7 group':0.07890,
'Unc82725_ uncultured bacterium_ human feces_ subj09_ 26 weeks_ carb-r diet_ Bacteria_Firmicutes_Clostridia_Christensenellales_Christensenellaceae_Christensenellaceae R-7 group':0.13777
)99:0.03618,
(('Unc00hc5_ uncultured bacterium_ human feces_ subj06_ 26 weeks_ fat-r diet_ Bacteria_Firmicutes_Clostridia_Christensenellales_Christensenellaceae_Christensenellaceae R-7 group':0.01994,
('Unc006v3_ uncultured bacterium_ human feces_ subj06_ 0 weeks_ fat-r diet_ Bacteria_Firmicutes_Clostridia_Christensenellales_Christensenellaceae_Christensenellaceae R-7 group':0.11795,
'Unc64988_ uncultured bacterium_ Pongo pygmaeus abelii_ Sumatran orangutan feces_ Bacteria_Firmicutes_Clostridia_Christensenellales_Christensenellaceae_Christensenellaceae R-7 group':0.11923
)73:0.02334
)78:0.05289,
('Unc00a3p_ uncultured bacterium_ Pongo pygmaeus abelii_ Sumatran orangutan feces_ Bacteria_Firmicutes_Clostridia_Christensenellales_Christensenellaceae_Christensenellaceae R-7 group':0.02788,
('Unc007e9_ uncultured bacterium_ Homo sapiens_ fecal sample_ Bacteria_Firmicutes_Clostridia_Christensenellales_Christensenellaceae_Christensenellaceae R-7 group':0.04908,
(('Unc0148s_ uncultured bacterium_ Homo sapiens_ pooled stool from preschool group_ Bacteria_Firmicutes_Clostridia_Christensenellales_Christensenellaceae_Christensenellaceae R-7 group':0.03761,
('Unc00yyg_ uncultured bacterium_ Homo sapiens_ pooled stool from preschool group_ Bacteria_Firmicutes_Clostridia_Christensenellales_Christensenellaceae_Christensenellaceae R-7 group':0.06931,
'Unc01fzc_ uncultured bacterium_ Homo sapiens_ pooled stool from elderly group_ Bacteria_Firmicutes_Clostridia_Christensenellales_Christensenellaceae_Christensenellaceae R-7 group':0.13412
)97:0.03588
)97:0.02240,
('Unc004v6_ uncultured bacterium_ human feces_ subj06_ 52 weeks_ fat-r diet_ Bacteria_Firmicutes_Clostridia_Christensenellales_Christensenellaceae_Christensenellaceae R-7 group':0.07856,
(('Unc00z28_ uncultured bacterium_ Homo sapiens_ pooled stool from preschool group_ Bacteria_Firmicutes_Clostridia_Christensenellales_Christensenellaceae_Christensenellaceae R-7 group':0.05730,
'Unc015ic_ uncultured bacterium_ Homo sapiens_ pooled stool from preschool group_ Bacteria_Firmicutes_Clostridia_Christensenellales_Christensenellaceae_Christensenellaceae R-7 group':0.09818
)97:0.02629,
(('Unc008xo_ uncultured bacterium_ human feces_ subj06_ 0 weeks_ fat-r diet_ Bacteria_Firmicutes_Clostridia_Christensenellales_Christensenellaceae_Christensenellaceae R-7 group':0.06330,
('Unc00rxg_ uncultured bacterium_ human feces_ subj06_ 26 weeks_ fat-r diet_ Bacteria_Firmicutes_Clostridia_Christensenellales_Christensenellaceae_Christensenellaceae R-7 group':0.14513,
'Unc82354_ uncultured bacterium_ human feces_ subj09_ 12 weeks_ carb-r diet_ Bacteria_Firmicutes_Clostridia_Christensenellales_Christensenellaceae_Christensenellaceae R-7 group':0.05039
)75:0.00410
):0.00000,
('Unc88354_ uncultured bacterium_ human feces_ subj06_ 12 weeks_ fat-r diet_ Bacteria_Firmicutes_Clostridia_Christensenellales_Christensenellaceae_Christensenellaceae R-7 group':0.03330,
('Unc01mdo_ uncultured bacterium_ Homo sapiens_ pooled stool from elderly group_ Bacteria_Firmicutes_Clostridia_Christensenellales_Christensenellaceae_Christensenellaceae R-7 group':0.02633,
('Unc00g2r_ uncultured bacterium_ Homo sapiens fecal sample_ Bacteria_Firmicutes_Clostridia_Christensenellales_Christensenellaceae_Christensenellaceae R-7 group':0.01087,
('Unc00k2y_ uncultured bacterium_ human feces_ subj06_ 0 weeks_ fat-r diet_ Bacteria_Firmicutes_Clostridia_Christensenellales_Christensenellaceae_Christensenellaceae R-7 group':0.05054,
('Unc00hoh_ uncultured bacterium_ human feces_ subj06_ 0 weeks_ fat-r diet_ Bacteria_Firmicutes_Clostridia_Christensenellales_Christensenellaceae_Christensenellaceae R-7 group':0.06823,
'Unc00s6k_ uncultured bacterium_ human feces_ subj06_ 0 weeks_ fat-r diet_ Bacteria_Firmicutes_Clostridia_Christensenellales_Christensenellaceae_Christensenellaceae R-7 group':0.03124
)92:0.01828
)96:0.00719
)75:0.00078
):0.00000
)62:0.00158
)81:0.00336
):0.00000
):0.00000
)60:0.00000
)97:0.03304
)67:0.02075
):0.00000
)100:0.13633
):0.00000,
(('Unc025qg_ uncultured bacterium_ fecal sample from MARC beef cattle feedlot animal #4228_ pen 301_ sample was cul_ Bacteria_Firmicutes_Clostridia_Christensenellales_Christensenellaceae_Christensenellaceae R-7 group':0.09312,
('Unc94099_ uncultured bacterium_ Ovis ammon_ argali sheep feces_ Bacteria_Firmicutes_Clostridia_Christensenellales_Christensenellaceae_Christensenellaceae R-7 group':0.06696,
(('Unc01u40_ uncultured bacterium_ Swamp buffalo feces_ Bacteria_Firmicutes_Clostridia_Christensenellales_Christensenellaceae_Christensenellaceae R-7 group':0.01791,
'Unc78791_ uncultured bacterium_ Macropus rufus_ red kangaroo feces_ Bacteria_Firmicutes_Clostridia_Christensenellales_Christensenellaceae_Christensenellaceae R-7 group':0.04767
)100:0.09654,
(('Unc92774_ uncultured bacterium_ Bos taurus_ cecum mucosa_ Bacteria_Firmicutes_Clostridia_Christensenellales_Christensenellaceae_Christensenellaceae R-7 group':0.04055,
(('Unc00br7_ uncultured bacterium_ Bos taurus_ descending colon mucosa_ Bacteria_Firmicutes_Clostridia_Christensenellales_Christensenellaceae_Christensenellaceae R-7 group':0.05355,
'Unc95840_ uncultured bacterium_ Bos taurus_ descending colon mucosa_ Bacteria_Firmicutes_Clostridia_Christensenellales_Christensenellaceae_Christensenellaceae R-7 group':0.04390
)68:0.01241,
(('Unc00htp_ uncultured bacterium_ feed solution of cattle manure by optimum acidification treatment_ Bacteria_Firmicutes_Clostridia_Christensenellales_Christensenellaceae_Christensenellaceae R-7 group':0.04347,
(('Unc00apw_ uncultured bacterium_ Ovis vignei_ Trancaspian Urial feces_ Bacteria_Firmicutes_Clostridia_Christensenellales_Christensenellaceae_Christensenellaceae R-7 group':0.00803,
'Unc81438_ uncultured bacterium_ Okapia johnstoni_ okapi feces_ Bacteria_Firmicutes_Clostridia_Christensenellales_Christensenellaceae_Christensenellaceae R-7 group':0.03835
)99:0.02456,
('Unc00jbn_ uncultured bacterium_ Giraffa camelopardalis reticulata_ Reticulated giraffe feces_ Bacteria_Firmicutes_Clostridia_Christensenellales_Christensenellaceae_Christensenellaceae R-7 group':0.16279,
'Unc77203_ uncultured bacterium_ Dairy pasteurizer_ Bacteria_Firmicutes_Clostridia_Christensenellales_Christensenellaceae_Christensenellaceae R-7 group':0.02829
)99:0.02621
)90:0.01698
)88:0.01751,
(('Unc00lss_ uncultured bacterium_ Giraffa camelopardalis reticulata_ Reticulated giraffe feces_ Bacteria_Firmicutes_Clostridia_Christensenellales_Christensenellaceae_Christensenellaceae R-7 group':0.02553,
('Unc00jxq_ uncultured bacterium_ Okapia johnstoni_ Okapi feces_ Bacteria_Firmicutes_Clostridia_Christensenellales_Christensenellaceae_Christensenellaceae R-7 group':0.07476,
'Unc95075_ uncultured bacterium_ Antidorcas marsupialis_ Springbok feces_ Bacteria_Firmicutes_Clostridia_Christensenellales_Christensenellaceae_Christensenellaceae R-7 group':0.14288
)66:0.02994
)94:0.08680,
('Unc80831_ uncultured bacterium_ Ovis canadensis_ bighorn sheep feces_ Bacteria_Firmicutes_Clostridia_Christensenellales_Christensenellaceae_Christensenellaceae R-7 group':0.05477,
('Unc65295_ uncultured bacterium_ Ovis ammon_ argali sheep feces_ Bacteria_Firmicutes_Clostridia_Christensenellales_Christensenellaceae_Christensenellaceae R-7 group':0.05868,
('Unc00288_ uncultured bacterium_ Sus cebifrons_ visayam warty pig feces_ Bacteria_Firmicutes_Clostridia_Christensenellales_Christensenellaceae_Christensenellaceae R-7 group':0.04485,
'Unc66834_ uncultured bacterium_ Colobus angolensis_ Angola colobus feces_ Bacteria_Firmicutes_Clostridia_Christensenellales_Christensenellaceae_Christensenellaceae R-7 group':0.05492
)100:0.04724
):0.00000
):0.00000
):0.00000
)72:0.01344
):0.00000
)71:0.02588,
((('Unc20921_ uncultured bacterium_ Procapra przewalskii _Prezewalski_s gazelle__ feces_ Bacteria_Firmicutes_Clostridia_Christensenellales_Christensenellaceae_Christensenellaceae R-7 group':0.02906,
'Unc94296_ uncultured bacterium_ Ovis ammon_ argali sheep feces_ Bacteria_Firmicutes_Clostridia_Christensenellales_Christensenellaceae_Christensenellaceae R-7 group':0.02972
)88:0.02240,
('Unc006yi_ uncultured bacterium_ Colobus angolensis_ Angola Colobus feces_ Bacteria_Firmicutes_Clostridia_Christensenellales_Christensenellaceae_Christensenellaceae R-7 group':0.03874,
('Unc64597_ uncultured bacterium_ Macropus rufus_ red kangaroo feces_ Bacteria_Firmicutes_Clostridia_Christensenellales_Christensenellaceae_Christensenellaceae R-7 group':0.07739,
'Unc95620_ uncultured bacterium_ Okapia johnstoni_ okapi feces_ Bacteria_Firmicutes_Clostridia_Christensenellales_Christensenellaceae_Christensenellaceae R-7 group':0.02840
)95:0.03444
):0.00000
)78:0.02714,
(('Unc79306_ uncultured bacterium_ Okapia johnstoni_ okapi feces_ Bacteria_Firmicutes_Clostridia_Christensenellales_Christensenellaceae_Christensenellaceae R-7 group':0.08358,
('Unc90255_ uncultured bacterium_ Ovis ammon_ Argali sheep feces_ Bacteria_Firmicutes_Clostridia_Christensenellales_Christensenellaceae_Christensenellaceae R-7 group':0.04145,
('Unc20142_ uncultured bacterium_ Procapra przewalskii _Prezewalski_s gazelle__ feces_ Bacteria_Firmicutes_Clostridia_Christensenellales_Christensenellaceae_Christensenellaceae R-7 group':0.03990,
('Unc93283_ uncultured bacterium_ Bos taurus_ descending colon mucosa_ Bacteria_Firmicutes_Clostridia_Christensenellales_Christensenellaceae_Christensenellaceae R-7 group':0.04210,
('Unc00m32_ uncultured bacterium_ Bos taurus_ descending colon ingesta_ Bacteria_Firmicutes_Clostridia_Christensenellales_Christensenellaceae_Christensenellaceae R-7 group':0.02819,
('Unc008yd_ uncultured bacterium_ Bos taurus_ descending colon mucosa_ Bacteria_Firmicutes_Clostridia_Christensenellales_Christensenellaceae_Christensenellaceae R-7 group':0.02653,
'Unc67087_ uncultured bacterium_ Gazella spekei_ Speke_s gazelle feces_ Bacteria_Firmicutes_Clostridia_Christensenellales_Christensenellaceae_Christensenellaceae R-7 group':0.06163
)80:0.00827
)89:0.01470
)83:0.01231
)87:0.01683
):0.00000
)65:0.00563,
('Unc00ces_ uncultured bacterium_ Antidorcas marsupialis_ Springbok feces_ Bacteria_Firmicutes_Clostridia_Christensenellales_Christensenellaceae_Christensenellaceae R-7 group':0.13584,
('Unc91056_ uncultured bacterium_ Ovis canadensis_ BigHorn sheep feces_ Bacteria_Firmicutes_Clostridia_Christensenellales_Christensenellaceae_Christensenellaceae R-7 group':0.04451,
('Unc65865_ uncultured bacterium_ Okapia johnstoni_ okapi feces_ Bacteria_Firmicutes_Clostridia_Christensenellales_Christensenellaceae_Christensenellaceae R-7 group':0.02489,
('Unc79436_ uncultured bacterium_ Gazella spekei_ Speke_s gazelle feces_ Bacteria_Firmicutes_Clostridia_Christensenellales_Christensenellaceae_Christensenellaceae R-7 group':0.16117,
(('Unc00650_ uncultured bacterium_ Ovis canadensis_ BigHorn sheep feces_ Bacteria_Firmicutes_Clostridia_Christensenellales_Christensenellaceae_Christensenellaceae R-7 group':0.06822,
'Unc00e00_ uncultured bacterium_ Gazella spekei_ Speke_s gazelle feces_ Bacteria_Firmicutes_Clostridia_Christensenellales_Christensenellaceae_Christensenellaceae R-7 group':0.03758
):0.00000,
('Unc01njc_ uncultured bacterium_ Bos taurus_ fecal sample_ Bacteria_Firmicutes_Clostridia_Christensenellales_Christensenellaceae_Christensenellaceae R-7 group':0.09448,
'Unc67301_ uncultured bacterium_ Ovis vignei_ trancaspain urial feces_ Bacteria_Firmicutes_Clostridia_Christensenellales_Christensenellaceae_Christensenellaceae R-7 group':0.05235
)93:0.01844
):0.00000
):0.00000
):0.00000
):0.00000
):0.00000
)78:0.02246
)80:0.02372
):0.00000
):0.00000
)90:0.01333
)92:0.02522,
('Cs5Bac59_ Clostridiales bacterium canine oral taxon 141_ Canis familiaris_ oral cavity subgingival plaque_ Bacteria_Firmicutes_Clostridia_Christensenellales_Christensenellaceae_Christensenellaceae R-7 group':0.07946,
(('Unc80597_ uncultured bacterium_ Bos javanicus_ banteng feces_ Bacteria_Firmicutes_Clostridia_Christensenellales_Christensenellaceae_Christensenellaceae R-7 group':0.11699,
('Unc98502_ uncultured bacterium_ Equus equus_ domesticated horse feces_ Bacteria_Firmicutes_Clostridia_Christensenellales_Christensenellaceae_Christensenellaceae R-7 group':0.04263,
('Unc64717_ uncultured bacterium_ Equus equus_ domesticated horse feces_ Bacteria_Firmicutes_Clostridia_Christensenellales_Christensenellaceae_Christensenellaceae R-7 group':0.03068,
'Unc65642_ uncultured bacterium_ Equus equus_ domesticated horse feces_ Bacteria_Firmicutes_Clostridia_Christensenellales_Christensenellaceae_Christensenellaceae R-7 group':0.06560
)97:0.02893
)75:0.00912
)94:0.02086,
((('Unc57488_ uncultured bacterium_ Gazella granti_ gastrointestinal tract of Grant_s gazelle_ Bacteria_Firmicutes_Clostridia_Christensenellales_Christensenellaceae_Christensenellaceae R-7 group':0.08811,
'UncR2924_ uncultured rumen bacterium_ yak_ 4 yrs. old_ rumen_ Bacteria_Firmicutes_Clostridia_Christensenellales_Christensenellaceae_Christensenellaceae R-7 group':0.05394
)73:0.02135,
(('UncR2296_ uncultured rumen bacterium_ Bos taurus Hereford x Angus hybrid _HEAN__ rumen contents_ Bacteria_Firmicutes_Clostridia_Christensenellales_Christensenellaceae_Christensenellaceae R-7 group':0.15634,
'UncR5730_ uncultured rumen bacterium_ rumen_ Bacteria_Firmicutes_Clostridia_Christensenellales_Christensenellaceae_Christensenellaceae R-7 group':0.10513
)97:0.08188,
('Unc26766_ uncultured bacterium_ Budorcas taxicolor bedfordi_ rumen_ Bacteria_Firmicutes_Clostridia_Christensenellales_Christensenellaceae_Christensenellaceae R-7 group':0.16003,
('Unc00j49_ uncultured bacterium_ Colobus angolensis_ Angola Colobus feces_ Bacteria_Firmicutes_Clostridia_Christensenellales_Christensenellaceae_Christensenellaceae R-7 group':0.17362,
('Unc004q8_ uncultured bacterium_ human feces_ subj06_ 12 weeks_ fat-r diet_ Bacteria_Firmicutes_Clostridia_Christensenellales_Christensenellaceae_Christensenellaceae R-7 group':0.15419,
('UncR1631_ uncultured rumen bacterium_ Bubalus bubalis_ rumen fluid_ Bacteria_Firmicutes_Clostridia_Christensenellales_Christensenellaceae_Christensenellaceae R-7 group':0.17181,
'UncR2971_ uncultured rumen bacterium_ yak_ 4 yrs. old_ rumen_ Bacteria_Firmicutes_Clostridia_Christensenellales_Christensenellaceae_Christensenellaceae R-7 group':0.07853
)100:0.04965
):0.00000
)66:0.01243
):0.00000
)88:0.02166
)74:0.06569,
((('UncR2755_ uncultured rumen bacterium_ dairy cattle _Holstein__ rumen_ Bacteria_Firmicutes_Clostridia_Christensenellales_Christensenellaceae_Christensenellaceae R-7 group':0.08486,
(('UncRu211_ uncultured rumen bacterium_ PCR-derived sequence from rumen_ Bacteria_Firmicutes_Clostridia_Christensenellales_Christensenellaceae_Christensenellaceae R-7 group':0.03508,
(('Unc90741_ uncultured bacterium_ Opisthocomus hoazin_ adult hoatzin crop_ Bacteria_Firmicutes_Clostridia_Christensenellales_Christensenellaceae_Christensenellaceae R-7 group':0.09810,
'Unc90749_ uncultured bacterium_ Opisthocomus hoazin_ adult hoatzin crop_ Bacteria_Firmicutes_Clostridia_Christensenellales_Christensenellaceae_Christensenellaceae R-7 group':0.03083
)60:0.00429,
('Unc0068w_ uncultured bacterium_ Opisthocomus hoazin_ adult hoatzin crop_ Bacteria_Firmicutes_Clostridia_Christensenellales_Christensenellaceae_Christensenellaceae R-7 group':0.00690,
('UncB8826_ uncultured bacterium_ hoatzin_ crop contents_ Bacteria_Firmicutes_Clostridia_Christensenellales_Christensenellaceae_Christensenellaceae R-7 group':0.06065,
('Unc90736_ uncultured bacterium_ Opisthocomus hoazin_ adult hoatzin crop_ Bacteria_Firmicutes_Clostridia_Christensenellales_Christensenellaceae_Christensenellaceae R-7 group':0.01884,
('Unc58375_ uncultured bacterium_ Opisthocomus hoazin_ adult hoatzin crop_ Bacteria_Firmicutes_Clostridia_Christensenellales_Christensenellaceae_Christensenellaceae R-7 group':0.03373,
('Unc00481_ uncultured bacterium_ Opisthocomus hoazin_ adult hoatzin crop_ Bacteria_Firmicutes_Clostridia_Christensenellales_Christensenellaceae_Christensenellaceae R-7 group':0.07005,
('Unc62177_ uncultured bacterium_ Opisthocomus hoazin_ adult hoatzin crop_ Bacteria_Firmicutes_Clostridia_Christensenellales_Christensenellaceae_Christensenellaceae R-7 group':0.05159,
'Unc75300_ uncultured bacterium_ Opisthocomus hoazin_ adult hoatzin crop_ Bacteria_Firmicutes_Clostridia_Christensenellales_Christensenellaceae_Christensenellaceae R-7 group':0.03270
)100:0.03515
):0.00000
)62:0.00613
)92:0.00653
)80:0.00000
)62:0.00347
)77:0.03981
):0.00000,
(('Unc01mqq_ uncultured bacterium_ alpaca_ forestomach_ Bacteria_Firmicutes_Clostridia_Christensenellales_Christensenellaceae_Christensenellaceae R-7 group':0.09768,
('UncR3570_ uncultured rumen bacterium_ yak_ 4 yrs. old_ rumen_ Bacteria_Firmicutes_Clostridia_Christensenellales_Christensenellaceae_Christensenellaceae R-7 group':0.03434,
('UncB4149_ uncultured bacterium_ sheep rumen_ Bacteria_Firmicutes_Clostridia_Christensenellales_Christensenellaceae_Christensenellaceae R-7 group':0.07458,
'UncR3919_ uncultured rumen bacterium_ yak_ 4 yrs. old_ rumen_ Bacteria_Firmicutes_Clostridia_Christensenellales_Christensenellaceae_Christensenellaceae R-7 group':0.01355
)100:0.03902
)78:0.01105
)100:0.03107,
('UncR4405_ uncultured rumen bacterium_ yak_ 4 yrs. old_ rumen_ Bacteria_Firmicutes_Clostridia_Christensenellales_Christensenellaceae_Christensenellaceae R-7 group':0.05739,
(('UncR2309_ uncultured rumen bacterium_ Bos taurus Hereford x Angus hybrid _HEAN__ rumen contents_ Bacteria_Firmicutes_Clostridia_Christensenellales_Christensenellaceae_Christensenellaceae R-7 group':0.03455,
'UncR3531_ uncultured rumen bacterium_ yak_ 4 yrs. old_ rumen_ Bacteria_Firmicutes_Clostridia_Christensenellales_Christensenellaceae_Christensenellaceae R-7 group':0.04498
)99:0.01734,
('UncR3975_ uncultured rumen bacterium_ yak_ 4 yrs. old_ rumen_ Bacteria_Firmicutes_Clostridia_Christensenellales_Christensenellaceae_Christensenellaceae R-7 group':0.11164,
('UncR3579_ uncultured rumen bacterium_ yak_ 4 yrs. old_ rumen_ Bacteria_Firmicutes_Clostridia_Christensenellales_Christensenellaceae_Christensenellaceae R-7 group':0.05483,
('Unc00wg0_ uncultured bacterium_ bovine_ rumen fluid fiber adherent microbiome from steer 71_ 6 week sample_ 1 hour after_ Bacteria_Firmicutes_Clostridia_Christensenellales_Christensenellaceae_Christensenellaceae R-7 group':0.19707,
'UncR4083_ uncultured rumen bacterium_ yak_ 1 yrs. old_ rumen_ Bacteria_Firmicutes_Clostridia_Christensenellales_Christensenellaceae_Christensenellaceae R-7 group':0.00000
)100:0.12951
)85:0.02882
)99:0.03185
)89:0.01063
)99:0.02084
)96:0.03702
):0.00000
):0.00000,
(('UncB7444_ uncultured bacterium_ feces of breeding pig fed a diet without cheese whey_ Bacteria_Firmicutes_Clostridia_Christensenellales_Christensenellaceae_Christensenellaceae R-7 group':0.07729,
('Unc70888_ uncultured bacterium_ Opisthocomus hoazin_ adult hoatzin crop_ Bacteria_Firmicutes_Clostridia_Christensenellales_Christensenellaceae_Christensenellaceae R-7 group':0.07768,
(('Unc57713_ uncultured bacterium_ Thompson_s gazelle _Gazella rufifrons__ herbivore gastrointestinal tract_ Bacteria_Firmicutes_Clostridia_Christensenellales_Christensenellaceae_Christensenellaceae R-7 group':0.08957,
'UncR2632_ uncultured rumen bacterium_ Bos grunniens _yak__ rumen fluid_ Bacteria_Firmicutes_Clostridia_Christensenellales_Christensenellaceae_Christensenellaceae R-7 group':0.09945
)69:0.02011,
('Unc57723_ uncultured bacterium_ Gazella granti_ gastrointestinal tract of Grant_s gazelle_ Bacteria_Firmicutes_Clostridia_Christensenellales_Christensenellaceae_Christensenellaceae R-7 group':0.08886,
('UncR4298_ uncultured rumen bacterium_ Ovibos moschatus_ rumen_ Bacteria_Firmicutes_Clostridia_Christensenellales_Christensenellaceae_Christensenellaceae R-7 group':0.20481,
(('Unc014nn_ uncultured bacterium_ Lama glama_ forestomach content_ Bacteria_Firmicutes_Clostridia_Christensenellales_Christensenellaceae_Christensenellaceae R-7 group':0.05977,
'UncR4986_ uncultured rumen bacterium_ Bos taurus_ Bacteria_Firmicutes_Clostridia_Christensenellales_Christensenellaceae_Christensenellaceae R-7 group':0.05651
)81:0.02178,
('UncR4212_ uncultured rumen bacterium_ rumen particulate phase of fistulated Holstein heifer_ Bacteria_Firmicutes_Clostridia_Christensenellales_Christensenellaceae_Christensenellaceae R-7 group':0.08408,
('UncR2930_ uncultured rumen bacterium_ yak_ 4 yrs. old_ rumen_ Bacteria_Firmicutes_Clostridia_Christensenellales_Christensenellaceae_Christensenellaceae R-7 group':0.07203,
('Unc00ck8_ uncultured bacterium_ bovine_ rumen fluid fiber adherent microbiome from steer 64_ 6 week sample_ 1 hour after_ Bacteria_Firmicutes_Clostridia_Christensenellales_Christensenellaceae_Christensenellaceae R-7 group':0.04473,
'UncR1508_ uncultured rumen bacterium_ Bubalus bubalis_ rumen fluid_ Bacteria_Firmicutes_Clostridia_Christensenellales_Christensenellaceae_Christensenellaceae R-7 group':0.03030
)92:0.01681
):0.00000
)79:0.01461
)71:0.01578
)95:0.03054
):0.00000
)85:0.02337
)72:0.00786
)63:0.01003,
(('Unc57503_ uncultured bacterium_ Opisthocomus hoazin_ adult hoatzin crop_ Bacteria_Firmicutes_Clostridia_Christensenellales_Christensenellaceae_Christensenellaceae R-7 group':0.00690,
'Unc90739_ uncultured bacterium_ Opisthocomus hoazin_ adult hoatzin crop_ Bacteria_Firmicutes_Clostridia_Christensenellales_Christensenellaceae_Christensenellaceae R-7 group':0.06667
):0.00000,
(('Unc62966_ uncultured bacterium_ Opisthocomus hoazin_ adult hoatzin crop_ Bacteria_Firmicutes_Clostridia_Christensenellales_Christensenellaceae_Christensenellaceae R-7 group':0.01425,
'UncB6808_ uncultured bacterium_ hoatzin_ crop contents_ Bacteria_Firmicutes_Clostridia_Christensenellales_Christensenellaceae_Christensenellaceae R-7 group':0.10610
)100:0.04839,
(('Unc57724_ uncultured bacterium_ Gazella granti_ gastrointestinal tract of Grant_s gazelle_ Bacteria_Firmicutes_Clostridia_Christensenellales_Christensenellaceae_Christensenellaceae R-7 group':0.05656,
'UncR2448_ uncultured rumen bacterium_ Bos taurus Hereford x Angus hybrid _HEAN__ rumen epithelium_ Bacteria_Firmicutes_Clostridia_Christensenellales_Christensenellaceae_Christensenellaceae R-7 group':0.04063
)97:0.02041,
('UncCl396_ uncultured Clostridiales bacterium_ sheep rumen_ Bacteria_Firmicutes_Clostridia_Christensenellales_Christensenellaceae_Christensenellaceae R-7 group':0.03010,
('UncB5470_ uncultured bacterium_ sheep rumen_ Bacteria_Firmicutes_Clostridia_Christensenellales_Christensenellaceae_Christensenellaceae R-7 group':0.26366,
(('UncRu193_ uncultured rumen bacterium_ PCR-derived sequence from rumen_ Bacteria_Firmicutes_Clostridia_Christensenellales_Christensenellaceae_Christensenellaceae R-7 group':0.01327,
('Unc15428_ uncultured bacterium_ goat_ rumen_ Bacteria_Firmicutes_Clostridia_Christensenellales_Christensenellaceae_Christensenellaceae R-7 group':0.04365,
'Unc54797_ uncultured bacterium_ Gazella granti_ gastrointestinal tract of Grant_s gazelle_ Bacteria_Firmicutes_Clostridia_Christensenellales_Christensenellaceae_Christensenellaceae R-7 group':0.02835
)93:0.04296
):0.00000,
(('Unc01e67_ uncultured bacterium_ sheep_ forestomach_ Bacteria_Firmicutes_Clostridia_Christensenellales_Christensenellaceae_Christensenellaceae R-7 group':0.05731,
'Unc91309_ uncultured bacterium_ Diceros bicornis_ black rhinoceros feces_ Bacteria_Firmicutes_Clostridia_Christensenellales_Christensenellaceae_Christensenellaceae R-7 group':0.08406
)93:0.02641,
('UncR3634_ uncultured rumen bacterium_ yak_ 1 yrs. old_ rumen_ Bacteria_Firmicutes_Clostridia_Christensenellales_Christensenellaceae_Christensenellaceae R-7 group':0.04670,
'UncR5396_ uncultured rumen bacterium_ rumen_ Bacteria_Firmicutes_Clostridia_Christensenellales_Christensenellaceae_Christensenellaceae R-7 group':0.03433
)100:0.02239
)93:0.01587
)91:0.00842
)100:0.02090
)89:0.01419
)95:0.01454
)77:0.01406
)97:0.03221
)78:0.02679
):0.00000,
(('Unc00w8j_ uncultured bacterium_ bovine_ rumen fluid fiber adherent microbiome from steer 64_ 6 week sample_ 1 hour after_ Bacteria_Firmicutes_Clostridia_Christensenellales_Christensenellaceae_Christensenellaceae R-7 group':0.04692,
('UncR4404_ uncultured rumen bacterium_ yak_ 4 yrs. old_ rumen_ Bacteria_Firmicutes_Clostridia_Christensenellales_Christensenellaceae_Christensenellaceae R-7 group':0.04558,
('Unc00o1f_ uncultured bacterium_ bovine_ rumen fluid fiber adherent microbiome from steer 64_ 6 week sample_ 1 hour after_ Bacteria_Firmicutes_Clostridia_Christensenellales_Christensenellaceae_Christensenellaceae R-7 group':0.04620,
'UncR4006_ uncultured rumen bacterium_ yak_ 4 yrs. old_ rumen_ Bacteria_Firmicutes_Clostridia_Christensenellales_Christensenellaceae_Christensenellaceae R-7 group':0.06706
):0.00000
)75:0.00654
)65:0.01040,
(('UncR4140_ uncultured rumen bacterium_ Bos taurus_ rumen contents from Holstein heifer_ Bacteria_Firmicutes_Clostridia_Christensenellales_Christensenellaceae_Christensenellaceae R-7 group':0.03381,
'UncRu353_ uncultured rumen bacterium_ rumen contents from Holstein heifer _Bos taurus__ Bacteria_Firmicutes_Clostridia_Christensenellales_Christensenellaceae_Christensenellaceae R-7 group':0.02837
):0.00000,
(('UncR1243_ uncultured rumen bacterium_ Bos grunniens _yak__ Bacteria_Firmicutes_Clostridia_Christensenellales_Christensenellaceae_Christensenellaceae R-7 group':0.07184,
(('UncR4538_ uncultured rumen bacterium_ Rangifer tarandus platyrhynchus _Svalbard reindeer_ reindeer on natural late summer pasture_ Bacteria_Firmicutes_Clostridia_Christensenellales_Christensenellaceae_Christensenellaceae R-7 group':0.01505,
('UncRu268_ uncultured rumen bacterium_ rumen contents from Holstein heifer _Bos taurus__ Bacteria_Firmicutes_Clostridia_Christensenellales_Christensenellaceae_Christensenellaceae R-7 group':0.02225,
('Unc00vlp_ uncultured bacterium_ bovine_ rumen fluid pooled liquid phase microbiome from steers 8_ 64_ and 71_ 6 week sam_ Bacteria_Firmicutes_Clostridia_Christensenellales_Christensenellaceae_Christensenellaceae R-7 group':0.02994,
'UncRu172_ uncultured rumen bacterium_ PCR-derived sequence from rumen_ Bacteria_Firmicutes_Clostridia_Christensenellales_Christensenellaceae_Christensenellaceae R-7 group':0.00714
)99:0.00400
)95:0.00830
)67:0.00592,
('Unc00uux_ uncultured bacterium_ bovine_ rumen fluid fiber adherent microbiome from steer 71_ 6 week sample_ 1 hour after_ Bacteria_Firmicutes_Clostridia_Christensenellales_Christensenellaceae_Christensenellaceae R-7 group':0.04940,
(('Unc57717_ uncultured bacterium_ Thompson_s gazelle _Gazella rufifrons__ herbivore gastrointestinal tract_ Bacteria_Firmicutes_Clostridia_Christensenellales_Christensenellaceae_Christensenellaceae R-7 group':0.08739,
'UncB4758_ uncultured bacterium_ sheep rumen_ Bacteria_Firmicutes_Clostridia_Christensenellales_Christensenellaceae_Christensenellaceae R-7 group':0.18260
)95:0.02761,
('UncR3552_ uncultured rumen bacterium_ yak_ 1 yrs. old_ rumen_ Bacteria_Firmicutes_Clostridia_Christensenellales_Christensenellaceae_Christensenellaceae R-7 group':0.04350,
('UncR2690_ uncultured rumen bacterium_ Bos taurus Hereford x Angus hybrid _HEAN__ rumen contents_ Bacteria_Firmicutes_Clostridia_Christensenellales_Christensenellaceae_Christensenellaceae R-7 group':0.05964,
('UncR3175_ uncultured rumen bacterium_ Bos taurus Hereford x Angus hybrid _HEAN__ rumen contents_ Bacteria_Firmicutes_Clostridia_Christensenellales_Christensenellaceae_Christensenellaceae R-7 group':0.02093,
(('Unc00ka0_ uncultured bacterium_ Elephas maximus_ Asiatic elephant feces_ Bacteria_Firmicutes_Clostridia_Christensenellales_Christensenellaceae_Christensenellaceae R-7 group':0.13912,
'UncR3941_ uncultured rumen bacterium_ yak_ 4 yrs. old_ rumen_ Bacteria_Firmicutes_Clostridia_Christensenellales_Christensenellaceae_Christensenellaceae R-7 group':0.07285
):0.00000,
('UncR3121_ uncultured rumen bacterium_ yak_ 4 yrs. old_ rumen_ Bacteria_Firmicutes_Clostridia_Christensenellales_Christensenellaceae_Christensenellaceae R-7 group':0.04224,
('Unc63085_ uncultured bacterium_ Opisthocomus hoazin_ adult hoatzin crop_ Bacteria_Firmicutes_Clostridia_Christensenellales_Christensenellaceae_Christensenellaceae R-7 group':0.17195,
'UncR5757_ uncultured rumen bacterium_ rumen_ Bacteria_Firmicutes_Clostridia_Christensenellales_Christensenellaceae_Christensenellaceae R-7 group':0.06317
)96:0.07813
):0.00000
)100:0.03652
)97:0.02236
)100:0.01592
)99:0.02422
)97:0.01359
):0.00000
):0.00000
):0.00000,
(('UncRu329_ uncultured rumen bacterium_ PCR-derived sequence from rumen_ Bacteria_Firmicutes_Clostridia_Christensenellales_Christensenellaceae_Christensenellaceae R-7 group':0.05872,
(('UncCl390_ uncultured Clostridiales bacterium_ sheep rumen_ Bacteria_Firmicutes_Clostridia_Christensenellales_Christensenellaceae_Christensenellaceae R-7 group':0.02954,
('Unc75910_ uncultured bacterium_ Hydrochaeris hydrochaeris_ capybara feces_ Bacteria_Firmicutes_Clostridia_Christensenellales_Christensenellaceae_Christensenellaceae R-7 group':0.03827,
('Unc00cde_ uncultured bacterium_ bovine_ rumen fluid fiber adherent microbiome from steer 8_ 6 week sample_ 1 hour after _ Bacteria_Firmicutes_Clostridia_Christensenellales_Christensenellaceae_Christensenellaceae R-7 group':0.03374,
('UncR2127_ uncultured rumen bacterium_ Bos taurus_ rumen tissue from HEAN _Hereford x Angus_ crossbred beef cattle_ Bacteria_Firmicutes_Clostridia_Christensenellales_Christensenellaceae_Christensenellaceae R-7 group':0.04110,
'UniRum87_ unidentified rumen bacterium RC6_ Bos taurus_ Bacteria_Firmicutes_Clostridia_Christensenellales_Christensenellaceae_Christensenellaceae R-7 group':0.04063
):0.00000
)93:0.01647
)75:0.00574
)81:0.00523,
(('Unc00lsg_ uncultured bacterium_ bovine_ rumen fluid fiber adherent microbiome from steer 64_ 6 week sample_ 1 hour after_ Bacteria_Firmicutes_Clostridia_Christensenellales_Christensenellaceae_Christensenellaceae R-7 group':0.02855,
('Unc54787_ uncultured bacterium_ Thompson_s gazelle _Gazella rufifrons__ herbivore gastrointestinal tract_ Bacteria_Firmicutes_Clostridia_Christensenellales_Christensenellaceae_Christensenellaceae R-7 group':0.03380,
'Unc59184_ uncultured bacterium_ Gazella granti_ gastrointestinal tract of Grant_s gazelle_ Bacteria_Firmicutes_Clostridia_Christensenellales_Christensenellaceae_Christensenellaceae R-7 group':0.02748
)92:0.01888
)83:0.00871,
('UncR3493_ uncultured rumen bacterium_ yak_ 1 yrs. old_ rumen_ Bacteria_Firmicutes_Clostridia_Christensenellales_Christensenellaceae_Christensenellaceae R-7 group':0.04130,
(('Unc00bxl_ uncultured bacterium_ Okapia johnstoni_ Okapi feces_ Bacteria_Firmicutes_Clostridia_Christensenellales_Christensenellaceae_Christensenellaceae R-7 group':0.07589,
'Unc57725_ uncultured bacterium_ Gazella granti_ gastrointestinal tract of Grant_s gazelle_ Bacteria_Firmicutes_Clostridia_Christensenellales_Christensenellaceae_Christensenellaceae R-7 group':0.03213
)61:0.00652,
('UncR1921_ uncultured rumen bacterium_ sheep fed a hay diet_ adherent fraction of rumen content_ Bacteria_Firmicutes_Clostridia_Christensenellales_Christensenellaceae_Christensenellaceae R-7 group':0.03756,
'UncRu125_ uncultured rumen bacterium_ PCR-derived sequence from rumen_ Bacteria_Firmicutes_Clostridia_Christensenellales_Christensenellaceae_Christensenellaceae R-7 group':0.02340
)96:0.01400
):0.00000
)90:0.01271
)70:0.00586
)69:0.00503
)88:0.00663,
(('Unc00l0w_ uncultured bacterium_ bovine_ rumen fluid fiber adherent microbiome from steer 71_ 6 week sample_ 1 hour after_ Bacteria_Firmicutes_Clostridia_Christensenellales_Christensenellaceae_Christensenellaceae R-7 group':0.03710,
(('UncRum98_ uncultured rumen bacterium_ PCR-derived sequence from rumen_ Bacteria_Firmicutes_Clostridia_Christensenellales_Christensenellaceae_Christensenellaceae R-7 group':0.03991,
('UncRu332_ uncultured rumen bacterium_ PCR-derived sequence from rumen_ Bacteria_Firmicutes_Clostridia_Christensenellales_Christensenellaceae_Christensenellaceae R-7 group':0.04169,
('UncR1638_ uncultured rumen bacterium_ Bubalus bubalis_ rumen fluid_ Bacteria_Firmicutes_Clostridia_Christensenellales_Christensenellaceae_Christensenellaceae R-7 group':0.03288,
('UncR3635_ uncultured rumen bacterium_ yak_ 1 yrs. old_ rumen_ Bacteria_Firmicutes_Clostridia_Christensenellales_Christensenellaceae_Christensenellaceae R-7 group':0.01782,
'UncR4370_ uncultured rumen bacterium_ yak_ 4 yrs. old_ rumen_ Bacteria_Firmicutes_Clostridia_Christensenellales_Christensenellaceae_Christensenellaceae R-7 group':0.05700
)89:0.02576
):0.00000
):0.00000
):0.00000,
(('UncR3319_ uncultured rumen bacterium_ rumen particulate phase of fistulated Holstein heifer_ Bacteria_Firmicutes_Clostridia_Christensenellales_Christensenellaceae_Christensenellaceae R-7 group':0.04373,
'UncR4669_ uncultured rumen bacterium_ Ovibos moschatus_ rumen_ Bacteria_Firmicutes_Clostridia_Christensenellales_Christensenellaceae_Christensenellaceae R-7 group':0.04160
)68:0.00232,
('UncRu254_ uncultured rumen bacterium_ rumen contents from Holstein heifer _Bos taurus__ Bacteria_Firmicutes_Clostridia_Christensenellales_Christensenellaceae_Christensenellaceae R-7 group':0.03349,
('Unc00c8o_ uncultured bacterium_ bovine_ rumen fluid fiber adherent microbiome from steer 8_ 6 week sample_ 1 hour after _ Bacteria_Firmicutes_Clostridia_Christensenellales_Christensenellaceae_Christensenellaceae R-7 group':0.03187,
('Unc00o1l_ uncultured bacterium_ bovine_ rumen fluid fiber adherent microbiome from steer 64_ 6 week sample_ 1 hour after_ Bacteria_Firmicutes_Clostridia_Christensenellales_Christensenellaceae_Christensenellaceae R-7 group':0.02771,
'UncB4043_ uncultured bacterium_ sheep rumen_ Bacteria_Firmicutes_Clostridia_Christensenellales_Christensenellaceae_Christensenellaceae R-7 group':0.03693
)72:0.01165
)87:0.00855
)79:0.01024
)75:0.00800
):0.00000
):0.00000,
(('Unc22536_ uncultured bacterium_ Swamp buffalo rumen_ Bacteria_Firmicutes_Clostridia_Christensenellales_Christensenellaceae_Christensenellaceae R-7 group':0.03593,
(('Unc16142_ uncultured bacterium_ goat_ rumen_ Bacteria_Firmicutes_Clostridia_Christensenellales_Christensenellaceae_Christensenellaceae R-7 group':0.05720,
'Unc17185_ uncultured bacterium_ goat_ rumen_ Bacteria_Firmicutes_Clostridia_Christensenellales_Christensenellaceae_Christensenellaceae R-7 group':0.09286
):0.00000,
('Unc16520_ uncultured bacterium_ goat_ rumen_ Bacteria_Firmicutes_Clostridia_Christensenellales_Christensenellaceae_Christensenellaceae R-7 group':0.01011,
('UncR3357_ uncultured rumen bacterium_ Bos grunniens _yak__ rumen fluid_ Bacteria_Firmicutes_Clostridia_Christensenellales_Christensenellaceae_Christensenellaceae R-7 group':0.03995,
'UncR3516_ uncultured rumen bacterium_ yak_ 4 yrs. old_ rumen_ Bacteria_Firmicutes_Clostridia_Christensenellales_Christensenellaceae_Christensenellaceae R-7 group':0.03879
)87:0.01637
)80:0.00981
):0.00000
):0.00000,
((('Unc57722_ uncultured bacterium_ Gazella granti_ gastrointestinal tract of Grant_s gazelle_ Bacteria_Firmicutes_Clostridia_Christensenellales_Christensenellaceae_Christensenellaceae R-7 group':0.02849,
'Unc78869_ uncultured bacterium_ Hydrochaeris hydrochaeris_ capybara feces_ Bacteria_Firmicutes_Clostridia_Christensenellales_Christensenellaceae_Christensenellaceae R-7 group':0.04474
)70:0.00651,
(('Unc00s88_ uncultured bacterium_ Bos taurus_ rumen of Holstein calves_ Bacteria_Firmicutes_Clostridia_Christensenellales_Christensenellaceae_Christensenellaceae R-7 group':0.04994,
'UncChri6_ uncultured Christensenella sp._ crossbred cattle_ rumen digesta_ Bacteria_Firmicutes_Clostridia_Christensenellales_Christensenellaceae_Christensenellaceae R-7 group':0.00417
)87:0.01231,
(('UncR4126_ uncultured rumen bacterium_ rumen particulate phase of fistulated Holstein heifer_ Bacteria_Firmicutes_Clostridia_Christensenellales_Christensenellaceae_Christensenellaceae R-7 group':0.04612,
'UncRu150_ uncultured rumen bacterium_ PCR-derived sequence from rumen_ Bacteria_Firmicutes_Clostridia_Christensenellales_Christensenellaceae_Christensenellaceae R-7 group':0.00991
)100:0.01340,
('UncRu195_ uncultured rumen bacterium_ PCR-derived sequence from rumen_ Bacteria_Firmicutes_Clostridia_Christensenellales_Christensenellaceae_Christensenellaceae R-7 group':0.01156,
'UncRu339_ uncultured rumen bacterium_ PCR-derived sequence from rumen_ Bacteria_Firmicutes_Clostridia_Christensenellales_Christensenellaceae_Christensenellaceae R-7 group':0.02771
)100:0.02256
)95:0.01585
)82:0.01217
)86:0.01901,
('UncR2638_ uncultured rumen bacterium_ Bos taurus Hereford x Angus hybrid _HEAN__ rumen contents_ Bacteria_Firmicutes_Clostridia_Christensenellales_Christensenellaceae_Christensenellaceae R-7 group':0.02580,
('UncRu183_ uncultured rumen bacterium_ PCR-derived sequence from rumen_ Bacteria_Firmicutes_Clostridia_Christensenellales_Christensenellaceae_Christensenellaceae R-7 group':0.02862,
(('Unc70857_ uncultured bacterium_ Opisthocomus hoazin_ adult hoatzin crop_ Bacteria_Firmicutes_Clostridia_Christensenellales_Christensenellaceae_Christensenellaceae R-7 group':0.15369,
('UncR2262_ uncultured rumen bacterium_ Bos taurus Hereford x Angus hybrid _HEAN__ rumen contents_ Bacteria_Firmicutes_Clostridia_Christensenellales_Christensenellaceae_Christensenellaceae R-7 group':0.00000,
'UncR3664_ uncultured rumen bacterium_ Bos taurus Hereford x Angus hybrid _HEAN__ rumen contents_ Bacteria_Firmicutes_Clostridia_Christensenellales_Christensenellaceae_Christensenellaceae R-7 group':0.05291
)100:0.10819
)98:0.01166,
(('UncR2365_ uncultured rumen bacterium_ Bos taurus Hereford x Angus hybrid _HEAN__ rumen epithelium_ Bacteria_Firmicutes_Clostridia_Christensenellales_Christensenellaceae_Christensenellaceae R-7 group':0.03881,
'UncR3667_ uncultured rumen bacterium_ Bos taurus Hereford x Angus hybrid _HEAN__ rumen contents_ Bacteria_Firmicutes_Clostridia_Christensenellales_Christensenellaceae_Christensenellaceae R-7 group':0.13733
)100:0.06683,
('UncR4416_ uncultured rumen bacterium_ yak_ 4 yrs. old_ rumen_ Bacteria_Firmicutes_Clostridia_Christensenellales_Christensenellaceae_Christensenellaceae R-7 group':0.16109,
('UncR2516_ uncultured rumen bacterium_ Bos taurus Hereford x Angus hybrid _HEAN__ rumen contents_ Bacteria_Firmicutes_Clostridia_Christensenellales_Christensenellaceae_Christensenellaceae R-7 group':0.03467,
('UncR2147_ uncultured rumen bacterium_ cow rumen_ Bacteria_Firmicutes_Clostridia_Christensenellales_Christensenellaceae_Christensenellaceae R-7 group':0.09467,
((('Unc54975_ uncultured bacterium_ Camelus dromedarius _dromedary camel__ rumen_ Bacteria_Firmicutes_Clostridia_Christensenellales_Christensenellaceae_Christensenellaceae R-7 group':0.04889,
('Unc00by9_ uncultured bacterium_ bovine_ rumen fluid pooled liquid phase microbiome from steers 8_ 64_ and 71_ 6 week sam_ Bacteria_Firmicutes_Clostridia_Christensenellales_Christensenellaceae_Christensenellaceae R-7 group':0.04815,
('Unc61075_ uncultured bacterium_ Thompson_s gazelle _Gazella rufifrons__ herbivore gastrointestinal tract_ Bacteria_Firmicutes_Clostridia_Christensenellales_Christensenellaceae_Christensenellaceae R-7 group':0.02018,
('UncR2333_ uncultured rumen bacterium_ Bos taurus Hereford x Angus hybrid _HEAN__ rumen contents_ Bacteria_Firmicutes_Clostridia_Christensenellales_Christensenellaceae_Christensenellaceae R-7 group':0.12645,
('UncR2569_ uncultured rumen bacterium_ Bos taurus Hereford x Angus hybrid _HEAN__ rumen contents_ Bacteria_Firmicutes_Clostridia_Christensenellales_Christensenellaceae_Christensenellaceae R-7 group':0.04499,
'UncR3074_ uncultured rumen bacterium_ Bos taurus Hereford x Angus hybrid _HEAN__ rumen epithelium_ Bacteria_Firmicutes_Clostridia_Christensenellales_Christensenellaceae_Christensenellaceae R-7 group':0.22477
)81:0.01063
):0.00000
):0.00000
)73:0.00604
)96:0.02611,
(('L2QMe274_ metagenome_ unknown_ Bacteria_Firmicutes_Clostridia_Christensenellales_Christensenellaceae_Christensenellaceae R-7 group':0.00655,
'Unc0096n_ uncultured bacterium_ Colobus angolensis_ Angola Colobus feces_ Bacteria_Firmicutes_Clostridia_Christensenellales_Christensenellaceae_Christensenellaceae R-7 group':0.06095
)100:0.03285,
(('Unc00dvf_ uncultured bacterium_ Okapia johnstoni_ okapi feces_ Bacteria_Firmicutes_Clostridia_Christensenellales_Christensenellaceae_Christensenellaceae R-7 group':0.05374,
('Unc00d84_ uncultured bacterium_ Ovis canadensis_ bighorn sheep feces_ Bacteria_Firmicutes_Clostridia_Christensenellales_Christensenellaceae_Christensenellaceae R-7 group':0.23737,
'Unc99374_ uncultured bacterium_ Ovis ammon_ argali sheep feces_ Bacteria_Firmicutes_Clostridia_Christensenellales_Christensenellaceae_Christensenellaceae R-7 group':0.03005
)76:0.00584
)94:0.03832,
('Unc01psb_ uncultured bacterium_ anaerobic fermentation reactor with the mixture of waste activated sludge and ca_ Bacteria_Firmicutes_Clostridia_Christensenellales_Christensenellaceae_Christensenellaceae R-7 group':0.04196,
('Unc01wgs_ uncultured bacterium_ anaerobic fermentation reactor with the mixture of waste activated sludge and ca_ Bacteria_Firmicutes_Clostridia_Christensenellales_Christensenellaceae_Christensenellaceae R-7 group':0.09200,
('UncR4358_ uncultured rumen bacterium_ yak_ 4 yrs. old_ rumen_ Bacteria_Firmicutes_Clostridia_Christensenellales_Christensenellaceae_Christensenellaceae R-7 group':0.08144,
('Unc31460_ uncultured bacterium_ polluted aquifer_ water from a monitoring well in the contaminated zone_ Bacteria_Firmicutes_Clostridia_Christensenellales_Christensenellaceae_Christensenellaceae R-7 group':0.20610,
'Unc50654_ uncultured bacterium_ biochemical reactor 20-30cm core_ Bacteria_Firmicutes_Clostridia_Christensenellales_Christensenellaceae_Christensenellaceae R-7 group':0.01553
)100:0.09853
)73:0.02233
)80:0.03224
)89:0.03169
)77:0.02890
)75:0.01290
)100:0.04038,
(((('Unc01fuq_ uncultured bacterium_ Homo sapiens_ pooled stool from elderly group_ Bacteria_Firmicutes_Clostridia_Christensenellales_Christensenellaceae_Christensenellaceae R-7 group':0.10107,
'UncB2558_ uncultured bacterium_ Homo sapiens_ BC13M1_ male_ 13 years old_ sample B_ human stool_ Bacteria_Firmicutes_Clostridia_Christensenellales_Christensenellaceae_Christensenellaceae R-7 group':0.00147
)100:0.06891,
('UncB2976_ uncultured bacterium_ Homo sapiens_ BC13F5_ female_ 13 years old_ sample_ human stool_ Bacteria_Firmicutes_Clostridia_Christensenellales_Christensenellaceae_Christensenellaceae R-7 group':0.08179,
('UncB2934_ uncultured bacterium_ Homo sapiens_ BC13F2_ female_ 13 years old_ sample_ human stool_ Bacteria_Firmicutes_Clostridia_Christensenellales_Christensenellaceae_Christensenellaceae R-7 group':0.03663,
('Unc00cj8_ uncultured bacterium_ bovine_ rumen fluid fiber adherent microbiome from steer 64_ 6 week sample_ 1 hour after_ Bacteria_Firmicutes_Clostridia_Christensenellales_Christensenellaceae_Christensenellaceae R-7 group':0.03018,
(('Unc79981_ uncultured bacterium_ Equus equus_ domesticated horse feces_ Bacteria_Firmicutes_Clostridia_Christensenellales_Christensenellaceae_Christensenellaceae R-7 group':0.02888,
('Unc007jp_ uncultured bacterium_ Ovis ammon_ Argali sheep feces_ Bacteria_Firmicutes_Clostridia_Christensenellales_Christensenellaceae_Christensenellaceae R-7 group':0.09631,
'Unc66032_ uncultured bacterium_ Ovis ammon_ argali sheep feces_ Bacteria_Firmicutes_Clostridia_Christensenellales_Christensenellaceae_Christensenellaceae R-7 group':0.09013
)100:0.08858
)83:0.01078,
('Unc65650_ uncultured bacterium_ Equus equus_ domesticated horse feces_ Bacteria_Firmicutes_Clostridia_Christensenellales_Christensenellaceae_Christensenellaceae R-7 group':0.05461,
('Unc65511_ uncultured bacterium_ Equus equus_ domesticated horse feces_ Bacteria_Firmicutes_Clostridia_Christensenellales_Christensenellaceae_Christensenellaceae R-7 group':0.05344,
('Unc92885_ uncultured bacterium_ Equus equus_ domesticated horse feces_ Bacteria_Firmicutes_Clostridia_Christensenellales_Christensenellaceae_Christensenellaceae R-7 group':0.00077,
('Unc00aua_ uncultured bacterium_ Equus grevyi_ Grevy_s Zebra feces_ Bacteria_Firmicutes_Clostridia_Christensenellales_Christensenellaceae_Christensenellaceae R-7 group':0.15040,
'Unc95598_ uncultured bacterium_ Equus equus_ domesticated horse feces_ Bacteria_Firmicutes_Clostridia_Christensenellales_Christensenellaceae_Christensenellaceae R-7 group':0.05224
)99:0.06151
)98:0.02477
)93:0.01549
)78:0.00873
)88:0.03687
)87:0.02085
)61:0.01073
):0.00000
):0.00000,
('Unc005qs_ uncultured bacterium_ Papio hamadryas_ Hamadryas Baboon feces_ Bacteria_Firmicutes_Clostridia_Christensenellales_Christensenellaceae_Christensenellaceae R-7 group':0.06582,
('Unc25644_ uncultured bacterium_ Thai native cattle rumen_ Bacteria_Firmicutes_Clostridia_Christensenellales_Christensenellaceae_Christensenellaceae R-7 group':0.09214,
((('Unc00l12_ uncultured bacterium_ bovine_ rumen fluid fiber adherent microbiome from steer 71_ 6 week sample_ 1 hour after_ Bacteria_Firmicutes_Clostridia_Christensenellales_Christensenellaceae_Christensenellaceae R-7 group':0.03747,
('UncR3034_ uncultured rumen bacterium_ Bos taurus Hereford x Angus hybrid _HEAN__ rumen epithelium_ Bacteria_Firmicutes_Clostridia_Christensenellales_Christensenellaceae_Christensenellaceae R-7 group':0.16053,
'UncRu309_ uncultured rumen bacterium_ PCR-derived sequence from rumen_ Bacteria_Firmicutes_Clostridia_Christensenellales_Christensenellaceae_Christensenellaceae R-7 group':0.02720
)78:0.01253
)99:0.03011,
('Unc00596_ uncultured bacterium_ food waste digestion_ Bacteria_Firmicutes_Clostridia_Christensenellales_Christensenellaceae_Christensenellaceae R-7 group':0.07755,
('UncR2621_ uncultured rumen bacterium_ Bos taurus Hereford x Angus hybrid _HEAN__ rumen contents_ Bacteria_Firmicutes_Clostridia_Christensenellales_Christensenellaceae_Christensenellaceae R-7 group':0.10813,
('UncRum51_ uncultured rumen bacterium 4C0d-15_ Bacteria_Firmicutes_Clostridia_Christensenellales_Christensenellaceae_Christensenellaceae R-7 group':0.03345,
('Unc00kov_ uncultured bacterium_ bovine_ rumen fluid fiber adherent microbiome from steer 8_ 6 week sample_ 1 hour after _ Bacteria_Firmicutes_Clostridia_Christensenellales_Christensenellaceae_Christensenellaceae R-7 group':0.03036,
'Unc61116_ uncultured bacterium_ Gazella granti_ gastrointestinal tract of Grant_s gazelle_ Bacteria_Firmicutes_Clostridia_Christensenellales_Christensenellaceae_Christensenellaceae R-7 group':0.04519
):0.00000
):0.00000
)100:0.04740
)85:0.01553
)100:0.03879,
('Unc39564_ uncultured bacterium_ Bactrian camel_ rumen_ Bacteria_Firmicutes_Clostridia_Christensenellales_Christensenellaceae_Christensenellaceae R-7 group':0.07394,
(('UncR2916_ uncultured rumen bacterium_ yak_ 4 yrs. old_ rumen_ Bacteria_Firmicutes_Clostridia_Christensenellales_Christensenellaceae_Christensenellaceae R-7 group':0.05266,
'UncR5063_ uncultured rumen bacterium_ Ovibos moschatus_ rumen_ Bacteria_Firmicutes_Clostridia_Christensenellales_Christensenellaceae_Christensenellaceae R-7 group':0.05079
)77:0.02290,
('UncR4378_ uncultured rumen bacterium_ yak_ 4 yrs. old_ rumen_ Bacteria_Firmicutes_Clostridia_Christensenellales_Christensenellaceae_Christensenellaceae R-7 group':0.06225,
('Unc00kyn_ uncultured bacterium_ bovine_ rumen fluid pooled liquid phase microbiome from steers 8_ 64_ and 71_ 6 week sam_ Bacteria_Firmicutes_Clostridia_Christensenellales_Christensenellaceae_Christensenellaceae R-7 group':0.08380,
('UncR5746_ uncultured rumen bacterium_ rumen_ Bacteria_Firmicutes_Clostridia_Christensenellales_Christensenellaceae_Christensenellaceae R-7 group':0.06199,
('Unc00d4j_ uncultured bacterium_ bovine_ rumen fluid fiber adherent microbiome from steer 71_ 6 week sample_ 1 hour after_ Bacteria_Firmicutes_Clostridia_Christensenellales_Christensenellaceae_Christensenellaceae R-7 group':0.04033,
'UncR3369_ uncultured rumen bacterium_ rumen particulate phase of fistulated Holstein heifer_ Bacteria_Firmicutes_Clostridia_Christensenellales_Christensenellaceae_Christensenellaceae R-7 group':0.04738
):0.00000
)83:0.01828
)93:0.03805
)100:0.05450
)61:0.01110
)100:0.03863
)85:0.02147
)87:0.02022
):0.00000
)98:0.02392,
('Unc95307_ uncultured bacterium_ Bos taurus_ cecum mucosa_ Bacteria_Firmicutes_Clostridia_Christensenellales_Christensenellaceae_Christensenellaceae R-7 group':0.06845,
(('Unc94608_ uncultured bacterium_ Bovine reproductive tract_ Bacteria_Firmicutes_Clostridia_Christensenellales_Christensenellaceae_Christensenellaceae R-7 group':0.04084,
'UncCl700_ uncultured Clostridiales bacterium_ uterus_ Bacteria_Firmicutes_Clostridia_Christensenellales_Christensenellaceae_Christensenellaceae R-7 group':0.02901
)100:0.07378,
(('UncR5767_ uncultured rumen bacterium_ rumen_ Bacteria_Firmicutes_Clostridia_Christensenellales_Christensenellaceae_Christensenellaceae R-7 group':0.03677,
('Unc01dg8_ uncultured bacterium_ rumen_ Bacteria_Firmicutes_Clostridia_Christensenellales_Christensenellaceae_Christensenellaceae R-7 group':0.08764,
'Unc01kp8_ uncultured bacterium_ Lama glama_ forestomach content_ Bacteria_Firmicutes_Clostridia_Christensenellales_Christensenellaceae_Christensenellaceae R-7 group':0.09940
)95:0.02214
)62:0.02021,
((('Unc00vzi_ uncultured bacterium_ Bos taurus_ rumen of Holstein calves_ Bacteria_Firmicutes_Clostridia_Christensenellales_Christensenellaceae_Christensenellaceae R-7 group':0.09247,
'Unc24711_ uncultured bacterium_ cattle rumen_ Bacteria_Firmicutes_Clostridia_Christensenellales_Christensenellaceae_Christensenellaceae R-7 group':0.00079
)100:0.04648,
('UncR4403_ uncultured rumen bacterium_ yak_ 4 yrs. old_ rumen_ Bacteria_Firmicutes_Clostridia_Christensenellales_Christensenellaceae_Christensenellaceae R-7 group':0.03197,
(('UncR1245_ uncultured rumen bacterium_ Bos grunniens _yak__ Bacteria_Firmicutes_Clostridia_Christensenellales_Christensenellaceae_Christensenellaceae R-7 group':0.05944,
('Unc00cr3_ uncultured bacterium_ bovine_ rumen fluid fiber adherent microbiome from steer 64_ 6 week sample_ 1 hour after_ Bacteria_Firmicutes_Clostridia_Christensenellales_Christensenellaceae_Christensenellaceae R-7 group':0.04577,
'Unc23672_ uncultured bacterium_ Thai native cattle rumen_ Bacteria_Firmicutes_Clostridia_Christensenellales_Christensenellaceae_Christensenellaceae R-7 group':0.01861
)78:0.00838
):0.00000,
('UncR5445_ uncultured rumen bacterium_ rumen_ Bacteria_Firmicutes_Clostridia_Christensenellales_Christensenellaceae_Christensenellaceae R-7 group':0.06290,
('Unc00utz_ uncultured bacterium_ bovine_ rumen fluid fiber adherent microbiome from steer 71_ 6 week sample_ 1 hour after_ Bacteria_Firmicutes_Clostridia_Christensenellales_Christensenellaceae_Christensenellaceae R-7 group':0.02844,
'UncR4611_ uncultured rumen bacterium_ Ovibos moschatus_ rumen_ Bacteria_Firmicutes_Clostridia_Christensenellales_Christensenellaceae_Christensenellaceae R-7 group':0.04998
)63:0.00910
):0.00000
)63:0.00462
)99:0.01870
):0.00000,
((('Unc00w7o_ uncultured bacterium_ bovine_ rumen fluid fiber adherent microbiome from steer 8_ 6 week sample_ 1 hour after _ Bacteria_Firmicutes_Clostridia_Christensenellales_Christensenellaceae_Christensenellaceae R-7 group':0.01985,
'UncRu305_ uncultured rumen bacterium_ PCR-derived sequence from rumen_ Bacteria_Firmicutes_Clostridia_Christensenellales_Christensenellaceae_Christensenellaceae R-7 group':0.07510
)83:0.01429,
('UncRu203_ uncultured rumen bacterium_ PCR-derived sequence from rumen_ Bacteria_Firmicutes_Clostridia_Christensenellales_Christensenellaceae_Christensenellaceae R-7 group':0.03982,
('Unc17194_ uncultured bacterium_ goat_ rumen_ Bacteria_Firmicutes_Clostridia_Christensenellales_Christensenellaceae_Christensenellaceae R-7 group':0.05079,
('Unc26194_ uncultured bacterium_ cattle rumen_ Bacteria_Firmicutes_Clostridia_Christensenellales_Christensenellaceae_Christensenellaceae R-7 group':0.04168,
'Unc59135_ uncultured bacterium_ Thompson_s gazelle _Gazella rufifrons__ herbivore gastrointestinal tract_ Bacteria_Firmicutes_Clostridia_Christensenellales_Christensenellaceae_Christensenellaceae R-7 group':0.06275
)73:0.00341
)81:0.01155
)76:0.00449
)91:0.01245,
((('Unc24929_ uncultured bacterium_ Swamp buffalo rumen_ Bacteria_Firmicutes_Clostridia_Christensenellales_Christensenellaceae_Christensenellaceae R-7 group':0.04509,
'UncR4942_ uncultured rumen bacterium_ Bubalus bubalis_ rumen fluid_ Bacteria_Firmicutes_Clostridia_Christensenellales_Christensenellaceae_Christensenellaceae R-7 group':0.02233
)97:0.01791,
(('Unc23632_ uncultured bacterium_ cattle rumen_ Bacteria_Firmicutes_Clostridia_Christensenellales_Christensenellaceae_Christensenellaceae R-7 group':0.03552,
'Unc24961_ uncultured bacterium_ Thai native cattle rumen_ Bacteria_Firmicutes_Clostridia_Christensenellales_Christensenellaceae_Christensenellaceae R-7 group':0.04594
)81:0.01460,
(('Unc00cbn_ uncultured bacterium_ bovine_ rumen fluid fiber adherent microbiome from steer 8_ 6 week sample_ 1 hour after _ Bacteria_Firmicutes_Clostridia_Christensenellales_Christensenellaceae_Christensenellaceae R-7 group':0.03323,
('UncR1154_ uncultured rumen bacterium_ Bos grunniens _yak__ Bacteria_Firmicutes_Clostridia_Christensenellales_Christensenellaceae_Christensenellaceae R-7 group':0.00781,
'UncR1343_ uncultured rumen bacterium_ Bos grunniens _yak__ Bacteria_Firmicutes_Clostridia_Christensenellales_Christensenellaceae_Christensenellaceae R-7 group':0.07450
)100:0.02831
)99:0.02917,
('UncR1347_ uncultured rumen bacterium_ Bos grunniens _yak__ Bacteria_Firmicutes_Clostridia_Christensenellales_Christensenellaceae_Christensenellaceae R-7 group':0.12460,
(('Unc00kfc_ uncultured bacterium_ bovine_ rumen fluid fiber adherent microbiome from steer 8_ 6 week sample_ 1 hour after _ Bacteria_Firmicutes_Clostridia_Christensenellales_Christensenellaceae_Christensenellaceae R-7 group':0.06130,
'Unc54988_ uncultured bacterium_ Camelus dromedarius _dromedary camel__ rumen_ Bacteria_Firmicutes_Clostridia_Christensenellales_Christensenellaceae_Christensenellaceae R-7 group':0.03257
)69:0.02434,
(('UncR4099_ uncultured rumen bacterium_ rumen liquid phase of fistulated Holstein heifer_ Bacteria_Firmicutes_Clostridia_Christensenellales_Christensenellaceae_Christensenellaceae R-7 group':0.05315,
('Unc012fh_ uncultured bacterium_ Bos taurus_ rumen of Holstein calves_ Bacteria_Firmicutes_Clostridia_Christensenellales_Christensenellaceae_Christensenellaceae R-7 group':0.13902,
'UncR1311_ uncultured rumen bacterium_ Bos grunniens _yak__ Bacteria_Firmicutes_Clostridia_Christensenellales_Christensenellaceae_Christensenellaceae R-7 group':0.03402
)61:0.00819
):0.00000,
(('Unc00c0f_ uncultured bacterium_ bovine_ rumen fluid pooled liquid phase microbiome from steers 8_ 64_ and 71_ 6 week sam_ Bacteria_Firmicutes_Clostridia_Christensenellales_Christensenellaceae_Christensenellaceae R-7 group':0.01826,
'Unc00cjq_ uncultured bacterium_ bovine_ rumen fluid fiber adherent microbiome from steer 64_ 6 week sample_ 1 hour after_ Bacteria_Firmicutes_Clostridia_Christensenellales_Christensenellaceae_Christensenellaceae R-7 group':0.05829
)70:0.04812,
('Unc01kp1_ uncultured bacterium_ Lama glama_ forestomach content_ Bacteria_Firmicutes_Clostridia_Christensenellales_Christensenellaceae_Christensenellaceae R-7 group':0.02924,
('UncR2985_ uncultured rumen bacterium_ yak_ 4 yrs. old_ rumen_ Bacteria_Firmicutes_Clostridia_Christensenellales_Christensenellaceae_Christensenellaceae R-7 group':0.04522,
'UncR4934_ uncultured rumen bacterium_ Bubalus bubalis_ rumen fluid_ Bacteria_Firmicutes_Clostridia_Christensenellales_Christensenellaceae_Christensenellaceae R-7 group':0.03105
)98:0.04827
):0.00000
):0.00000
):0.00000
)70:0.00477
)68:0.00679
)74:0.01178
):0.00000
)89:0.01374,
('UncR4152_ uncultured rumen bacterium_ Bos grunniens _yak__ rumen fluid_ Bacteria_Firmicutes_Clostridia_Christensenellales_Christensenellaceae_Christensenellaceae R-7 group':0.01866,
(('UncR4606_ uncultured rumen bacterium_ Ovibos moschatus_ rumen_ Bacteria_Firmicutes_Clostridia_Christensenellales_Christensenellaceae_Christensenellaceae R-7 group':0.05473,
(('Unc00o18_ uncultured bacterium_ bovine_ rumen fluid fiber adherent microbiome from steer 64_ 6 week sample_ 1 hour after_ Bacteria_Firmicutes_Clostridia_Christensenellales_Christensenellaceae_Christensenellaceae R-7 group':0.04532,
'UncR4975_ uncultured rumen bacterium_ Bubalus bubalis_ rumen fluid_ Bacteria_Firmicutes_Clostridia_Christensenellales_Christensenellaceae_Christensenellaceae R-7 group':0.04390
):0.00000,
('UncR4575_ uncultured rumen bacterium_ Ovibos moschatus_ rumen_ Bacteria_Firmicutes_Clostridia_Christensenellales_Christensenellaceae_Christensenellaceae R-7 group':0.05975,
('UncB6146_ uncultured bacterium_ sheep rumen_ Bacteria_Firmicutes_Clostridia_Christensenellales_Christensenellaceae_Christensenellaceae R-7 group':0.10189,
('Unc00vvn_ uncultured bacterium_ bovine_ rumen fluid fiber adherent microbiome from steer 8_ 6 week sample_ 1 hour after _ Bacteria_Firmicutes_Clostridia_Christensenellales_Christensenellaceae_Christensenellaceae R-7 group':0.04731,
('UncR2965_ uncultured rumen bacterium_ yak_ 4 yrs. old_ rumen_ Bacteria_Firmicutes_Clostridia_Christensenellales_Christensenellaceae_Christensenellaceae R-7 group':0.06077,
('UncR4658_ uncultured rumen bacterium_ Rangifer tarandus tarandus _Norwegian reindeer__ reindeer on natural summer pasture_ Bacteria_Firmicutes_Clostridia_Christensenellales_Christensenellaceae_Christensenellaceae R-7 group':0.04305,
('UncCl548_ uncultured Clostridiales bacterium_ rumen_ Bacteria_Firmicutes_Clostridia_Christensenellales_Christensenellaceae_Christensenellaceae R-7 group':0.03763,
('Unc00c1l_ uncultured bacterium_ bovine_ rumen fluid fiber adherent microbiome from steer 8_ 6 week sample_ 1 hour after _ Bacteria_Firmicutes_Clostridia_Christensenellales_Christensenellaceae_Christensenellaceae R-7 group':0.06697,
'UncR5487_ uncultured rumen bacterium_ rumen_ Bacteria_Firmicutes_Clostridia_Christensenellales_Christensenellaceae_Christensenellaceae R-7 group':0.02360
)100:0.03229
):0.00000
)62:0.00886
)74:0.01021
)89:0.01168
)83:0.00871
)62:0.00656
)75:0.01340
)70:0.00576,
((('UncR3751_ uncultured rumen bacterium_ Bos grunniens _yak__ rumen fluid_ Bacteria_Firmicutes_Clostridia_Christensenellales_Christensenellaceae_Christensenellaceae R-7 group':0.04897,
('Unc61074_ uncultured bacterium_ African Zebu cattle _Bos indicus__ herbivore gastrointestinal tract_ Bacteria_Firmicutes_Clostridia_Christensenellales_Christensenellaceae_Christensenellaceae R-7 group':0.03733,
('Unc00cj3_ uncultured bacterium_ bovine_ rumen fluid fiber adherent microbiome from steer 64_ 6 week sample_ 1 hour after_ Bacteria_Firmicutes_Clostridia_Christensenellales_Christensenellaceae_Christensenellaceae R-7 group':0.05029,
'UncR3449_ uncultured rumen bacterium_ yak_ 4 yrs. old_ rumen_ Bacteria_Firmicutes_Clostridia_Christensenellales_Christensenellaceae_Christensenellaceae R-7 group':0.02285
)99:0.02932
)95:0.01535
)65:0.00476,
('UncR1879_ uncultured rumen bacterium_ goat_ rumen_ Bacteria_Firmicutes_Clostridia_Christensenellales_Christensenellaceae_Christensenellaceae R-7 group':0.03732,
('UncRu157_ uncultured rumen bacterium_ PCR-derived sequence from rumen_ Bacteria_Firmicutes_Clostridia_Christensenellales_Christensenellaceae_Christensenellaceae R-7 group':0.02950,
('Unc25814_ uncultured bacterium_ Budorcas taxicolor bedfordi_ rumen_ Bacteria_Firmicutes_Clostridia_Christensenellales_Christensenellaceae_Christensenellaceae R-7 group':0.05481,
('Unc00cby_ uncultured bacterium_ bovine_ rumen fluid fiber adherent microbiome from steer 8_ 6 week sample_ 1 hour after _ Bacteria_Firmicutes_Clostridia_Christensenellales_Christensenellaceae_Christensenellaceae R-7 group':0.03687,
'Unc98363_ uncultured bacterium_ Procavia capensis_ rock hyrax feces_ Bacteria_Firmicutes_Clostridia_Christensenellales_Christensenellaceae_Christensenellaceae R-7 group':0.07623
)89:0.01656
)98:0.01528
)97:0.01908
)77:0.00735
)91:0.00575,
(('Unc57712_ uncultured bacterium_ Thompson_s gazelle _Gazella rufifrons__ herbivore gastrointestinal tract_ Bacteria_Firmicutes_Clostridia_Christensenellales_Christensenellaceae_Christensenellaceae R-7 group':0.06500,
'UncR1152_ uncultured rumen bacterium_ Bos grunniens _yak__ Bacteria_Firmicutes_Clostridia_Christensenellales_Christensenellaceae_Christensenellaceae R-7 group':0.04058
)89:0.03568,
(('Unc20813_ uncultured bacterium_ cattle rumen_ Bacteria_Firmicutes_Clostridia_Christensenellales_Christensenellaceae_Christensenellaceae R-7 group':0.01414,
'UncR4910_ uncultured rumen bacterium_ Ovibos moschatus_ rumen_ Bacteria_Firmicutes_Clostridia_Christensenellales_Christensenellaceae_Christensenellaceae R-7 group':0.07404
):0.00000,
('UncB4691_ uncultured bacterium_ sheep rumen_ Bacteria_Firmicutes_Clostridia_Christensenellales_Christensenellaceae_Christensenellaceae R-7 group':0.05331,
('Unc54794_ uncultured bacterium_ Thompson_s gazelle _Gazella rufifrons__ herbivore gastrointestinal tract_ Bacteria_Firmicutes_Clostridia_Christensenellales_Christensenellaceae_Christensenellaceae R-7 group':0.07802,
('UncR3523_ uncultured rumen bacterium_ yak_ 4 yrs. old_ rumen_ Bacteria_Firmicutes_Clostridia_Christensenellales_Christensenellaceae_Christensenellaceae R-7 group':0.09017,
('UncR4255_ uncultured rumen bacterium_ Rangifer tarandus tarandus _Norwegian reindeer__ reindeer fed pelleted concentrates _RF-80__ Bacteria_Firmicutes_Clostridia_Christensenellales_Christensenellaceae_Christensenellaceae R-7 group':0.03273,
('UncR1306_ uncultured rumen bacterium_ Bos grunniens _yak__ Bacteria_Firmicutes_Clostridia_Christensenellales_Christensenellaceae_Christensenellaceae R-7 group':0.04271,
'UncR3815_ uncultured rumen bacterium_ rumen liquid phase of fistulated Holstein heifer_ Bacteria_Firmicutes_Clostridia_Christensenellales_Christensenellaceae_Christensenellaceae R-7 group':0.04414
)76:0.01825
)83:0.02300
):0.00000
):0.00000
):0.00000
)65:0.02876
)82:0.00432
)79:0.00393
)96:0.01911
):0.00000
):0.00000
):0.00000
):0.00000
)96:0.03687
)80:0.00827
)81:0.00808
)100:0.03275
)100:0.06665
):0.00000
)92:0.01556
)99:0.01092
)95:0.01346
)98:0.00864
)85:0.00382
)98:0.01512
):0.00000
):0.00000
)88:0.01895
):0.00000
):0.00000
):0.00000
):0.00000
)68:0.02172
):0.00000
):0.00000
):0.00000
):0.00000
):0.00000
)94:0.02003
):0.00000
):0.00000
):0.00000
):0.00000
)86:0.02959
)77:0.02087
)77:0.02095
)82:0.01071
)86:0.01671
)78:0.03777
):0.00000
):0.00000
):0.00000
)77:0.03736
):0.00000
)94:0.02204
)'100_Christensenellaceae R-7 group':0.05856
)67:0.00923
)72:0.01083
)86:0.03622
)100:0.11395
);
