# Supplementary material for: Wood fibers are a crucial microhabitat for cellulose- and xylan- degrading bacteria in the hindgut of the wood-feeding beetle Odontotaenius disjunctus
Source: Front Microbiol. 2023 Jun 28;14:1173696. doi: 10.3389/fmicb.2023.1173696 (PMC10338082; doi:10.3389/fmicb.2023.1173696)
Supplement: Supplementary file 8 [file Table_4.XLSX]

## Sheet: Supplementary Table 4
Supplementary Table 4. Relative abundance of bacterial genera differentially abundant between the fiber and fiber-free community across all samples. Abbreviations: LFC, log2fold change; LFCSE, log2fold Change standard error; padj, adjusted (corrected) p-value
					Luminal fluid			Fiber Free			Fiber			DESEQ2 statistics
Phylum	Class	Order	Family	Genus	ODBLF	ODCLF	ODDLF	ODBFF	ODCFF	ODDFF	ODBF	ODCF	ODDF	LFC	lfcSE	padj
Actinobacteriota	Actinobacteria	Corynebacteriales	Mycobacteriaceae	Mycobacterium	0.138013	0.194473	0.21643	0.0972366	0.14115	0.0878266	0.57401	0.558326	1.16998	2.52214	0.527497	7.35e-05
		Frankiales	Acidothermaceae	Acidothermus	0.134877	0.116057	0.200747	0.0533233	0.128603	0.06587	0.473636	0.279163	0.837489	2.48892	0.635377	0.00127043
			Frankiaceae	Jatrophihabitans	0.0313666	0.0501866	0.00940999	0.00313666	0.01882	0.00313666	0.0784166	0.17879	0.116057	3.10798	1.06113	0.0271626
		Micrococcales	Microbacteriaceae	Gryllotalpicola	0.257206	0.58342	0.266616	0.20702	0.36699	0.269753	0.984913	1.61538	1.20448	1.76268	0.413806	0.000383412
				uncultured	0.0501866	0.0345033	0.0627333	0.0125467	0.0219567	0.0125467	0.185063	0.0595966	0.144287	2.3048	0.846081	0.044275
		Propionibacteriales	Nocardioidaceae	Nocardioides	0.0690066	0.0439133	0.0784166	0.03764	0.0752799	0.01882	0.232113	0.241523	0.247796	1.97782	0.593411	0.00842877
	Coriobacteriia	Coriobacteriales	Coriobacteriales_Incertae_Sedis	Raoultibacter	0.646153	0.505003	0.410903	0.837489	0.41404	0.57401	3.27468	1.91964	1.84122	1.74203	0.440787	0.0012276
	Thermoleophilia	Solirubrobacterales	Solirubrobacteraceae	Conexibacter	0.147423	0.241523	0.297983	0.116057	0.134877	0.125467	0.718296	0.828079	1.23585	2.56623	0.411807	9.51e-08
Bacteroidota	Bacteroidia	Bacteroidales	Dysgonomonadaceae	Candidatus_Symbiothrix	1.32367	2.17685	1.29231	1.31113	2.21449	2.41523	0.558326	0.718296	1.17625	-1.58276	0.404854	0.00127043
			Paludibacteraceae	Paludibacter	0.51755	0.29171	1.27035	0.401493	0.238386	0.70575	0.22584	0.191337	0.31053	-1.3745	0.485294	0.0352604
			Tannerellaceae	Candidatus_Vestibaculum	2.7979	4.33801	3.30604	4.78341	6.87243	5.74951	2.40896	2.64734	4.01807	-1.25531	0.356074	0.00458437
Firmicutes	Bacilli	Erysipelotrichales	Erysipelotrichaceae	Turicibacter	1.31113	1.16057	2.33682	0.683793	0.715159	1.39895	3.56011	2.84495	4.58894	1.7973	0.379201	7.35e-05
		Lactobacillales	Leuconostocaceae	Fructobacillus	0.15056	0.06587	0.138013	0.0407766	0.0501866	0.05646	0.410903	0.439133	0.652426	3.29583	0.543509	1.37e-07
			Streptococcaceae	Lactococcus	4.12471	0.966093	1.30485	0.871993	1.33622	0.755936	11.6558	4.25959	3.7985	2.42263	0.524522	9.94e-05
		Mycoplasmatales	Mycoplasmataceae	Mycoplasma	0.608513	1.13234	0.304256	0.505003	1.65616	1.02255	0.429723	0.586556	0.476773	-1.45871	0.487849	0.0239393
	Clostridia	Eubacteriales	Eubacteriaceae	Acetobacterium	0.1882	0.163107	0.13174	0.156833	0.106647	0.16938	0.646153	0.379536	0.70575	1.89761	0.439524	0.000325199
		Lachnospirales	Lachnospiraceae	Tuzzerella	0	0.00940999	0.0156833	0.00627333	0	0.00627333	0.0407766	0.0156833	0.0156833	4.73532	1.76806	0.0476407
Planctomycetota	Planctomycetes	Isosphaerales	Isosphaeraceae	Aquisphaera	0.03764	0.0690066	0.0846899	0.01882	0.01882	0.00940999	0.26348	0.219567	0.241523	3.76778	0.809539	9.57e-05
				Paludisphaera	0.00627333	0.0156833	0.0313666	0	0.0219567	0.00940999	0.17879	0.0909633	0.307393	3.858	0.996224	0.00138626
Spirochaetota	Spirochaetia	Spirochaetales	Spirochaetaceae	Termite Treponema cluster	0.163107	0.119193	0.22584	0.21643	0.0846899	0.0627333	0.42345	0.483046	0.247796	1.48201	0.540458	0.0433603

## Sheet: Supplementary Table 5
Supplementary Table 5. Relative abundance of bacterial taxa in the Illumina-sequenced amplicon libraries of 16S rRNA genes from the luminal fluid, fiber-free fractions, and fiber fractions. Interactive spreadsheet; classification results can be displayed for different taxonomic levels (1, phylum; 2, class; 3, order; 4, family; 5, genus; 6, OTU defined at 97%)
						Luminal fluid			Fiber-free fraction			Fiber fraction
Phylum	Class	Order	Family	Genus	OTU	ODBLF	ODCLF	ODDLF	ODBFF	ODCFF	ODDFF	ODBF	ODCF	ODDF
Abditibacteriota	Abditibacteria	Abditibacteriales	Abditibacteriaceae	Abditibacterium	Taxon1	0	0	0	0	0	0	0.00627333	0.00940999	0.01882
				Abditibacterium		0	0	0	0	0	0	0.00627333	0.00940999	0.01882
			Abditibacteriaceae			0	0	0	0	0	0	0.00627333	0.00940999	0.01882
		Abditibacteriales				0	0	0	0	0	0	0.00627333	0.00940999	0.01882
	Abditibacteria					0	0	0	0	0	0	0.00627333	0.00940999	0.01882
Abditibacteriota						0	0	0	0	0	0	0.00627333	0.00940999	0.01882
Acidobacteriota	Acidobacteriae	Acidobacteriales	Acidobacteriaceae_(Subgroup_1)	Acidipila	Taxon3	0.0156833	0.0125467	0.0250933	0.01882	0.0627333	0.01882	0.0219567	0.05646	0.02823
				Acidipila		0.0156833	0.0125467	0.0250933	0.01882	0.0627333	0.01882	0.0219567	0.05646	0.02823
Acidobacteriota	Acidobacteriae	Acidobacteriales	Acidobacteriaceae_(Subgroup_1)	Bryocella	Taxon6	0	0.00313666	0.00940999	0	0	0	0.01882	0	0.00627333
				Bryocella		0	0.00313666	0.00940999	0	0	0	0.01882	0	0.00627333
Acidobacteriota	Acidobacteriae	Acidobacteriales	Acidobacteriaceae_(Subgroup_1)	Edaphobacter	Taxon7	0.00627333	0	0.00313666	0.0156833	0.01882	0	0	0.0125467	0.0125467
				Edaphobacter		0.00627333	0	0.00313666	0.0156833	0.01882	0	0	0.0125467	0.0125467
Acidobacteriota	Acidobacteriae	Acidobacteriales	Acidobacteriaceae_(Subgroup_1)	Granulicella	Taxon8	0.00940999	0.00940999	0.0125467	0	0.00940999	0.00313666	0.01882	0.0125467	0
				Granulicella		0.00940999	0.00940999	0.0125467	0	0.00940999	0.00313666	0.01882	0.0125467	0
Acidobacteriota	Acidobacteriae	Acidobacteriales	Acidobacteriaceae_(Subgroup_1)	Occallatibacter	Taxon9	0	0	0	0.00940999	0.00940999	0	0	0.00940999	0.00313666
				Occallatibacter		0	0	0	0.00940999	0.00940999	0	0	0.00940999	0.00313666
Acidobacteriota	Acidobacteriae	Acidobacteriales	Acidobacteriaceae_(Subgroup_1)	Terracidiphilus	Taxon10	0.00313666	0	0	0	0.00313666	0	0.00313666	0	0.00627333
				Terracidiphilus		0.00313666	0	0	0	0.00313666	0	0.00313666	0	0.00627333
			Acidobacteriaceae_(Subgroup_1)			0.0345033	0.0250933	0.0501866	0.0439133	0.10351	0.0219567	0.0627333	0.0909633	0.05646
Acidobacteriota	Acidobacteriae	Acidobacteriales	Koribacteraceae	Candidatus_Koribacter	Taxon11	0	0.00627333	0	0	0.0156833	0	0	0.00940999	0
				Candidatus_Koribacter		0	0.00627333	0	0	0.0156833	0	0	0.00940999	0
			Koribacteraceae			0	0.00627333	0	0	0.0156833	0	0	0.00940999	0
Acidobacteriota	Acidobacteriae	Acidobacteriales	uncultured	uncultured_ge	Taxon12	0.00313666	0.0156833	0.0156833	0	0.0219567	0	0.00313666	0.0250933	0
				uncultured_ge		0.00313666	0.0156833	0.0156833	0	0.0219567	0	0.00313666	0.0250933	0
			uncultured			0.00313666	0.0156833	0.0156833	0	0.0219567	0	0.00313666	0.0250933	0
		Acidobacteriales				0.03764	0.04705	0.06587	0.0439133	0.14115	0.0219567	0.06587	0.125467	0.05646
Acidobacteriota	Acidobacteriae	Bryobacterales	Bryobacteraceae	Bryobacter	Taxon13	0	0.00940999	0	0.00313666	0.0250933	0	0.0125467	0.0156833	0.0156833
				Bryobacter		0	0.00940999	0	0.00313666	0.0250933	0	0.0125467	0.0156833	0.0156833
			Bryobacteraceae			0	0.00940999	0	0.00313666	0.0250933	0	0.0125467	0.0156833	0.0156833
		Bryobacterales				0	0.00940999	0	0.00313666	0.0250933	0	0.0125467	0.0156833	0.0156833
Acidobacteriota	Acidobacteriae	Subgroup_2	Subgroup_2_fa	Subgroup_2_ge	Taxon15	0.00313666	0.0219567	0	0.0156833	0.0345033	0	0.00313666	0.0345033	0
				Subgroup_2_ge		0.00313666	0.0219567	0	0.0156833	0.0345033	0	0.00313666	0.0345033	0
			Subgroup_2_fa			0.00313666	0.0219567	0	0.0156833	0.0345033	0	0.00313666	0.0345033	0
		Subgroup_2				0.00313666	0.0219567	0	0.0156833	0.0345033	0	0.00313666	0.0345033	0
	Acidobacteriae					0.0407766	0.0784166	0.06587	0.0627333	0.200747	0.0219567	0.0815533	0.175653	0.0721433
Acidobacteriota	Blastocatellia	2022-11-24	11-24_fa	11-24_ge	Taxon16	0	0.00627333	0	0	0.0125467	0	0.0125467	0.00313666	0
				11-24_ge		0	0.00627333	0	0	0.0125467	0	0.0125467	0.00313666	0
			11-24_fa			0	0.00627333	0	0	0.0125467	0	0.0125467	0.00313666	0
		2023-11-24				0	0.00627333	0	0	0.0125467	0	0.0125467	0.00313666	0
	Blastocatellia					0	0.00627333	0	0	0.0125467	0	0.0125467	0.00313666	0
Acidobacteriota	Subgroup_18	Subgroup_18_or	Subgroup_18_fa	Subgroup_18_ge	Taxon17	13.8797	16.8564	16.9192	20.5389	9.50409	13.817	6.48976	6.62777	5.80597
				Subgroup_18_ge		13.8797	16.8564	16.9192	20.5389	9.50409	13.817	6.48976	6.62777	5.80597
			Subgroup_18_fa			13.8797	16.8564	16.9192	20.5389	9.50409	13.817	6.48976	6.62777	5.80597
		Subgroup_18_or				13.8797	16.8564	16.9192	20.5389	9.50409	13.817	6.48976	6.62777	5.80597
	Subgroup_18					13.8797	16.8564	16.9192	20.5389	9.50409	13.817	6.48976	6.62777	5.80597
Acidobacteriota						13.9205	16.9411	16.985	20.6016	9.71739	13.839	6.58386	6.80656	5.87811
Actinobacteriota	Acidimicrobiia	IMCC26256	IMCC26256_fa	IMCC26256_ge	Taxon21	0.100373	0.10351	0.203883	0.0721433	0.06587	0.0815533	0.294846	0.55519	0.862583
				IMCC26256_ge		0.100373	0.10351	0.203883	0.0721433	0.06587	0.0815533	0.294846	0.55519	0.862583
			IMCC26256_fa			0.100373	0.10351	0.203883	0.0721433	0.06587	0.0815533	0.294846	0.55519	0.862583
		IMCC26256				0.100373	0.10351	0.203883	0.0721433	0.06587	0.0815533	0.294846	0.55519	0.862583
Actinobacteriota	Acidimicrobiia	uncultured	uncultured_fa	uncultured_ge	Taxon27	0.01882	0.0125467	0.0784166	0.0627333	0.0595966	0.0627333	0.16938	0.128603	0.238386
				uncultured_ge		0.01882	0.0125467	0.0784166	0.0627333	0.0595966	0.0627333	0.16938	0.128603	0.238386
			uncultured_fa			0.01882	0.0125467	0.0784166	0.0627333	0.0595966	0.0627333	0.16938	0.128603	0.238386
		uncultured				0.01882	0.0125467	0.0784166	0.0627333	0.0595966	0.0627333	0.16938	0.128603	0.238386
	Acidimicrobiia					0.119193	0.116057	0.2823	0.134877	0.125467	0.144287	0.464226	0.683793	1.10097
Actinobacteriota	Actinobacteria	Actinomycetales	Actinomycetales_Incertae_Sedis	Candidatus_Ancillula	Taxon30	0.962956	0.222703	1.13547	1.17311	3.6103	1.39582	1.60597	1.82868	1.29231
				Candidatus_Ancillula		0.962956	0.222703	1.13547	1.17311	3.6103	1.39582	1.60597	1.82868	1.29231
			Actinomycetales_Incertae_Sedis			0.962956	0.222703	1.13547	1.17311	3.6103	1.39582	1.60597	1.82868	1.29231
		Actinomycetales				0.962956	0.222703	1.13547	1.17311	3.6103	1.39582	1.60597	1.82868	1.29231
Actinobacteriota	Actinobacteria	Catenulisporales	Actinospicaceae	Actinospica	Taxon31	0	0.0156833	0.01882	0.00313666	0.00313666	0.00313666	0.0250933	0.02823	0.05646
				Actinospica		0	0.0156833	0.01882	0.00313666	0.00313666	0.00313666	0.0250933	0.02823	0.05646
			Actinospicaceae			0	0.0156833	0.01882	0.00313666	0.00313666	0.00313666	0.0250933	0.02823	0.05646
		Catenulisporales				0	0.0156833	0.01882	0.00313666	0.00313666	0.00313666	0.0250933	0.02823	0.05646
Actinobacteriota	Actinobacteria	Corynebacteriales	Corynebacteriales_Incertae_Sedis	Tomitella	Taxon35	0	0.00313666	0	0.0125467	0.0345033	0	0	0.00627333	0
				Tomitella		0	0.00313666	0	0.0125467	0.0345033	0	0	0.00627333	0
			Corynebacteriales_Incertae_Sedis			0	0.00313666	0	0.0125467	0.0345033	0	0	0.00627333	0
Actinobacteriota	Actinobacteria	Corynebacteriales	Mycobacteriaceae	Mycobacterium	Taxon36	0.138013	0.194473	0.21643	0.0972366	0.14115	0.0878266	0.57401	0.558326	1.16998
				Mycobacterium		0.138013	0.194473	0.21643	0.0972366	0.14115	0.0878266	0.57401	0.558326	1.16998
			Mycobacteriaceae			0.138013	0.194473	0.21643	0.0972366	0.14115	0.0878266	0.57401	0.558326	1.16998
Actinobacteriota	Actinobacteria	Corynebacteriales	Nocardiaceae	Nocardia	Taxon39	0	0.0156833	0.0156833	0.00313666	0	0.00313666	0.01882	0.04705	0.0909633
				Nocardia		0	0.0156833	0.0156833	0.00313666	0	0.00313666	0.01882	0.04705	0.0909633
Actinobacteriota	Actinobacteria	Corynebacteriales	Nocardiaceae	Nocardiaceae_ge	Taxon40	0.0125467	0.00940999	0.0219567	0.00627333	0.00313666	0.0156833	0.0345033	0.0595966	0.0878266
				Nocardiaceae_ge		0.0125467	0.00940999	0.0219567	0.00627333	0.00313666	0.0156833	0.0345033	0.0595966	0.0878266
			Nocardiaceae			0.0125467	0.0250933	0.03764	0.00940999	0.00313666	0.01882	0.0533233	0.106647	0.17879
Actinobacteriota	Actinobacteria	Corynebacteriales	Segniliparaceae	Segniliparus	Taxon42	0.0156833	0.00313666	0	0	0.00313666	0	0.01882	0.0125467	0.0125467
				Segniliparus		0.0156833	0.00313666	0	0	0.00313666	0	0.01882	0.0125467	0.0125467
			Segniliparaceae			0.0156833	0.00313666	0	0	0.00313666	0	0.01882	0.0125467	0.0125467
		Corynebacteriales				0.166243	0.22584	0.25407	0.119193	0.181927	0.106647	0.646153	0.683793	1.36131
Actinobacteriota	Actinobacteria	Frankiales	Acidothermaceae	Acidothermus	Taxon43	0.134877	0.116057	0.200747	0.0533233	0.128603	0.06587	0.473636	0.279163	0.837489
				Acidothermus		0.134877	0.116057	0.200747	0.0533233	0.128603	0.06587	0.473636	0.279163	0.837489
			Acidothermaceae			0.134877	0.116057	0.200747	0.0533233	0.128603	0.06587	0.473636	0.279163	0.837489
Actinobacteriota	Actinobacteria	Frankiales	Frankiaceae	Frankia	Taxon45	0.00940999	0.03764	0	0	0.04705	0.00627333	0.0250933	0.02823	0
				Frankia		0.00940999	0.03764	0	0	0.04705	0.00627333	0.0250933	0.02823	0
Actinobacteriota	Actinobacteria	Frankiales	Frankiaceae	Jatrophihabitans	Taxon46	0.0313666	0.0501866	0.00940999	0.00313666	0.01882	0.00313666	0.0784166	0.17879	0.116057
				Jatrophihabitans		0.0313666	0.0501866	0.00940999	0.00313666	0.01882	0.00313666	0.0784166	0.17879	0.116057
			Frankiaceae			0.0407766	0.0878266	0.00940999	0.00313666	0.06587	0.00940999	0.10351	0.20702	0.116057
Actinobacteriota	Actinobacteria	Frankiales	Nakamurellaceae	Nakamurella	Taxon48	0.00313666	0.00627333	0	0	0.00940999	0	0.00940999	0.0125467	0.00940999
				Nakamurella		0.00313666	0.00627333	0	0	0.00940999	0	0.00940999	0.0125467	0.00940999
			Nakamurellaceae			0.00313666	0.00627333	0	0	0.00940999	0	0.00940999	0.0125467	0.00940999
Actinobacteriota	Actinobacteria	Frankiales	uncultured	uncultured_ge	Taxon49	0.0125467	0.00313666	0.0156833	0	0.0125467	0.00627333	0.0595966	0.0156833	0.05646
				uncultured_ge		0.0125467	0.00313666	0.0156833	0	0.0125467	0.00627333	0.0595966	0.0156833	0.05646
			uncultured			0.0125467	0.00313666	0.0156833	0	0.0125467	0.00627333	0.0595966	0.0156833	0.05646
		Frankiales				0.191337	0.213293	0.22584	0.05646	0.21643	0.0815533	0.646153	0.514413	1.01942
Actinobacteriota	Actinobacteria	Micrococcales	Cellulomonadaceae	Cellulomonas	Taxon52	0.03764	0.0407766	0.02823	0.02823	0	0.0219567	0.0313666	0.0156833	0.0250933
				Cellulomonas		0.03764	0.0407766	0.02823	0.02823	0	0.0219567	0.0313666	0.0156833	0.0250933
Actinobacteriota	Actinobacteria	Micrococcales	Cellulomonadaceae	Pseudactinotalea	Taxon53	0	0.00313666	0	0	0.00313666	0	0.01882	0.0156833	0.0219567
				Pseudactinotalea		0	0.00313666	0	0	0.00313666	0	0.01882	0.0156833	0.0219567
			Cellulomonadaceae			0.03764	0.0439133	0.02823	0.02823	0.00313666	0.0219567	0.0501866	0.0313666	0.04705
Actinobacteriota	Actinobacteria	Micrococcales	Microbacteriaceae	Agromyces	Taxon57	0	0.0156833	0	0	0.0250933	0	0	0.00940999	0
				Agromyces		0	0.0156833	0	0	0.0250933	0	0	0.00940999	0
Actinobacteriota	Actinobacteria	Micrococcales	Microbacteriaceae	Diaminobutyricimonas	Taxon58	0	0	0	0	0.00940999	0.00313666	0.01882	0.00313666	0.01882
				Diaminobutyricimonas		0	0	0	0	0.00940999	0.00313666	0.01882	0.00313666	0.01882
Actinobacteriota	Actinobacteria	Micrococcales	Microbacteriaceae	Gryllotalpicola	Taxon59	0.257206	0.58342	0.266616	0.20702	0.36699	0.269753	0.984913	1.61538	1.20448
				Gryllotalpicola		0.257206	0.58342	0.266616	0.20702	0.36699	0.269753	0.984913	1.61538	1.20448
Actinobacteriota	Actinobacteria	Micrococcales	Microbacteriaceae	Humibacter	Taxon60	0.00627333	0.00940999	0.00940999	0.00627333	0.0156833	0.00940999	0.0501866	0.0125467	0.0878266
				Humibacter		0.00627333	0.00940999	0.00940999	0.00627333	0.0156833	0.00940999	0.0501866	0.0125467	0.0878266
Actinobacteriota	Actinobacteria	Micrococcales	Microbacteriaceae	uncultured	Taxon63	0.0501866	0.0345033	0.0627333	0.0125467	0.0219567	0.0125467	0.185063	0.0595966	0.144287
				uncultured		0.0501866	0.0345033	0.0627333	0.0125467	0.0219567	0.0125467	0.185063	0.0595966	0.144287
			Microbacteriaceae			0.313666	0.643016	0.33876	0.22584	0.439133	0.294846	1.23898	1.70007	1.45541
		Micrococcales				0.351306	0.68693	0.36699	0.25407	0.44227	0.316803	1.28917	1.73144	1.50246
Actinobacteriota	Actinobacteria	Micromonosporales	Micromonosporaceae	Dactylosporangium	Taxon68	0	0.0250933	0	0.00627333	0.02823	0	0.0125467	0.05646	0
				Dactylosporangium		0	0.0250933	0	0.00627333	0.02823	0	0.0125467	0.05646	0
Actinobacteriota	Actinobacteria	Micromonosporales	Micromonosporaceae	Luedemannella	Taxon69	0.00940999	0.02823	0	0	0.0909633	0.00313666	0.02823	0.05646	0.00627333
				Luedemannella		0.00940999	0.02823	0	0	0.0909633	0.00313666	0.02823	0.05646	0.00627333
			Micromonosporaceae			0.00940999	0.0533233	0	0.00627333	0.119193	0.00313666	0.0407766	0.11292	0.00627333
		Micromonosporales				0.00940999	0.0533233	0	0.00627333	0.119193	0.00313666	0.0407766	0.11292	0.00627333
Actinobacteriota	Actinobacteria	Propionibacteriales	Nocardioidaceae	Marmoricola	Taxon74	0	0	0.00940999	0.00313666	0.0125467	0	0	0.0345033	0
				Marmoricola		0	0	0.00940999	0.00313666	0.0125467	0	0	0.0345033	0
Actinobacteriota	Actinobacteria	Propionibacteriales	Nocardioidaceae	Nocardioides	Taxon75	0.0690066	0.0439133	0.0784166	0.03764	0.0752799	0.01882	0.232113	0.241523	0.247796
				Nocardioides		0.0690066	0.0439133	0.0784166	0.03764	0.0752799	0.01882	0.232113	0.241523	0.247796
			Nocardioidaceae			0.0690066	0.0439133	0.0878266	0.0407766	0.0878266	0.01882	0.232113	0.276026	0.247796
Actinobacteriota	Actinobacteria	Propionibacteriales	Propionibacteriaceae	Brooklawnia	Taxon77	0.0627333	0.04705	0.100373	0.0439133	0.0250933	0.109783	0.0940999	0.0690066	0.10351
				Brooklawnia		0.0627333	0.04705	0.100373	0.0439133	0.0250933	0.109783	0.0940999	0.0690066	0.10351
Actinobacteriota	Actinobacteria	Propionibacteriales	Propionibacteriaceae	Propionicimonas	Taxon81	0.00627333	0	0.00940999	0.00627333	0.00627333	0	0.0219567	0.01882	0.03764
				Propionicimonas		0.00627333	0	0.00940999	0.00627333	0.00627333	0	0.0219567	0.01882	0.03764
Actinobacteriota	Actinobacteria	Propionibacteriales	Propionibacteriaceae	uncultured	Taxon83	0.00313666	0.00313666	0	0.00627333	0.00313666	0	0.0125467	0.00313666	0.00627333
				uncultured		0.00313666	0.00313666	0	0.00627333	0.00313666	0	0.0125467	0.00313666	0.00627333
			Propionibacteriaceae			0.0721433	0.0501866	0.109783	0.05646	0.0345033	0.109783	0.128603	0.0909633	0.147423
		Propionibacteriales				0.14115	0.0940999	0.19761	0.0972366	0.12233	0.128603	0.360716	0.36699	0.39522
Actinobacteriota	Actinobacteria	Streptomycetales	Streptomycetaceae	Allostreptomyces	Taxon88	0.03764	0.10351	0.0439133	0.0250933	0.163107	0.0250933	0.0721433	0.31053	0.20702
				Allostreptomyces		0.03764	0.10351	0.0439133	0.0250933	0.163107	0.0250933	0.0721433	0.31053	0.20702
Actinobacteriota	Actinobacteria	Streptomycetales	Streptomycetaceae	Streptacidiphilus	Taxon89	0.01882	0.02823	0.03764	0.00940999	0.00940999	0.01882	0.05646	0.0501866	0.0972366
				Streptacidiphilus		0.01882	0.02823	0.03764	0.00940999	0.00940999	0.01882	0.05646	0.0501866	0.0972366
Actinobacteriota	Actinobacteria	Streptomycetales	Streptomycetaceae	Streptomyces	Taxon90	0.02823	0.03764	0.02823	0.0219567	0.0784166	0.0250933	0.0784166	0.119193	0.185063
				Streptomyces		0.02823	0.03764	0.02823	0.0219567	0.0784166	0.0250933	0.0784166	0.119193	0.185063
			Streptomycetaceae			0.0846899	0.16938	0.109783	0.05646	0.250933	0.0690066	0.20702	0.47991	0.48932
		Streptomycetales				0.0846899	0.16938	0.109783	0.05646	0.250933	0.0690066	0.20702	0.47991	0.48932
Actinobacteriota	Actinobacteria	Streptosporangiales	Streptosporangiaceae	Microbispora	Taxon92	0	0.0125467	0.00313666	0	0.00627333	0	0.00313666	0.00940999	0.00313666
				Microbispora		0	0.0125467	0.00313666	0	0.00627333	0	0.00313666	0.00940999	0.00313666
			Streptosporangiaceae			0	0.0125467	0.00313666	0	0.00627333	0	0.00313666	0.00940999	0.00313666
Actinobacteriota	Actinobacteria	Streptosporangiales	Thermomonosporaceae	Actinoallomurus	Taxon94	0.00627333	0.0219567	0	0	0	0	0	0.0219567	0.0219567
				Actinoallomurus		0.00627333	0.0219567	0	0	0	0	0	0.0219567	0.0219567
Actinobacteriota	Actinobacteria	Streptosporangiales	Thermomonosporaceae	Actinomadura	Taxon95	0.00627333	0	0	0	0	0	0.0156833	0.00940999	0.0125467
				Actinomadura		0.00627333	0	0	0	0	0	0.0156833	0.00940999	0.0125467
			Thermomonosporaceae			0.0125467	0.0219567	0	0	0	0	0.0156833	0.0313666	0.0345033
		Streptosporangiales				0.0125467	0.0345033	0.00313666	0	0.00627333	0	0.01882	0.0407766	0.03764
	Actinobacteria					1.91964	1.71576	2.31172	1.76594	4.95279	2.1047	4.83987	5.78715	6.16041
Actinobacteriota	Coriobacteriia	Coriobacteriales	Coriobacteriales_Incertae_Sedis	Raoultibacter	Taxon97	0.646153	0.505003	0.410903	0.837489	0.41404	0.57401	3.27468	1.91964	1.84122
				Raoultibacter		0.646153	0.505003	0.410903	0.837489	0.41404	0.57401	3.27468	1.91964	1.84122
Actinobacteriota	Coriobacteriia	Coriobacteriales	Coriobacteriales_Incertae_Sedis	uncultured	Taxon98	2.1643	1.83181	1.75026	2.59716	1.38954	2.4215	2.20821	2.23331	3.32173
				uncultured		2.1643	1.83181	1.75026	2.59716	1.38954	2.4215	2.20821	2.23331	3.32173
			Coriobacteriales_Incertae_Sedis			2.81045	2.33682	2.16116	3.43465	1.80358	2.99551	5.48289	4.15294	5.16295
		Coriobacteriales				2.81045	2.33682	2.16116	3.43465	1.80358	2.99551	5.48289	4.15294	5.16295
Actinobacteriota	Coriobacteriia	OPB41	OPB41_fa	OPB41_ge	Taxon100	0.01882	0.0156833	0.0533233	0.0595966	0.0156833	0.0439133	0.0313666	0.0250933	0.0345033
				OPB41_ge		0.01882	0.0156833	0.0533233	0.0595966	0.0156833	0.0439133	0.0313666	0.0250933	0.0345033
			OPB41_fa			0.01882	0.0156833	0.0533233	0.0595966	0.0156833	0.0439133	0.0313666	0.0250933	0.0345033
		OPB41				0.01882	0.0156833	0.0533233	0.0595966	0.0156833	0.0439133	0.0313666	0.0250933	0.0345033
	Coriobacteriia					2.82927	2.3525	2.21449	3.49424	1.81927	3.03943	5.51426	4.17804	5.19745
Actinobacteriota	Thermoleophilia	Gaiellales	uncultured	uncultured_ge	Taxon103	0.134877	0.0846899	0.13174	0.172517	0.0909633	0.17879	0.144287	0.0878266	0.128603
				uncultured_ge		0.134877	0.0846899	0.13174	0.172517	0.0909633	0.17879	0.144287	0.0878266	0.128603
			uncultured			0.134877	0.0846899	0.13174	0.172517	0.0909633	0.17879	0.144287	0.0878266	0.128603
		Gaiellales				0.134877	0.0846899	0.13174	0.172517	0.0909633	0.17879	0.144287	0.0878266	0.128603
Actinobacteriota	Thermoleophilia	Solirubrobacterales	67-14	67-14_ge	Taxon104	0.0501866	0.0690066	0.0533233	0.00627333	0.0721433	0.0533233	0.260343	0.307393	0.3764
				67-14_ge		0.0501866	0.0690066	0.0533233	0.00627333	0.0721433	0.0533233	0.260343	0.307393	0.3764
			67-14			0.0501866	0.0690066	0.0533233	0.00627333	0.0721433	0.0533233	0.260343	0.307393	0.3764
Actinobacteriota	Thermoleophilia	Solirubrobacterales	Solirubrobacteraceae	Conexibacter	Taxon105	0.147423	0.241523	0.297983	0.116057	0.134877	0.125467	0.718296	0.828079	1.23585
				Conexibacter		0.147423	0.241523	0.297983	0.116057	0.134877	0.125467	0.718296	0.828079	1.23585
Actinobacteriota	Thermoleophilia	Solirubrobacterales	Solirubrobacteraceae	uncultured	Taxon109	0.00313666	0.00313666	0.00627333	0.00313666	0.00627333	0.00313666	0.00313666	0.00627333	0.02823
				uncultured		0.00313666	0.00313666	0.00627333	0.00313666	0.00627333	0.00313666	0.00313666	0.00627333	0.02823
			Solirubrobacteraceae			0.15056	0.24466	0.304256	0.119193	0.14115	0.128603	0.721433	0.834353	1.26408
		Solirubrobacterales				0.200747	0.313666	0.35758	0.125467	0.213293	0.181927	0.981776	1.14175	1.64048
	Thermoleophilia					0.335623	0.398356	0.48932	0.297983	0.304256	0.360716	1.12606	1.22957	1.76908
Actinobacteriota						5.20373	4.58267	5.29783	5.69305	7.20178	5.64913	11.9444	11.8785	14.2279
Bacteroidota	Bacteroidia	Bacteroidales	3M1PL1-52_termite_group	3M1PL1-52_termite_group_ge	Taxon114	0.0125467	0.138013	0.00313666	0.0784166	0.21643	0.0595966	0.0690066	0.05646	0.12233
				3M1PL1-52_termite_group_ge		0.0125467	0.138013	0.00313666	0.0784166	0.21643	0.0595966	0.0690066	0.05646	0.12233
			3M1PL1-52_termite_group			0.0125467	0.138013	0.00313666	0.0784166	0.21643	0.0595966	0.0690066	0.05646	0.12233
Bacteroidota	Bacteroidia	Bacteroidales	Bacteroidaceae	Bacteroides	Taxon115	0.0125467	0.00627333	0	0.00940999	0	0	0	0.00313666	0
				Bacteroides		0.0125467	0.00627333	0	0.00940999	0	0	0	0.00313666	0
			Bacteroidaceae			0.0125467	0.00627333	0	0.00940999	0	0	0	0.00313666	0
Bacteroidota	Bacteroidia	Bacteroidales	Bacteroidetes_vadinHA17	Bacteroidetes_vadinHA17_ge	Taxon116	0.323076	0.15056	0.51755	0.382673	0.213293	0.332486	0.0407766	0.0815533	0.19761
				Bacteroidetes_vadinHA17_ge		0.323076	0.15056	0.51755	0.382673	0.213293	0.332486	0.0407766	0.0815533	0.19761
			Bacteroidetes_vadinHA17			0.323076	0.15056	0.51755	0.382673	0.213293	0.332486	0.0407766	0.0815533	0.19761
Bacteroidota	Bacteroidia	Bacteroidales	COB_P4-1_termite_group	COB_P4-1_termite_group_ge	Taxon117	1.27035	0.505003	1.52128	1.15429	0.313666	0.966093	0.210157	0.29171	0.363853
				COB_P4-1_termite_group_ge		1.27035	0.505003	1.52128	1.15429	0.313666	0.966093	0.210157	0.29171	0.363853
			COB_P4-1_termite_group			1.27035	0.505003	1.52128	1.15429	0.313666	0.966093	0.210157	0.29171	0.363853
Bacteroidota	Bacteroidia	Bacteroidales	CR-115	CR-115_ge	Taxon118	0.307393	0.172517	0.31053	0.260343	0.153697	0.326213	0.0878266	0.119193	0.134877
				CR-115_ge		0.307393	0.172517	0.31053	0.260343	0.153697	0.326213	0.0878266	0.119193	0.134877
			CR-115			0.307393	0.172517	0.31053	0.260343	0.153697	0.326213	0.0878266	0.119193	0.134877
Bacteroidota	Bacteroidia	Bacteroidales	Dysgonomonadaceae	Candidatus_Armantifilum	Taxon119	0.0345033	0.0407766	0.00313666	0.00940999	0.0313666	0.0313666	0.00313666	0.00627333	0.0125467
				Candidatus_Armantifilum		0.0345033	0.0407766	0.00313666	0.00940999	0.0313666	0.0313666	0.00313666	0.00627333	0.0125467
Bacteroidota	Bacteroidia	Bacteroidales	Dysgonomonadaceae	Candidatus_Azobacteroides	Taxon120	0.0940999	0.0219567	0	0.0533233	0.00940999	0.0627333	0.00313666	0.00627333	0.0125467
				Candidatus_Azobacteroides		0.0940999	0.0219567	0	0.0533233	0.00940999	0.0627333	0.00313666	0.00627333	0.0125467
Bacteroidota	Bacteroidia	Bacteroidales	Dysgonomonadaceae	Candidatus_Symbiothrix	Taxon121	1.32367	2.17685	1.29231	1.31113	2.21449	2.41523	0.558326	0.718296	1.17625
				Candidatus_Symbiothrix		1.32367	2.17685	1.29231	1.31113	2.21449	2.41523	0.558326	0.718296	1.17625
Bacteroidota	Bacteroidia	Bacteroidales	Dysgonomonadaceae	Dysgonomonas	Taxon123	0.0690066	0.0690066	0.134877	0.0940999	0.0878266	0.06587	0.0909633	0.0501866	0.0784166
				Dysgonomonas		0.0690066	0.0690066	0.134877	0.0940999	0.0878266	0.06587	0.0909633	0.0501866	0.0784166
Bacteroidota	Bacteroidia	Bacteroidales	Dysgonomonadaceae	uncultured	Taxon124	1.39268	0.843763	1.21703	1.33622	0.45168	1.18252	0.558326	0.655563	0.787303
				uncultured		1.39268	0.843763	1.21703	1.33622	0.45168	1.18252	0.558326	0.655563	0.787303
			Dysgonomonadaceae			2.91396	3.15235	2.64734	2.80418	2.79477	3.75772	1.21389	1.43659	2.06706
Bacteroidota	Bacteroidia	Bacteroidales	M2PB4-65_termite_group	M2PB4-65_termite_group_ge	Taxon125	0.40463	0.36699	0.382673	0.382673	0.266616	0.448543	0.134877	0.12233	0.14115
				M2PB4-65_termite_group_ge		0.40463	0.36699	0.382673	0.382673	0.266616	0.448543	0.134877	0.12233	0.14115
			M2PB4-65_termite_group			0.40463	0.36699	0.382673	0.382673	0.266616	0.448543	0.134877	0.12233	0.14115
Bacteroidota	Bacteroidia	Bacteroidales	Marinilabiliaceae	Ruminofilibacter	Taxon127	0.00627333	0.02823	0.01882	0.0125467	0	0	0	0.00313666	0
				Ruminofilibacter		0.00627333	0.02823	0.01882	0.0125467	0	0	0	0.00313666	0
Bacteroidota	Bacteroidia	Bacteroidales	Marinilabiliaceae	uncultured	Taxon128	0	0	0.00627333	0.00313666	0.00940999	0.03764	0.00313666	0.00313666	0.0313666
				uncultured		0	0	0.00627333	0.00313666	0.00940999	0.03764	0.00313666	0.00313666	0.0313666
			Marinilabiliaceae			0.00627333	0.02823	0.0250933	0.0156833	0.00940999	0.03764	0.00313666	0.00627333	0.0313666
Bacteroidota	Bacteroidia	Bacteroidales	MgMjR-022	MgMjR-022_ge	Taxon129	0.04705	0.04705	0.05646	0.0627333	0.01882	0.0407766	0.00940999	0.00940999	0.00627333
				MgMjR-022_ge		0.04705	0.04705	0.05646	0.0627333	0.01882	0.0407766	0.00940999	0.00940999	0.00627333
			MgMjR-022			0.04705	0.04705	0.05646	0.0627333	0.01882	0.0407766	0.00940999	0.00940999	0.00627333
Bacteroidota	Bacteroidia	Bacteroidales	p-2534-18B5_gut_group	p-2534-18B5_gut_group_ge	Taxon157	0.05646	0.00313666	0.0533233	0.0533233	0.02823	0.0407766	0.00940999	0.00627333	0.01882
				p-2534-18B5_gut_group_ge		0.05646	0.00313666	0.0533233	0.0533233	0.02823	0.0407766	0.00940999	0.00627333	0.01882
			p-2534-18B5_gut_group			0.05646	0.00313666	0.0533233	0.0533233	0.02823	0.0407766	0.00940999	0.00627333	0.01882
Bacteroidota	Bacteroidia	Bacteroidales	Paludibacteraceae	F0058	Taxon130	0.106647	0.0972366	0.119193	0.0909633	0.04705	0.17879	0.06587	0.05646	0.04705
				F0058		0.106647	0.0972366	0.119193	0.0909633	0.04705	0.17879	0.06587	0.05646	0.04705
Bacteroidota	Bacteroidia	Bacteroidales	Paludibacteraceae	H1	Taxon131	0.0125467	0.01882	0.0345033	0.00940999	0.0250933	0.0407766	0.0156833	0.00313666	0
				H1		0.0125467	0.01882	0.0345033	0.00940999	0.0250933	0.0407766	0.0156833	0.00313666	0
Bacteroidota	Bacteroidia	Bacteroidales	Paludibacteraceae	Paludibacter	Taxon132	0.51755	0.29171	1.27035	0.401493	0.238386	0.70575	0.22584	0.191337	0.31053
				Paludibacter		0.51755	0.29171	1.27035	0.401493	0.238386	0.70575	0.22584	0.191337	0.31053
Bacteroidota	Bacteroidia	Bacteroidales	Paludibacteraceae	uncultured	Taxon133	0.100373	0.210157	0.0940999	0.185063	0.191337	0.22584	0.0972366	0.119193	0.166243
				uncultured		0.100373	0.210157	0.0940999	0.185063	0.191337	0.22584	0.0972366	0.119193	0.166243
			Paludibacteraceae			0.737116	0.617923	1.51815	0.68693	0.501866	1.15116	0.40463	0.370126	0.523823
Bacteroidota	Bacteroidia	Bacteroidales	PeH15	PeH15_ge	Taxon134	0.915906	0.539506	1.33622	0.984913	0.35758	0.915906	0.17879	0.172517	0.185063
				PeH15_ge		0.915906	0.539506	1.33622	0.984913	0.35758	0.915906	0.17879	0.172517	0.185063
			PeH15			0.915906	0.539506	1.33622	0.984913	0.35758	0.915906	0.17879	0.172517	0.185063
Bacteroidota	Bacteroidia	Bacteroidales	Porphyromonadaceae	Porphyromonadaceae_ge	Taxon135	0	0.0721433	0	0.0219567	0.125467	0.00940999	0.00313666	0.00940999	0.00940999
				Porphyromonadaceae_ge		0	0.0721433	0	0.0219567	0.125467	0.00940999	0.00313666	0.00940999	0.00940999
			Porphyromonadaceae			0	0.0721433	0	0.0219567	0.125467	0.00940999	0.00313666	0.00940999	0.00940999
Bacteroidota	Bacteroidia	Bacteroidales	Prevotellaceae	Prevotellaceae_ge	Taxon137	0	0.0219567	0	0.00313666	0.0156833	0.00313666	0	0	0.00627333
				Prevotellaceae_ge		0	0.0219567	0	0.00313666	0.0156833	0.00313666	0	0	0.00627333
			Prevotellaceae			0	0.0219567	0	0.00313666	0.0156833	0.00313666	0	0	0.00627333
Bacteroidota	Bacteroidia	Bacteroidales	Prolixibacteraceae	uncultured	Taxon140	0.683793	0.548916	0.683793	0.661836	0.257206	0.586556	0.46109	0.636743	0.288573
				uncultured		0.683793	0.548916	0.683793	0.661836	0.257206	0.586556	0.46109	0.636743	0.288573
			Prolixibacteraceae			0.683793	0.548916	0.683793	0.661836	0.257206	0.586556	0.46109	0.636743	0.288573
Bacteroidota	Bacteroidia	Bacteroidales	Rikenellaceae	Alistipes	Taxon141	0.03764	0.0156833	0.0439133	0.0250933	0.0125467	0.01882	0.0125467	0.01882	0.00627333
				Alistipes		0.03764	0.0156833	0.0439133	0.0250933	0.0125467	0.01882	0.0125467	0.01882	0.00627333
Bacteroidota	Bacteroidia	Bacteroidales	Rikenellaceae	hoa5-07d05_gut_group	Taxon147	0.0125467	0	0	0.0156833	0.00313666	0.0156833	0.00313666	0.00313666	0.0156833
				hoa5-07d05_gut_group		0.0125467	0	0	0.0156833	0.00313666	0.0156833	0.00313666	0.00313666	0.0156833
Bacteroidota	Bacteroidia	Bacteroidales	Rikenellaceae	Mucinivorans	Taxon143	0.0219567	0.00940999	0.0345033	0.0595966	0.00940999	0.0533233	0.0125467	0.0250933	0.00627333
				Mucinivorans		0.0219567	0.00940999	0.0345033	0.0595966	0.00940999	0.0533233	0.0125467	0.0250933	0.00627333
Bacteroidota	Bacteroidia	Bacteroidales	Rikenellaceae	Rikenellaceae_RC9_gut_group	Taxon144	0.712023	0.297983	0.473636	0.589693	0.138013	0.4705	0.213293	0.138013	0.185063
				Rikenellaceae_RC9_gut_group		0.712023	0.297983	0.473636	0.589693	0.138013	0.4705	0.213293	0.138013	0.185063
Bacteroidota	Bacteroidia	Bacteroidales	Rikenellaceae	S50_wastewater-sludge_group	Taxon146	0.00627333	0	0.0156833	0.00627333	0.0250933	0.00313666	0.00940999	0.00627333	0.00940999
				S50_wastewater-sludge_group		0.00627333	0	0.0156833	0.00627333	0.0250933	0.00313666	0.00940999	0.00627333	0.00940999
			Rikenellaceae			0.790439	0.323076	0.567736	0.69634	0.1882	0.561463	0.250933	0.191337	0.222703
Bacteroidota	Bacteroidia	Bacteroidales	Rs-E47_termite_group	Rs-E47_termite_group_ge	Taxon148	0.0156833	0.0815533	0.00313666	0.03764	0.19761	0.0533233	0.00940999	0.0156833	0.0815533
				Rs-E47_termite_group_ge		0.0156833	0.0815533	0.00313666	0.03764	0.19761	0.0533233	0.00940999	0.0156833	0.0815533
			Rs-E47_termite_group			0.0156833	0.0815533	0.00313666	0.03764	0.19761	0.0533233	0.00940999	0.0156833	0.0815533
Bacteroidota	Bacteroidia	Bacteroidales	Tannerellaceae	Candidatus_Vestibaculum	Taxon149	2.7979	4.33801	3.30604	4.78341	6.87243	5.74951	2.40896	2.64734	4.01807
				Candidatus_Vestibaculum		2.7979	4.33801	3.30604	4.78341	6.87243	5.74951	2.40896	2.64734	4.01807
Bacteroidota	Bacteroidia	Bacteroidales	Tannerellaceae	Parabacteroides	Taxon150	0.10351	0.0690066	0.228977	0.0815533	0.0690066	0.10351	0.156833	0.323076	0.175653
				Parabacteroides		0.10351	0.0690066	0.228977	0.0815533	0.0690066	0.10351	0.156833	0.323076	0.175653
Bacteroidota	Bacteroidia	Bacteroidales	Tannerellaceae	Tannerella	Taxon151	2.71949	1.70635	2.86064	2.33054	1.09156	2.50933	1.54324	1.70948	1.78476
				Tannerella		2.71949	1.70635	2.86064	2.33054	1.09156	2.50933	1.54324	1.70948	1.78476
Bacteroidota	Bacteroidia	Bacteroidales	Tannerellaceae	Tannerellaceae_ge	Taxon152	0.0156833	0	0.00313666	0.00313666	0.00313666	0.00313666	0.00313666	0	0.00313666
				Tannerellaceae_ge		0.0156833	0	0.00313666	0.00313666	0.00313666	0.00313666	0.00313666	0	0.00313666
Bacteroidota	Bacteroidia	Bacteroidales	Tannerellaceae	uncultured	Taxon153	0.38581	0.232113	0.67752	0.30112	0.269753	0.48932	0.370126	0.420313	0.633606
				uncultured		0.38581	0.232113	0.67752	0.30112	0.269753	0.48932	0.370126	0.420313	0.633606
			Tannerellaceae			6.0224	6.34547	7.07632	7.49976	8.30589	8.8548	4.48229	5.10022	6.61523
Bacteroidota	Bacteroidia	Bacteroidales	vadinHA21	vadinHA21_ge	Taxon158	0.19761	0.222703	0.0940999	0.134877	0.138013	0.0878266	0.0595966	0.109783	0.0250933
				vadinHA21_ge		0.19761	0.222703	0.0940999	0.134877	0.138013	0.0878266	0.0595966	0.109783	0.0250933
			vadinHA21			0.19761	0.222703	0.0940999	0.134877	0.138013	0.0878266	0.0595966	0.109783	0.0250933
Bacteroidota	Bacteroidia	Bacteroidales	Williamwhitmaniaceae	BCf9-17_termite_group	Taxon154	0.01882	0.0125467	0.01882	0.0313666	0.02823	0.0156833	0	0.02823	0.0313666
				BCf9-17_termite_group		0.01882	0.0125467	0.01882	0.0313666	0.02823	0.0156833	0	0.02823	0.0313666
Bacteroidota	Bacteroidia	Bacteroidales	Williamwhitmaniaceae	Rs-D38_termite_group	Taxon155	0.0501866	0.0313666	0.175653	0.0909633	0.0313666	0.175653	0.0439133	0.0595966	0.0721433
				Rs-D38_termite_group		0.0501866	0.0313666	0.175653	0.0909633	0.0313666	0.175653	0.0439133	0.0595966	0.0721433
Bacteroidota	Bacteroidia	Bacteroidales	Williamwhitmaniaceae	uncultured	Taxon156	0	0	0.0125467	0.00627333	0	0.00313666	0	0.00627333	0.00940999
				uncultured		0	0	0.0125467	0.00627333	0	0.00313666	0	0.00627333	0.00940999
			Williamwhitmaniaceae			0.0690066	0.0439133	0.20702	0.128603	0.0595966	0.194473	0.0439133	0.0940999	0.11292
		Bacteroidales				14.7862	13.3873	17.0039	16.0597	14.162	18.4279	7.67228	8.83285	11.154
Bacteroidota	Bacteroidia	Flavobacteriales	Weeksellaceae	Apibacter	Taxon171	0	0	0	0	0.00313666	0.00627333	0.00313666	0	0.00627333
				Apibacter		0	0	0	0	0.00313666	0.00627333	0.00313666	0	0.00627333
Bacteroidota	Bacteroidia	Flavobacteriales	Weeksellaceae	Elizabethkingia	Taxon172	0	0.00940999	0	0	0.06587	0	0	0.0313666	0
				Elizabethkingia		0	0.00940999	0	0	0.06587	0	0	0.0313666	0
			Weeksellaceae			0	0.00940999	0	0	0.0690066	0.00627333	0.00313666	0.0313666	0.00627333
		Flavobacteriales				0	0.00940999	0	0	0.0690066	0.00627333	0.00313666	0.0313666	0.00627333
Bacteroidota	Bacteroidia	Sphingobacteriales	Sphingobacteriaceae	Olivibacter	Taxon175	0	0	0.00940999	0	0.00940999	0.00940999	0	0	0.00627333
				Olivibacter		0	0	0.00940999	0	0.00940999	0.00940999	0	0	0.00627333
			Sphingobacteriaceae			0	0	0.00940999	0	0.00940999	0.00940999	0	0	0.00627333
		Sphingobacteriales				0	0	0.00940999	0	0.00940999	0.00940999	0	0	0.00627333
	Bacteroidia					14.7862	13.3967	17.0133	16.0597	14.2405	18.4436	7.67542	8.86421	11.1665
Bacteroidota	Kapabacteria	Kapabacteriales	Kapabacteriales_fa	Kapabacteriales_ge	Taxon178	0.00313666	0	0.00627333	0.0156833	0.0125467	0.0250933	0.0125467	0.0156833	0.00940999
				Kapabacteriales_ge		0.00313666	0	0.00627333	0.0156833	0.0125467	0.0250933	0.0125467	0.0156833	0.00940999
			Kapabacteriales_fa			0.00313666	0	0.00627333	0.0156833	0.0125467	0.0250933	0.0125467	0.0156833	0.00940999
		Kapabacteriales				0.00313666	0	0.00627333	0.0156833	0.0125467	0.0250933	0.0125467	0.0156833	0.00940999
	Kapabacteria					0.00313666	0	0.00627333	0.0156833	0.0125467	0.0250933	0.0125467	0.0156833	0.00940999
Bacteroidota						14.7894	13.3967	17.0195	16.0754	14.253	18.4687	7.68796	8.8799	11.1759
Bdellovibrionota	Bdellovibrionia	Bdellovibrionales	Bdellovibrionaceae	Bdellovibrio	Taxon180	0	0.0250933	0	0	0.0125467	0	0.0125467	0.00313666	0
				Bdellovibrio		0	0.0250933	0	0	0.0125467	0	0.0125467	0.00313666	0
			Bdellovibrionaceae			0	0.0250933	0	0	0.0125467	0	0.0125467	0.00313666	0
		Bdellovibrionales				0	0.0250933	0	0	0.0125467	0	0.0125467	0.00313666	0
	Bdellovibrionia					0	0.0250933	0	0	0.0125467	0	0.0125467	0.00313666	0
Bdellovibrionota	Oligoflexia	0319-6G20	0319-6G20_fa	0319-6G20_ge	Taxon181	0.00313666	0.00313666	0	0.00940999	0.01882	0.00627333	0.0313666	0.02823	0.00313666
				0319-6G20_ge		0.00313666	0.00313666	0	0.00940999	0.01882	0.00627333	0.0313666	0.02823	0.00313666
			0319-6G20_fa			0.00313666	0.00313666	0	0.00940999	0.01882	0.00627333	0.0313666	0.02823	0.00313666
		0319-6G20				0.00313666	0.00313666	0	0.00940999	0.01882	0.00627333	0.0313666	0.02823	0.00313666
Bdellovibrionota	Oligoflexia	Oligoflexales	uncultured	uncultured_ge	Taxon182	0	0.00627333	0	0.00313666	0.0125467	0	0.00940999	0.00627333	0
				uncultured_ge		0	0.00627333	0	0.00313666	0.0125467	0	0.00940999	0.00627333	0
			uncultured			0	0.00627333	0	0.00313666	0.0125467	0	0.00940999	0.00627333	0
		Oligoflexales				0	0.00627333	0	0.00313666	0.0125467	0	0.00940999	0.00627333	0
	Oligoflexia					0.00313666	0.00940999	0	0.0125467	0.0313666	0.00627333	0.0407766	0.0345033	0.00313666
Bdellovibrionota						0.00313666	0.0345033	0	0.0125467	0.0439133	0.00627333	0.0533233	0.03764	0.00313666
Chloroflexi	AD3	AD3_or	AD3_fa	AD3_ge	Taxon185	0	0	0.00313666	0	0	0	0.00627333	0.01882	0.0156833
				AD3_ge		0	0	0.00313666	0	0	0	0.00627333	0.01882	0.0156833
			AD3_fa			0	0	0.00313666	0	0	0	0.00627333	0.01882	0.0156833
		AD3_or				0	0	0.00313666	0	0	0	0.00627333	0.01882	0.0156833
	AD3					0	0	0.00313666	0	0	0	0.00627333	0.01882	0.0156833
Chloroflexi	Dehalococcoidia	vadinBA26	vadinBA26_fa	vadinBA26_ge	Taxon191	0.0219567	0.0313666	0.0219567	0.00940999	0.0250933	0.0156833	0.0407766	0.0533233	0.0219567
				vadinBA26_ge		0.0219567	0.0313666	0.0219567	0.00940999	0.0250933	0.0156833	0.0407766	0.0533233	0.0219567
			vadinBA26_fa			0.0219567	0.0313666	0.0219567	0.00940999	0.0250933	0.0156833	0.0407766	0.0533233	0.0219567
		vadinBA26				0.0219567	0.0313666	0.0219567	0.00940999	0.0250933	0.0156833	0.0407766	0.0533233	0.0219567
	Dehalococcoidia					0.0219567	0.0313666	0.0219567	0.00940999	0.0250933	0.0156833	0.0407766	0.0533233	0.0219567
Chloroflexi	Ktedonobacteria	Ktedonobacterales	Ktedonobacteraceae	uncultured	Taxon193	0	0.00313666	0	0	0.0156833	0	0.0313666	0.0125467	0
				uncultured		0	0.00313666	0	0	0.0156833	0	0.0313666	0.0125467	0
			Ktedonobacteraceae			0	0.00313666	0	0	0.0156833	0	0.0313666	0.0125467	0
		Ktedonobacterales				0	0.00313666	0	0	0.0156833	0	0.0313666	0.0125467	0
	Ktedonobacteria					0	0.00313666	0	0	0.0156833	0	0.0313666	0.0125467	0
Chloroflexi						0.0219567	0.0345033	0.0250933	0.00940999	0.0407766	0.0156833	0.0784166	0.0846899	0.03764
Cyanobacteria	Vampirivibrionia	Gastranaerophilales	Gastranaerophilales_fa	Gastranaerophilales_ge	Taxon198	0.12233	0.10351	0.0909633	0.13174	0.12233	0.116057	0.153697	0.0815533	0.14115
				Gastranaerophilales_ge		0.12233	0.10351	0.0909633	0.13174	0.12233	0.116057	0.153697	0.0815533	0.14115
			Gastranaerophilales_fa			0.12233	0.10351	0.0909633	0.13174	0.12233	0.116057	0.153697	0.0815533	0.14115
		Gastranaerophilales				0.12233	0.10351	0.0909633	0.13174	0.12233	0.116057	0.153697	0.0815533	0.14115
Cyanobacteria	Vampirivibrionia	Obscuribacterales	Obscuribacteraceae	Obscuribacteraceae_ge	Taxon199	0.00627333	0.0156833	0	0	0.02823	0.00313666	0.00627333	0.0156833	0.00313666
				Obscuribacteraceae_ge		0.00627333	0.0156833	0	0	0.02823	0.00313666	0.00627333	0.0156833	0.00313666
			Obscuribacteraceae			0.00627333	0.0156833	0	0	0.02823	0.00313666	0.00627333	0.0156833	0.00313666
		Obscuribacterales				0.00627333	0.0156833	0	0	0.02823	0.00313666	0.00627333	0.0156833	0.00313666
	Vampirivibrionia					0.128603	0.119193	0.0909633	0.13174	0.15056	0.119193	0.15997	0.0972366	0.144287
Cyanobacteria						0.128603	0.119193	0.0909633	0.13174	0.15056	0.119193	0.15997	0.0972366	0.144287
Deferribacterota	Deferribacteres	Deferribacterales	Deferribacteraceae	Mucispirillum	Taxon201	0.0407766	0.0219567	0.0313666	0.0627333	0.02823	0.0501866	0.0345033	0.01882	0.02823
				Mucispirillum		0.0407766	0.0219567	0.0313666	0.0627333	0.02823	0.0501866	0.0345033	0.01882	0.02823
			Deferribacteraceae			0.0407766	0.0219567	0.0313666	0.0627333	0.02823	0.0501866	0.0345033	0.01882	0.02823
		Deferribacterales				0.0407766	0.0219567	0.0313666	0.0627333	0.02823	0.0501866	0.0345033	0.01882	0.02823
	Deferribacteres					0.0407766	0.0219567	0.0313666	0.0627333	0.02823	0.0501866	0.0345033	0.01882	0.02823
Deferribacterota						0.0407766	0.0219567	0.0313666	0.0627333	0.02823	0.0501866	0.0345033	0.01882	0.02823
Dependentiae	Babeliae	Babeliales	UBA12409	UBA12409_ge	Taxon203	0.00313666	0	0	0	0.00313666	0	0.00313666	0	0.01882
				UBA12409_ge		0.00313666	0	0	0	0.00313666	0	0.00313666	0	0.01882
			UBA12409			0.00313666	0	0	0	0.00313666	0	0.00313666	0	0.01882
Dependentiae	Babeliae	Babeliales	Vermiphilaceae	Vermiphilaceae_ge	Taxon204	0.00940999	0	0.0125467	0	0.0125467	0.00627333	0	0.0125467	0.0156833
				Vermiphilaceae_ge		0.00940999	0	0.0125467	0	0.0125467	0.00627333	0	0.0125467	0.0156833
			Vermiphilaceae			0.00940999	0	0.0125467	0	0.0125467	0.00627333	0	0.0125467	0.0156833
		Babeliales				0.0125467	0	0.0125467	0	0.0156833	0.00627333	0.00313666	0.0125467	0.0345033
	Babeliae					0.0125467	0	0.0125467	0	0.0156833	0.00627333	0.00313666	0.0125467	0.0345033
Dependentiae						0.0125467	0	0.0125467	0	0.0156833	0.00627333	0.00313666	0.0125467	0.0345033
Desulfobacterota	Desulfarculia	Desulfarculales	Desulfarculaceae	uncultured	Taxon205	0.0156833	0.00313666	0.02823	0.04705	0.00313666	0.01882	0.01882	0.01882	0.00940999
				uncultured		0.0156833	0.00313666	0.02823	0.04705	0.00313666	0.01882	0.01882	0.01882	0.00940999
			Desulfarculaceae			0.0156833	0.00313666	0.02823	0.04705	0.00313666	0.01882	0.01882	0.01882	0.00940999
		Desulfarculales				0.0156833	0.00313666	0.02823	0.04705	0.00313666	0.01882	0.01882	0.01882	0.00940999
	Desulfarculia					0.0156833	0.00313666	0.02823	0.04705	0.00313666	0.01882	0.01882	0.01882	0.00940999
Desulfobacterota	Desulfobulbia	Desulfobulbales	Desulfobulbaceae	Desulfobulbus	Taxon206	0.0627333	0.128603	0.100373	0.14115	0.0627333	0.13174	0.191337	0.191337	0.15997
				Desulfobulbus		0.0627333	0.128603	0.100373	0.14115	0.0627333	0.13174	0.191337	0.191337	0.15997
			Desulfobulbaceae			0.0627333	0.128603	0.100373	0.14115	0.0627333	0.13174	0.191337	0.191337	0.15997
		Desulfobulbales				0.0627333	0.128603	0.100373	0.14115	0.0627333	0.13174	0.191337	0.191337	0.15997
	Desulfobulbia					0.0627333	0.128603	0.100373	0.14115	0.0627333	0.13174	0.191337	0.191337	0.15997
Desulfobacterota	Desulfomonilia	Desulfomonilales	Desulfomonilaceae	Desulfomonile	Taxon207	0	0	0.00627333	0	0.00313666	0.00313666	0.0219567	0.0345033	0.00940999
				Desulfomonile		0	0	0.00627333	0	0.00313666	0.00313666	0.0219567	0.0345033	0.00940999
			Desulfomonilaceae			0	0	0.00627333	0	0.00313666	0.00313666	0.0219567	0.0345033	0.00940999
		Desulfomonilales				0	0	0.00627333	0	0.00313666	0.00313666	0.0219567	0.0345033	0.00940999
	Desulfomonilia					0	0	0.00627333	0	0.00313666	0.00313666	0.0219567	0.0345033	0.00940999
Desulfobacterota	Desulfovibrionia	Desulfovibrionales	Desulfovibrionaceae	Desulfovibrio	Taxon209	1.15743	2.39327	0.784166	1.22644	2.11098	1.06647	1.27662	1.14802	1.9416
				Desulfovibrio		1.15743	2.39327	0.784166	1.22644	2.11098	1.06647	1.27662	1.14802	1.9416
Desulfobacterota	Desulfovibrionia	Desulfovibrionales	Desulfovibrionaceae	Mailhella	Taxon210	0.00313666	0.0250933	0	0.0125467	0.00940999	0.00313666	0.01882	0	0.00313666
				Mailhella		0.00313666	0.0250933	0	0.0125467	0.00940999	0.00313666	0.01882	0	0.00313666
Desulfobacterota	Desulfovibrionia	Desulfovibrionales	Desulfovibrionaceae	uncultured	Taxon211	0.00313666	0.0156833	0.00940999	0.00627333	0.0125467	0.0219567	0.00940999	0.0219567	0.00313666
				uncultured		0.00313666	0.0156833	0.00940999	0.00627333	0.0125467	0.0219567	0.00940999	0.0219567	0.00313666
			Desulfovibrionaceae			1.1637	2.43405	0.793576	1.24526	2.13293	1.09156	1.30485	1.16998	1.94787
		Desulfovibrionales				1.1637	2.43405	0.793576	1.24526	2.13293	1.09156	1.30485	1.16998	1.94787
	Desulfovibrionia					1.1637	2.43405	0.793576	1.24526	2.13293	1.09156	1.30485	1.16998	1.94787
Desulfobacterota	Desulfuromonadia	Bradymonadales	Bradymonadales_fa	Bradymonadales_ge	Taxon212	0.16938	0.0439133	0.134877	0.0690066	0.03764	0.100373	0.0784166	0.0313666	0.0721433
				Bradymonadales_ge		0.16938	0.0439133	0.134877	0.0690066	0.03764	0.100373	0.0784166	0.0313666	0.0721433
			Bradymonadales_fa			0.16938	0.0439133	0.134877	0.0690066	0.03764	0.100373	0.0784166	0.0313666	0.0721433
		Bradymonadales				0.16938	0.0439133	0.134877	0.0690066	0.03764	0.100373	0.0784166	0.0313666	0.0721433
Desulfobacterota	Desulfuromonadia	Geobacterales	Pseudopelobacteraceae	Pseudopelobacter	Taxon213	0.00940999	0.0345033	0.04705	0	0	0.0533233	0.00627333	0.00313666	0
				Pseudopelobacter		0.00940999	0.0345033	0.04705	0	0	0.0533233	0.00627333	0.00313666	0
			Pseudopelobacteraceae			0.00940999	0.0345033	0.04705	0	0	0.0533233	0.00627333	0.00313666	0
		Geobacterales				0.00940999	0.0345033	0.04705	0	0	0.0533233	0.00627333	0.00313666	0
	Desulfuromonadia					0.17879	0.0784166	0.181927	0.0690066	0.03764	0.153697	0.0846899	0.0345033	0.0721433
Desulfobacterota	Syntrophia	Syntrophales	Syntrophaceae	Syntrophus	Taxon214	0.0345033	0.05646	0.0125467	0.0250933	0.0219567	0.0156833	0.03764	0.06587	0.0533233
				Syntrophus		0.0345033	0.05646	0.0125467	0.0250933	0.0219567	0.0156833	0.03764	0.06587	0.0533233
			Syntrophaceae			0.0345033	0.05646	0.0125467	0.0250933	0.0219567	0.0156833	0.03764	0.06587	0.0533233
		Syntrophales				0.0345033	0.05646	0.0125467	0.0250933	0.0219567	0.0156833	0.03764	0.06587	0.0533233
	Syntrophia					0.0345033	0.05646	0.0125467	0.0250933	0.0219567	0.0156833	0.03764	0.06587	0.0533233
Desulfobacterota						1.45541	2.70067	1.12293	1.52756	2.26154	1.41464	1.6593	1.51501	2.25213
Elusimicrobiota	Elusimicrobia	Elusimicrobiales	Elusimicrobiaceae	Elusimicrobium	Taxon216	0.0627333	0.128603	0.0846899	0.06587	0.0972366	0.119193	0.128603	0.13174	0.172517
				Elusimicrobium		0.0627333	0.128603	0.0846899	0.06587	0.0972366	0.119193	0.128603	0.13174	0.172517
			Elusimicrobiaceae			0.0627333	0.128603	0.0846899	0.06587	0.0972366	0.119193	0.128603	0.13174	0.172517
		Elusimicrobiales				0.0627333	0.128603	0.0846899	0.06587	0.0972366	0.119193	0.128603	0.13174	0.172517
	Elusimicrobia					0.0627333	0.128603	0.0846899	0.06587	0.0972366	0.119193	0.128603	0.13174	0.172517
Elusimicrobiota	Endomicrobia	Endomicrobiales	Endomicrobiaceae	Endomicrobium	Taxon218	1.08215	6.73128	0.715159	1.78476	7.76952	2.08902	2.05765	2.4466	3.05197
				Endomicrobium		1.08215	6.73128	0.715159	1.78476	7.76952	2.08902	2.05765	2.4466	3.05197
			Endomicrobiaceae			1.08215	6.73128	0.715159	1.78476	7.76952	2.08902	2.05765	2.4466	3.05197
		Endomicrobiales				1.08215	6.73128	0.715159	1.78476	7.76952	2.08902	2.05765	2.4466	3.05197
	Endomicrobia					1.08215	6.73128	0.715159	1.78476	7.76952	2.08902	2.05765	2.4466	3.05197
Elusimicrobiota	Rs-M47	Rs-M47_or	Rs-M47_fa	Rs-M47_ge	Taxon219	0.00940999	0.00313666	0.0156833	0.00313666	0.00313666	0	0.00313666	0.00627333	0.00313666
				Rs-M47_ge		0.00940999	0.00313666	0.0156833	0.00313666	0.00313666	0	0.00313666	0.00627333	0.00313666
			Rs-M47_fa			0.00940999	0.00313666	0.0156833	0.00313666	0.00313666	0	0.00313666	0.00627333	0.00313666
		Rs-M47_or				0.00940999	0.00313666	0.0156833	0.00313666	0.00313666	0	0.00313666	0.00627333	0.00313666
	Rs-M47					0.00940999	0.00313666	0.0156833	0.00313666	0.00313666	0	0.00313666	0.00627333	0.00313666
Elusimicrobiota						1.15429	6.86302	0.815533	1.85377	7.86989	2.20821	2.18939	2.58461	3.22763
Fibrobacterota	Fibrobacteria	Fibrobacterales	Fibrobacteraceae	possible_genus_05	Taxon220	0	0	0	0	0.0815533	0	0.0156833	0.00940999	0.00627333
				possible_genus_05		0	0	0	0	0.0815533	0	0.0156833	0.00940999	0.00627333
			Fibrobacteraceae			0	0	0	0	0.0815533	0	0.0156833	0.00940999	0.00627333
		Fibrobacterales				0	0	0	0	0.0815533	0	0.0156833	0.00940999	0.00627333
	Fibrobacteria					0	0	0	0	0.0815533	0	0.0156833	0.00940999	0.00627333
Fibrobacterota						0	0	0	0	0.0815533	0	0.0156833	0.00940999	0.00627333
Firmicutes	Bacilli	Acholeplasmatales	Acholeplasmataceae	Acholeplasma	Taxon221	0.45168	0.27289	0.843763	0.26348	0.288573	0.505003	0.17879	0.326213	0.501866
				Acholeplasma		0.45168	0.27289	0.843763	0.26348	0.288573	0.505003	0.17879	0.326213	0.501866
			Acholeplasmataceae			0.45168	0.27289	0.843763	0.26348	0.288573	0.505003	0.17879	0.326213	0.501866
		Acholeplasmatales				0.45168	0.27289	0.843763	0.26348	0.288573	0.505003	0.17879	0.326213	0.501866
Firmicutes	Bacilli	Alicyclobacillales	Alicyclobacillaceae	Alicyclobacillus	Taxon225	0.00627333	0.00627333	0.00313666	0	0	0.00940999	0.0219567	0.0156833	0.02823
				Alicyclobacillus		0.00627333	0.00627333	0.00313666	0	0	0.00940999	0.0219567	0.0156833	0.02823
Firmicutes	Bacilli	Alicyclobacillales	Alicyclobacillaceae	Tumebacillus	Taxon226	0.00313666	0.02823	0.00313666	0	0.109783	0	0.00627333	0.03764	0
				Tumebacillus		0.00313666	0.02823	0.00313666	0	0.109783	0	0.00627333	0.03764	0
			Alicyclobacillaceae			0.00940999	0.0345033	0.00627333	0	0.109783	0.00940999	0.02823	0.0533233	0.02823
		Alicyclobacillales				0.00940999	0.0345033	0.00627333	0	0.109783	0.00940999	0.02823	0.0533233	0.02823
Firmicutes	Bacilli	Bacillales	Bacillaceae	Bacillus	Taxon229	0.0439133	0.0345033	0	0.00313666	0.0878266	0	0.0878266	0.0909633	0.00940999
				Bacillus		0.0439133	0.0345033	0	0.00313666	0.0878266	0	0.0878266	0.0909633	0.00940999
			Bacillaceae			0.0439133	0.0345033	0	0.00313666	0.0878266	0	0.0878266	0.0909633	0.00940999
Firmicutes	Bacilli	Bacillales	Planococcaceae	Lysinibacillus	Taxon236	0.0125467	0.00627333	0.0627333	0.0219567	0.0595966	0.03764	0.05646	0.0407766	0.147423
				Lysinibacillus		0.0125467	0.00627333	0.0627333	0.0219567	0.0595966	0.03764	0.05646	0.0407766	0.147423
			Planococcaceae			0.0125467	0.00627333	0.0627333	0.0219567	0.0595966	0.03764	0.05646	0.0407766	0.147423
		Bacillales				0.05646	0.0407766	0.0627333	0.0250933	0.147423	0.03764	0.144287	0.13174	0.156833
Firmicutes	Bacilli	Entomoplasmatales	Spiroplasmataceae	Spiroplasma	Taxon241	0.00313666	0	0.0627333	0.00940999	0.00313666	0.0125467	0.00940999	0.0125467	0.0846899
				Spiroplasma		0.00313666	0	0.0627333	0.00940999	0.00313666	0.0125467	0.00940999	0.0125467	0.0846899
			Spiroplasmataceae			0.00313666	0	0.0627333	0.00940999	0.00313666	0.0125467	0.00940999	0.0125467	0.0846899
		Entomoplasmatales				0.00313666	0	0.0627333	0.00940999	0.00313666	0.0125467	0.00940999	0.0125467	0.0846899
Firmicutes	Bacilli	Erysipelotrichales	Erysipelatoclostridiaceae	Erysipelatoclostridium	Taxon242	0.00627333	0.00627333	0.03764	0	0.0125467	0.02823	0.00313666	0.00627333	0.00940999
				Erysipelatoclostridium		0.00627333	0.00627333	0.03764	0	0.0125467	0.02823	0.00313666	0.00627333	0.00940999
Firmicutes	Bacilli	Erysipelotrichales	Erysipelatoclostridiaceae	UCG-004	Taxon243	0.608513	0.294846	0.55519	0.44227	0.222703	0.370126	0.181927	0.257206	0.163107
				UCG-004		0.608513	0.294846	0.55519	0.44227	0.222703	0.370126	0.181927	0.257206	0.163107
			Erysipelatoclostridiaceae			0.614786	0.30112	0.59283	0.44227	0.23525	0.398356	0.185063	0.26348	0.172517
Firmicutes	Bacilli	Erysipelotrichales	Erysipelotrichaceae	Breznakia	Taxon244	0	0	0.00313666	0	0.00313666	0	0	0.00627333	0
				Breznakia		0	0	0.00313666	0	0.00313666	0	0	0.00627333	0
Firmicutes	Bacilli	Erysipelotrichales	Erysipelotrichaceae	Holdemania	Taxon245	0.00627333	0.00627333	0.00313666	0.00627333	0.00627333	0.00627333	0.00940999	0	0
				Holdemania		0.00627333	0.00627333	0.00313666	0.00627333	0.00627333	0.00627333	0.00940999	0	0
Firmicutes	Bacilli	Erysipelotrichales	Erysipelotrichaceae	Turicibacter	Taxon246	1.31113	1.16057	2.33682	0.683793	0.715159	1.39895	3.56011	2.84495	4.58894
				Turicibacter		1.31113	1.16057	2.33682	0.683793	0.715159	1.39895	3.56011	2.84495	4.58894
			Erysipelotrichaceae			1.3174	1.16684	2.34309	0.690066	0.724569	1.40523	3.56952	2.85123	4.58894
Firmicutes	Bacilli	Erysipelotrichales	uncultured	uncultured_ge	Taxon247	0.00313666	0.00627333	0	0	0	0	0.00313666	0.00940999	0.00313666
				uncultured_ge		0.00313666	0.00627333	0	0	0	0	0.00313666	0.00940999	0.00313666
			uncultured			0.00313666	0.00627333	0	0	0	0	0.00313666	0.00940999	0.00313666
		Erysipelotrichales				1.93532	1.47423	2.93592	1.13234	0.959819	1.80358	3.75772	3.12412	4.76459
Firmicutes	Bacilli	Izemoplasmatales	Izemoplasmatales_fa	Izemoplasmatales_ge	Taxon248	0.00313666	0	0.0250933	0	0.01882	0.0125467	0	0.00627333	0
				Izemoplasmatales_ge		0.00313666	0	0.0250933	0	0.01882	0.0125467	0	0.00627333	0
			Izemoplasmatales_fa			0.00313666	0	0.0250933	0	0.01882	0.0125467	0	0.00627333	0
		Izemoplasmatales				0.00313666	0	0.0250933	0	0.01882	0.0125467	0	0.00627333	0
Firmicutes	Bacilli	Lactobacillales	Enterococcaceae	Enterococcus	Taxon250	0.906496	0.646153	1.17311	1.10097	3.09902	1.32995	1.64361	3.18685	1.57147
				Enterococcus		0.906496	0.646153	1.17311	1.10097	3.09902	1.32995	1.64361	3.18685	1.57147
			Enterococcaceae			0.906496	0.646153	1.17311	1.10097	3.09902	1.32995	1.64361	3.18685	1.57147
Firmicutes	Bacilli	Lactobacillales	Lactobacillales_fa	Lactobacillales_ge	Taxon252	0.00627333	0.0156833	0	0.00627333	0.0313666	0.00940999	0.0125467	0.0219567	0.0156833
				Lactobacillales_ge		0.00627333	0.0156833	0	0.00627333	0.0313666	0.00940999	0.0125467	0.0219567	0.0156833
			Lactobacillales_fa			0.00627333	0.0156833	0	0.00627333	0.0313666	0.00940999	0.0125467	0.0219567	0.0156833
Firmicutes	Bacilli	Lactobacillales	Leuconostocaceae	Fructobacillus	Taxon253	0.15056	0.06587	0.138013	0.0407766	0.0501866	0.05646	0.410903	0.439133	0.652426
				Fructobacillus		0.15056	0.06587	0.138013	0.0407766	0.0501866	0.05646	0.410903	0.439133	0.652426
Firmicutes	Bacilli	Lactobacillales	Leuconostocaceae	Leuconostoc	Taxon254	0.0909633	0.00627333	0.10351	0.163107	0.859446	0.175653	0.20702	0.279163	0.25407
				Leuconostoc		0.0909633	0.00627333	0.10351	0.163107	0.859446	0.175653	0.20702	0.279163	0.25407
Firmicutes	Bacilli	Lactobacillales	Leuconostocaceae	Weissella	Taxon255	0.181927	0.269753	0.20702	0.172517	0.947273	0.203883	0.313666	0.740253	0.228977
				Weissella		0.181927	0.269753	0.20702	0.172517	0.947273	0.203883	0.313666	0.740253	0.228977
			Leuconostocaceae			0.42345	0.341896	0.448543	0.3764	1.85691	0.435996	0.931589	1.45855	1.13547
Firmicutes	Bacilli	Lactobacillales	Streptococcaceae	Floricoccus	Taxon256	0.0595966	0.0345033	0.17879	0.04705	0.0815533	0.19761	0.13174	0.0815533	0.109783
				Floricoccus		0.0595966	0.0345033	0.17879	0.04705	0.0815533	0.19761	0.13174	0.0815533	0.109783
Firmicutes	Bacilli	Lactobacillales	Streptococcaceae	Lactococcus	Taxon257	4.12471	0.966093	1.30485	0.871993	1.33622	0.755936	11.6558	4.25959	3.7985
				Lactococcus		4.12471	0.966093	1.30485	0.871993	1.33622	0.755936	11.6558	4.25959	3.7985
			Streptococcaceae			4.18431	1.0006	1.48364	0.919043	1.41777	0.953546	11.7876	4.34114	3.90828
Firmicutes	Bacilli	Lactobacillales	uncultured	uncultured_ge	Taxon259	0	0.00940999	0.00313666	0.00313666	0.00940999	0	0.01882	0.00940999	0.00940999
				uncultured_ge		0	0.00940999	0.00313666	0.00313666	0.00940999	0	0.01882	0.00940999	0.00940999
			uncultured			0	0.00940999	0.00313666	0.00313666	0.00940999	0	0.01882	0.00940999	0.00940999
		Lactobacillales				5.52053	2.01374	3.10843	2.40582	6.41448	2.7289	14.3942	9.01791	6.64032
Firmicutes	Bacilli	Mycoplasmatales	Mycoplasmataceae	Mycoplasma	Taxon260	0.608513	1.13234	0.304256	0.505003	1.65616	1.02255	0.429723	0.586556	0.476773
				Mycoplasma		0.608513	1.13234	0.304256	0.505003	1.65616	1.02255	0.429723	0.586556	0.476773
			Mycoplasmataceae			0.608513	1.13234	0.304256	0.505003	1.65616	1.02255	0.429723	0.586556	0.476773
		Mycoplasmatales				0.608513	1.13234	0.304256	0.505003	1.65616	1.02255	0.429723	0.586556	0.476773
Firmicutes	Bacilli	Paenibacillales	Paenibacillaceae	Cohnella	Taxon263	0	0.00313666	0.00313666	0.00313666	0.00313666	0	0.00627333	0.0125467	0.0125467
				Cohnella		0	0.00313666	0.00313666	0.00313666	0.00313666	0	0.00627333	0.0125467	0.0125467
Firmicutes	Bacilli	Paenibacillales	Paenibacillaceae	Paenibacillus	Taxon266	0	0.0313666	0.00940999	0.00627333	0.0250933	0.00627333	0.0595966	0.0313666	0.01882
				Paenibacillus		0	0.0313666	0.00940999	0.00627333	0.0250933	0.00627333	0.0595966	0.0313666	0.01882
			Paenibacillaceae			0	0.0345033	0.0125467	0.00940999	0.02823	0.00627333	0.06587	0.0439133	0.0313666
		Paenibacillales				0	0.0345033	0.0125467	0.00940999	0.02823	0.00627333	0.06587	0.0439133	0.0313666
Firmicutes	Bacilli	RF39	RF39_fa	RF39_ge	Taxon269	0.1882	0.13174	0.128603	0.119193	0.11292	0.15056	0.15056	0.279163	0.181927
				RF39_ge		0.1882	0.13174	0.128603	0.119193	0.11292	0.15056	0.15056	0.279163	0.181927
			RF39_fa			0.1882	0.13174	0.128603	0.119193	0.11292	0.15056	0.15056	0.279163	0.181927
		RF39				0.1882	0.13174	0.128603	0.119193	0.11292	0.15056	0.15056	0.279163	0.181927
Firmicutes	Bacilli	RsaHf231	RsaHf231_fa	RsaHf231_ge	Taxon270	0.01882	0.0313666	0.0156833	0.00940999	0.00627333	0.0125467	0.0125467	0.01882	0.0125467
				RsaHf231_ge		0.01882	0.0313666	0.0156833	0.00940999	0.00627333	0.0125467	0.0125467	0.01882	0.0125467
			RsaHf231_fa			0.01882	0.0313666	0.0156833	0.00940999	0.00627333	0.0125467	0.0125467	0.01882	0.0125467
		RsaHf231				0.01882	0.0313666	0.0156833	0.00940999	0.00627333	0.0125467	0.0125467	0.01882	0.0125467
Firmicutes	Bacilli	Thermoactinomycetales	Thermoactinomycetaceae	Planifilum	Taxon275	0	0	0.00313666	0	0	0	0.0156833	0	0.00313666
				Planifilum		0	0	0.00313666	0	0	0	0.0156833	0	0.00313666
			Thermoactinomycetaceae			0	0	0.00313666	0	0	0	0.0156833	0	0.00313666
		Thermoactinomycetales				0	0	0.00313666	0	0	0	0.0156833	0	0.00313666
	Bacilli					8.79521	5.16609	7.50917	4.47916	9.74562	6.30156	19.187	13.6006	12.8823
Firmicutes	Clostridia	Christensenellales	Christensenellaceae	Christensenellaceae_ge	Taxon282	0.00627333	0.01882	0.0156833	0.0125467	0.00627333	0.0125467	0.0125467	0.0345033	0.0125467
				Christensenellaceae_ge		0.00627333	0.01882	0.0156833	0.0125467	0.00627333	0.0125467	0.0125467	0.0345033	0.0125467
Firmicutes	Clostridia	Christensenellales	Christensenellaceae	Christensenellaceae_R-7_group	Taxon281	9.99341	6.72501	9.09319	9.00223	5.30096	10.0906	7.23001	9.6076	7.85107
				Christensenellaceae_R-7_group		9.99341	6.72501	9.09319	9.00223	5.30096	10.0906	7.23001	9.6076	7.85107
Firmicutes	Clostridia	Christensenellales	Christensenellaceae	uncultured	Taxon283	0.144287	0.0940999	0.134877	0.13174	0.0752799	0.10351	0.0815533	0.144287	0.147423
				uncultured		0.144287	0.0940999	0.134877	0.13174	0.0752799	0.10351	0.0815533	0.144287	0.147423
			Christensenellaceae			10.144	6.83793	9.24375	9.14651	5.38252	10.2067	7.32411	9.78639	8.01104
		Christensenellales				10.144	6.83793	9.24375	9.14651	5.38252	10.2067	7.32411	9.78639	8.01104
Firmicutes	Clostridia	Clostridia_or	Hungateiclostridiaceae	uncultured	Taxon290	1.17625	0.793576	1.62166	0.893949	0.683793	1.46169	1.10097	1.10411	1.49933
				uncultured		1.17625	0.793576	1.62166	0.893949	0.683793	1.46169	1.10097	1.10411	1.49933
			Hungateiclostridiaceae			1.17625	0.793576	1.62166	0.893949	0.683793	1.46169	1.10097	1.10411	1.49933
		Clostridia_or				1.17625	0.793576	1.62166	0.893949	0.683793	1.46169	1.10097	1.10411	1.49933
Firmicutes	Clostridia	Clostridia_UCG-014	Clostridia_UCG-014_fa	Clostridia_UCG-014_ge	Taxon284	0.40463	0.24466	0.36699	0.23525	0.31994	0.39522	0.35758	0.52696	0.247796
				Clostridia_UCG-014_ge		0.40463	0.24466	0.36699	0.23525	0.31994	0.39522	0.35758	0.52696	0.247796
			Clostridia_UCG-014_fa			0.40463	0.24466	0.36699	0.23525	0.31994	0.39522	0.35758	0.52696	0.247796
		Clostridia_UCG-014				0.40463	0.24466	0.36699	0.23525	0.31994	0.39522	0.35758	0.52696	0.247796
Firmicutes	Clostridia	Clostridia_vadinBB60_group	Clostridia_vadinBB60_group_fa	Clostridia_vadinBB60_group_ge	Taxon291	0.853173	0.505003	1.19507	0.922179	0.733979	1.24526	0.58342	0.589693	0.492456
				Clostridia_vadinBB60_group_ge		0.853173	0.505003	1.19507	0.922179	0.733979	1.24526	0.58342	0.589693	0.492456
			Clostridia_vadinBB60_group_fa			0.853173	0.505003	1.19507	0.922179	0.733979	1.24526	0.58342	0.589693	0.492456
		Clostridia_vadinBB60_group				0.853173	0.505003	1.19507	0.922179	0.733979	1.24526	0.58342	0.589693	0.492456
Firmicutes	Clostridia	Clostridiales	Clostridiaceae	Clostridium_sensu_stricto_13	Taxon296	0	0.01882	0	0	0.0345033	0	0	0.02823	0
				Clostridium_sensu_stricto_13		0	0.01882	0	0	0.0345033	0	0	0.02823	0
Firmicutes	Clostridia	Clostridiales	Clostridiaceae	Clostridium_sensu_stricto_6	Taxon298	0.0721433	0.00940999	0	0	0.0533233	0.0313666	0.02823	0.01882	0.00313666
				Clostridium_sensu_stricto_6		0.0721433	0.00940999	0	0	0.0533233	0.0313666	0.02823	0.01882	0.00313666
			Clostridiaceae			0.0721433	0.02823	0	0	0.0878266	0.0313666	0.02823	0.04705	0.00313666
		Clostridiales				0.0721433	0.02823	0	0	0.0878266	0.0313666	0.02823	0.04705	0.00313666
Firmicutes	Clostridia	Eubacteriales	Anaerofustaceae	Anaerofustis	Taxon300	1.16684	0.683793	1.59029	0.925316	0.57401	1.04765	0.824943	0.815533	1.19821
				Anaerofustis		1.16684	0.683793	1.59029	0.925316	0.57401	1.04765	0.824943	0.815533	1.19821
			Anaerofustaceae			1.16684	0.683793	1.59029	0.925316	0.57401	1.04765	0.824943	0.815533	1.19821
Firmicutes	Clostridia	Eubacteriales	Eubacteriaceae	Acetobacterium	Taxon301	0.1882	0.163107	0.13174	0.156833	0.106647	0.16938	0.646153	0.379536	0.70575
				Acetobacterium		0.1882	0.163107	0.13174	0.156833	0.106647	0.16938	0.646153	0.379536	0.70575
Firmicutes	Clostridia	Eubacteriales	Eubacteriaceae	Eubacterium	Taxon302	0.0439133	0.03764	0.0313666	0.01882	0.0125467	0.04705	0.01882	0.0533233	0.100373
				Eubacterium		0.0439133	0.03764	0.0313666	0.01882	0.0125467	0.04705	0.01882	0.0533233	0.100373
			Eubacteriaceae			0.232113	0.200747	0.163107	0.175653	0.119193	0.21643	0.664973	0.43286	0.806123
		Eubacteriales				1.39895	0.884539	1.7534	1.10097	0.693203	1.26408	1.48992	1.24839	2.00433
Firmicutes	Clostridia	Lachnospirales	Lachnospiraceae	Catenibacillus	Taxon308	0.00313666	0.00313666	0.01882	0.00627333	0	0.00627333	0	0	0.00940999
				Catenibacillus		0.00313666	0.00313666	0.01882	0.00627333	0	0.00627333	0	0	0.00940999
Firmicutes	Clostridia	Lachnospirales	Lachnospiraceae	Dorea	Taxon309	0.00313666	0.00627333	0.00940999	0	0.00627333	0.00313666	0.00313666	0.00627333	0.00940999
				Dorea		0.00313666	0.00627333	0.00940999	0	0.00627333	0.00313666	0.00313666	0.00627333	0.00940999
Firmicutes	Clostridia	Lachnospirales	Lachnospiraceae	GCA-900066575	Taxon310	0.351306	0.17879	0.401493	0.232113	0.175653	0.34817	0.16938	0.181927	0.388946
				GCA-900066575		0.351306	0.17879	0.401493	0.232113	0.175653	0.34817	0.16938	0.181927	0.388946
Firmicutes	Clostridia	Lachnospirales	Lachnospiraceae	Hespellia	Taxon311	0.00627333	0.00313666	0.00940999	0.0125467	0.00940999	0.00627333	0.0219567	0.00627333	0.02823
				Hespellia		0.00627333	0.00313666	0.00940999	0.0125467	0.00940999	0.00627333	0.0219567	0.00627333	0.02823
Firmicutes	Clostridia	Lachnospirales	Lachnospiraceae	Lachnoclostridium	Taxon312	0.398356	0.147423	0.125467	0.304256	0.138013	0.21643	0.699476	0.567736	0.257206
				Lachnoclostridium		0.398356	0.147423	0.125467	0.304256	0.138013	0.21643	0.699476	0.567736	0.257206
Firmicutes	Clostridia	Lachnospirales	Lachnospiraceae	Lachnospiraceae_UCG-010	Taxon314	0.00313666	0.00627333	0.00627333	0.00940999	0.0219567	0.00627333	0.0156833	0.0125467	0.0125467
				Lachnospiraceae_UCG-010		0.00313666	0.00627333	0.00627333	0.00940999	0.0219567	0.00627333	0.0156833	0.0125467	0.0125467
Firmicutes	Clostridia	Lachnospirales	Lachnospiraceae	Lactonifactor	Taxon315	0.0940999	0.0690066	0.14115	0.0407766	0.0721433	0.0972366	0.0533233	0.125467	0.106647
				Lactonifactor		0.0940999	0.0690066	0.14115	0.0407766	0.0721433	0.0972366	0.0533233	0.125467	0.106647
Firmicutes	Clostridia	Lachnospirales	Lachnospiraceae	Tuzzerella	Taxon318	0	0.00940999	0.0156833	0.00627333	0	0.00627333	0.0407766	0.0156833	0.0156833
				Tuzzerella		0	0.00940999	0.0156833	0.00627333	0	0.00627333	0.0407766	0.0156833	0.0156833
Firmicutes	Clostridia	Lachnospirales	Lachnospiraceae	Tyzzerella	Taxon319	0.865719	0.429723	1.39582	0.881403	0.743389	1.13861	1.18252	1.30172	1.91023
				Tyzzerella		0.865719	0.429723	1.39582	0.881403	0.743389	1.13861	1.18252	1.30172	1.91023
Firmicutes	Clostridia	Lachnospirales	Lachnospiraceae	uncultured	Taxon320	0.0533233	0.0909633	0.00627333	0.02823	0.05646	0.0313666	0.0125467	0.0345033	0.0250933
				uncultured		0.0533233	0.0909633	0.00627333	0.02823	0.05646	0.0313666	0.0125467	0.0345033	0.0250933
			Lachnospiraceae			1.77849	0.944136	2.1298	1.52128	1.2233	1.86004	2.1988	2.25213	2.7634
		Lachnospirales				1.77849	0.944136	2.1298	1.52128	1.2233	1.86004	2.1988	2.25213	2.7634
Firmicutes	Clostridia	Monoglobales	Monoglobaceae	Monoglobus	Taxon321	0.26348	0.16938	0.22584	0.172517	0.175653	0.20702	0.166243	0.19761	0.13174
				Monoglobus		0.26348	0.16938	0.22584	0.172517	0.175653	0.20702	0.166243	0.19761	0.13174
			Monoglobaceae			0.26348	0.16938	0.22584	0.172517	0.175653	0.20702	0.166243	0.19761	0.13174
		Monoglobales				0.26348	0.16938	0.22584	0.172517	0.175653	0.20702	0.166243	0.19761	0.13174
Firmicutes	Clostridia	Oscillospirales	Butyricicoccaceae	UCG-008	Taxon322	0.0407766	0.0313666	0.0219567	0.0627333	0.04705	0.0345033	0.05646	0.04705	0.0533233
				UCG-008		0.0407766	0.0313666	0.0219567	0.0627333	0.04705	0.0345033	0.05646	0.04705	0.0533233
Firmicutes	Clostridia	Oscillospirales	Butyricicoccaceae	UCG-009	Taxon323	0.0784166	0.0878266	0.04705	0.0752799	0.0533233	0.106647	0.10351	0.13174	0.0909633
				UCG-009		0.0784166	0.0878266	0.04705	0.0752799	0.0533233	0.106647	0.10351	0.13174	0.0909633
			Butyricicoccaceae			0.119193	0.119193	0.0690066	0.138013	0.100373	0.14115	0.15997	0.17879	0.144287
Firmicutes	Clostridia	Oscillospirales	Oscillospiraceae	Intestinimonas	Taxon329	0.04705	0.0156833	0.0878266	0.0313666	0.0721433	0.0345033	0.02823	0.0690066	0.06587
				Intestinimonas		0.04705	0.0156833	0.0878266	0.0313666	0.0721433	0.0345033	0.02823	0.0690066	0.06587
Firmicutes	Clostridia	Oscillospirales	Oscillospiraceae	NK4A214_group	Taxon330	1.42091	0.940999	1.41464	1.21703	0.62106	1.11352	1.60911	1.17625	1.66243
				NK4A214_group		1.42091	0.940999	1.41464	1.21703	0.62106	1.11352	1.60911	1.17625	1.66243
Firmicutes	Clostridia	Oscillospirales	Oscillospiraceae	Oscillospiraceae_ge	Taxon331	0.382673	0.247796	0.316803	0.382673	0.260343	0.200747	0.445406	0.448543	0.332486
				Oscillospiraceae_ge		0.382673	0.247796	0.316803	0.382673	0.260343	0.200747	0.445406	0.448543	0.332486
Firmicutes	Clostridia	Oscillospirales	Oscillospiraceae	Papillibacter	Taxon332	0.909633	0.759073	0.934726	0.956683	0.373263	0.928453	0.956683	1.15743	1.20762
				Papillibacter		0.909633	0.759073	0.934726	0.956683	0.373263	0.928453	0.956683	1.15743	1.20762
Firmicutes	Clostridia	Oscillospirales	Oscillospiraceae	Sporobacter	Taxon334	0.0721433	0.200747	0.1882	0.15056	0.185063	0.134877	0.0878266	0.200747	0.0721433
				Sporobacter		0.0721433	0.200747	0.1882	0.15056	0.185063	0.134877	0.0878266	0.200747	0.0721433
Firmicutes	Clostridia	Oscillospirales	Oscillospiraceae	UCG-007	Taxon335	1.78163	1.4711	1.43346	2.14862	0.843763	1.5401	0.730843	1.21075	0.586556
				UCG-007		1.78163	1.4711	1.43346	2.14862	0.843763	1.5401	0.730843	1.21075	0.586556
Firmicutes	Clostridia	Oscillospirales	Oscillospiraceae	uncultured	Taxon337	0.0219567	0.0250933	0.00313666	0.04705	0.0156833	0.04705	0.0345033	0.0690066	0.00627333
				uncultured		0.0219567	0.0250933	0.00313666	0.04705	0.0156833	0.04705	0.0345033	0.0690066	0.00627333
Firmicutes	Clostridia	Oscillospirales	Oscillospiraceae	V9D2013_group	Taxon336	0.828079	0.768483	0.784166	0.900223	0.624196	0.66811	0.777893	0.539506	0.48932
				V9D2013_group		0.828079	0.768483	0.784166	0.900223	0.624196	0.66811	0.777893	0.539506	0.48932
			Oscillospiraceae			5.46407	4.42897	5.16295	5.8342	2.99551	4.66736	4.67049	4.87124	4.4227
Firmicutes	Clostridia	Oscillospirales	Oscillospirales_fa	Hydrogenoanaerobacterium	Taxon338	0.0846899	0.0439133	0.0627333	0.0846899	0.0439133	0.0690066	0.0345033	0.0501866	0.0533233
				Hydrogenoanaerobacterium		0.0846899	0.0439133	0.0627333	0.0846899	0.0439133	0.0690066	0.0345033	0.0501866	0.0533233
Firmicutes	Clostridia	Oscillospirales	Oscillospirales_fa	Oscillospirales_ge	Taxon339	1.01314	0.68693	0.868856	0.715159	0.59283	0.997459	0.373263	0.548916	0.52696
				Oscillospirales_ge		1.01314	0.68693	0.868856	0.715159	0.59283	0.997459	0.373263	0.548916	0.52696
			Oscillospirales_fa			1.09783	0.730843	0.931589	0.799849	0.636743	1.06647	0.407766	0.599103	0.580283
Firmicutes	Clostridia	Oscillospirales	Ruminococcaceae	Anaerofilum	Taxon340	0.00313666	0.00627333	0	0.00313666	0.0125467	0.01882	0	0	0.0125467
				Anaerofilum		0.00313666	0.00627333	0	0.00313666	0.0125467	0.01882	0	0	0.0125467
Firmicutes	Clostridia	Oscillospirales	Ruminococcaceae	Candidatus_Soleaferrea	Taxon341	0.937863	0.586556	1.2233	0.893949	0.969229	1.22644	1.43032	1.53069	1.26408
				Candidatus_Soleaferrea		0.937863	0.586556	1.2233	0.893949	0.969229	1.22644	1.43032	1.53069	1.26408
Firmicutes	Clostridia	Oscillospirales	Ruminococcaceae	Caproiciproducens	Taxon342	0.0125467	0.00940999	0.00940999	0.0125467	0.01882	0.0313666	0.0125467	0.0156833	0.0219567
				Caproiciproducens		0.0125467	0.00940999	0.00940999	0.0125467	0.01882	0.0313666	0.0125467	0.0156833	0.0219567
Firmicutes	Clostridia	Oscillospirales	Ruminococcaceae	Incertae_Sedis	Taxon344	0.06587	0.0219567	0.04705	0.04705	0.0250933	0.134877	0.0407766	0.02823	0.0250933
				Incertae_Sedis		0.06587	0.0219567	0.04705	0.04705	0.0250933	0.134877	0.0407766	0.02823	0.0250933
Firmicutes	Clostridia	Oscillospirales	Ruminococcaceae	Paludicola	Taxon345	0.00313666	0.00313666	0.01882	0.0156833	0.0219567	0.01882	0.0125467	0.106647	0.10351
				Paludicola		0.00313666	0.00313666	0.01882	0.0156833	0.0219567	0.01882	0.0125467	0.106647	0.10351
Firmicutes	Clostridia	Oscillospirales	Ruminococcaceae	Ruminococcaceae_ge	Taxon348	0.116057	0.326213	0.0439133	0.04705	0.363853	0.3764	0.0533233	0.04705	0.23525
				Ruminococcaceae_ge		0.116057	0.326213	0.0439133	0.04705	0.363853	0.3764	0.0533233	0.04705	0.23525
Firmicutes	Clostridia	Oscillospirales	Ruminococcaceae	Ruminococcus	Taxon349	0.0439133	0	0.0250933	0.0156833	0.01882	0.0407766	0.00627333	0.01882	0.01882
				Ruminococcus		0.0439133	0	0.0250933	0.0156833	0.01882	0.0407766	0.00627333	0.01882	0.01882
Firmicutes	Clostridia	Oscillospirales	Ruminococcaceae	UBA1819	Taxon350	0.0156833	0	0.00940999	0.00313666	0.00627333	0.0219567	0.00313666	0.0250933	0.0125467
				UBA1819		0.0156833	0	0.00940999	0.00313666	0.00627333	0.0219567	0.00313666	0.0250933	0.0125467
Firmicutes	Clostridia	Oscillospirales	Ruminococcaceae	uncultured	Taxon351	1.89768	0.978639	1.74399	1.51187	0.765346	1.64048	1.05392	1.377	1.13234
				uncultured		1.89768	0.978639	1.74399	1.51187	0.765346	1.64048	1.05392	1.377	1.13234
			Ruminococcaceae			3.09589	1.93219	3.12098	2.55011	2.20194	3.50993	2.61284	3.14921	2.82613
Firmicutes	Clostridia	Oscillospirales	UCG-010	UCG-010_ge	Taxon352	1.14488	0.768483	1.10724	0.809259	0.66811	0.824943	0.809259	1.17939	0.664973
				UCG-010_ge		1.14488	0.768483	1.10724	0.809259	0.66811	0.824943	0.809259	1.17939	0.664973
			UCG-010			1.14488	0.768483	1.10724	0.809259	0.66811	0.824943	0.809259	1.17939	0.664973
Firmicutes	Clostridia	Oscillospirales	uncultured	uncultured_ge	Taxon354	0	0.00940999	0.00940999	0.02823	0.00313666	0.01882	0.00940999	0.0345033	0.0156833
				uncultured_ge		0	0.00940999	0.00940999	0.02823	0.00313666	0.01882	0.00940999	0.0345033	0.0156833
			uncultured			0	0.00940999	0.00940999	0.02823	0.00313666	0.01882	0.00940999	0.0345033	0.0156833
		Oscillospirales				10.9219	7.98908	10.4012	10.1597	6.60582	10.2287	8.66974	10.0122	8.65406
Firmicutes	Clostridia	Peptococcales	Peptococcaceae	uncultured	Taxon355	0.16938	0.332486	0.2823	0.210157	0.194473	0.166243	0.156833	0.33876	0.200747
				uncultured		0.16938	0.332486	0.2823	0.210157	0.194473	0.166243	0.156833	0.33876	0.200747
			Peptococcaceae			0.16938	0.332486	0.2823	0.210157	0.194473	0.166243	0.156833	0.33876	0.200747
		Peptococcales				0.16938	0.332486	0.2823	0.210157	0.194473	0.166243	0.156833	0.33876	0.200747
Firmicutes	Clostridia	Peptostreptococcales-Tissierellales	Anaerovoracaceae	Anaerovorax	Taxon357	0.0752799	0.106647	0.181927	0.116057	0.106647	0.16938	0.15056	0.21643	0.20702
				Anaerovorax		0.0752799	0.106647	0.181927	0.116057	0.106647	0.16938	0.15056	0.21643	0.20702
Firmicutes	Clostridia	Peptostreptococcales-Tissierellales	Anaerovoracaceae	uncultured	Taxon359	8.3498	6.89125	7.8793	8.10514	4.94025	8.21492	7.58759	7.80088	7.71306
				uncultured		8.3498	6.89125	7.8793	8.10514	4.94025	8.21492	7.58759	7.80088	7.71306
			Anaerovoracaceae			8.42508	6.9979	8.06123	8.2212	5.04689	8.3843	7.73815	8.01731	7.92008
Firmicutes	Clostridia	Peptostreptococcales-Tissierellales	Peptostreptococcales-Tissierellales_fa	Tissierella	Taxon363	0.00313666	0	0.0125467	0.00313666	0	0	0.00313666	0.0156833	0.0533233
				Tissierella		0.00313666	0	0.0125467	0.00313666	0	0	0.00313666	0.0156833	0.0533233
			Peptostreptococcales-Tissierellales_fa			0.00313666	0	0.0125467	0.00313666	0	0	0.00313666	0.0156833	0.0533233
		Peptostreptococcales-Tissierellales				8.42822	6.9979	8.07377	8.22433	5.04689	8.3843	7.74129	8.033	7.9734
	Clostridia					35.6106	25.7269	35.2937	32.5868	21.1474	35.4506	29.8171	34.1363	31.9814
Firmicutes	Desulfitobacteriia	Desulfitobacteriales	Desulfitobacteriales_fa	TC1	Taxon366	0.00940999	0.00313666	0	0	0	0	0.00313666	0.00313666	0
				TC1		0.00940999	0.00313666	0	0	0	0	0.00313666	0.00313666	0
			Desulfitobacteriales_fa			0.00940999	0.00313666	0	0	0	0	0.00313666	0.00313666	0
Firmicutes	Desulfitobacteriia	Desulfitobacteriales	Syntrophobotulaceae	Syntrophobotulus	Taxon367	0.02823	0.0501866	0.00627333	0.00313666	0.106647	0.0125467	0.02823	0.0156833	0.0219567
				Syntrophobotulus		0.02823	0.0501866	0.00627333	0.00313666	0.106647	0.0125467	0.02823	0.0156833	0.0219567
			Syntrophobotulaceae			0.02823	0.0501866	0.00627333	0.00313666	0.106647	0.0125467	0.02823	0.0156833	0.0219567
		Desulfitobacteriales				0.03764	0.0533233	0.00627333	0.00313666	0.106647	0.0125467	0.0313666	0.01882	0.0219567
	Desulfitobacteriia					0.03764	0.0533233	0.00627333	0.00313666	0.106647	0.0125467	0.0313666	0.01882	0.0219567
Firmicutes	Desulfotomaculia	Desulfotomaculales	Desulfallas-Sporotomaculum	Desulfallas-Sporotomaculum_ge	Taxon368	0.276026	0.203883	0.144287	0.335623	0.12233	0.125467	0.119193	0.163107	0.0627333
				Desulfallas-Sporotomaculum_ge		0.276026	0.203883	0.144287	0.335623	0.12233	0.125467	0.119193	0.163107	0.0627333
			Desulfallas-Sporotomaculum			0.276026	0.203883	0.144287	0.335623	0.12233	0.125467	0.119193	0.163107	0.0627333
		Desulfotomaculales				0.276026	0.203883	0.144287	0.335623	0.12233	0.125467	0.119193	0.163107	0.0627333
	Desulfotomaculia					0.276026	0.203883	0.144287	0.335623	0.12233	0.125467	0.119193	0.163107	0.0627333
Firmicutes	Negativicutes	Acidaminococcales	Acidaminococcaceae	uncultured	Taxon373	0.0313666	0.0156833	0.0439133	0.0313666	0.0407766	0.0345033	0.02823	0.0313666	0.0345033
				uncultured		0.0313666	0.0156833	0.0439133	0.0313666	0.0407766	0.0345033	0.02823	0.0313666	0.0345033
			Acidaminococcaceae			0.0313666	0.0156833	0.0439133	0.0313666	0.0407766	0.0345033	0.02823	0.0313666	0.0345033
		Acidaminococcales				0.0313666	0.0156833	0.0439133	0.0313666	0.0407766	0.0345033	0.02823	0.0313666	0.0345033
Firmicutes	Negativicutes	Veillonellales-Selenomonadales	Sporomusaceae	Sporomusaceae_ge	Taxon375	0	0	0	0.00313666	0.00940999	0.00313666	0	0	0.00313666
				Sporomusaceae_ge		0	0	0	0.00313666	0.00940999	0.00313666	0	0	0.00313666
			Sporomusaceae			0	0	0	0.00313666	0.00940999	0.00313666	0	0	0.00313666
		Veillonellales-Selenomonadales				0	0	0	0.00313666	0.00940999	0.00313666	0	0	0.00313666
	Negativicutes					0.0313666	0.0156833	0.0439133	0.0345033	0.0501866	0.03764	0.02823	0.0313666	0.03764
Firmicutes	Syntrophomonadia	Syntrophomonadales	Syntrophomonadaceae	Syntrophomonas	Taxon381	0.0690066	0.0627333	0.0752799	0.181927	0.0752799	0.163107	0.0909633	0.125467	0.241523
				Syntrophomonas		0.0690066	0.0627333	0.0752799	0.181927	0.0752799	0.163107	0.0909633	0.125467	0.241523
Firmicutes	Syntrophomonadia	Syntrophomonadales	Syntrophomonadaceae	Thermosyntropha	Taxon382	0.06587	0.05646	0.0501866	0.0784166	0.04705	0	0.119193	0.100373	0.01882
				Thermosyntropha		0.06587	0.05646	0.0501866	0.0784166	0.04705	0	0.119193	0.100373	0.01882
			Syntrophomonadaceae			0.134877	0.119193	0.125467	0.260343	0.12233	0.163107	0.210157	0.22584	0.260343
		Syntrophomonadales				0.134877	0.119193	0.125467	0.260343	0.12233	0.163107	0.210157	0.22584	0.260343
	Syntrophomonadia					0.134877	0.119193	0.125467	0.260343	0.12233	0.163107	0.210157	0.22584	0.260343
Firmicutes	uncultured	uncultured_or	uncultured_fa	uncultured_ge	Taxon384	0.20702	0.20702	0.119193	0.27289	0.13174	0.25407	0.134877	0.119193	0.125467
				uncultured_ge		0.20702	0.20702	0.119193	0.27289	0.13174	0.25407	0.134877	0.119193	0.125467
			uncultured_fa			0.20702	0.20702	0.119193	0.27289	0.13174	0.25407	0.134877	0.119193	0.125467
		uncultured_or				0.20702	0.20702	0.119193	0.27289	0.13174	0.25407	0.134877	0.119193	0.125467
	uncultured					0.20702	0.20702	0.119193	0.27289	0.13174	0.25407	0.134877	0.119193	0.125467
Firmicutes						45.0927	31.4921	43.2421	37.9725	31.4262	42.345	49.5279	48.2952	45.3719
Fusobacteriota	Fusobacteriia	Fusobacteriales	Fusobacteriaceae	Fusobacteriaceae_ge	Taxon385	0	0	0	0	0.01882	0.00627333	0	0.00940999	0.00627333
				Fusobacteriaceae_ge		0	0	0	0	0.01882	0.00627333	0	0.00940999	0.00627333
Fusobacteriota	Fusobacteriia	Fusobacteriales	Fusobacteriaceae	Fusobacterium	Taxon386	0.0407766	0.0345033	0.0815533	0.0345033	0.0156833	0.106647	0.0815533	0.106647	0.163107
				Fusobacterium		0.0407766	0.0345033	0.0815533	0.0345033	0.0156833	0.106647	0.0815533	0.106647	0.163107
			Fusobacteriaceae			0.0407766	0.0345033	0.0815533	0.0345033	0.0345033	0.11292	0.0815533	0.116057	0.16938
		Fusobacteriales				0.0407766	0.0345033	0.0815533	0.0345033	0.0345033	0.11292	0.0815533	0.116057	0.16938
	Fusobacteriia					0.0407766	0.0345033	0.0815533	0.0345033	0.0345033	0.11292	0.0815533	0.116057	0.16938
Fusobacteriota						0.0407766	0.0345033	0.0815533	0.0345033	0.0345033	0.11292	0.0815533	0.116057	0.16938
Margulisbacteria	Margulisbacteria_cl	Margulisbacteria_or	Margulisbacteria_fa	Margulisbacteria_ge	Taxon390	0.00313666	0.0313666	0.00940999	0.0219567	0.0690066	0.0156833	0.0156833	0.00627333	0.0345033
				Margulisbacteria_ge		0.00313666	0.0313666	0.00940999	0.0219567	0.0690066	0.0156833	0.0156833	0.00627333	0.0345033
			Margulisbacteria_fa			0.00313666	0.0313666	0.00940999	0.0219567	0.0690066	0.0156833	0.0156833	0.00627333	0.0345033
		Margulisbacteria_or				0.00313666	0.0313666	0.00940999	0.0219567	0.0690066	0.0156833	0.0156833	0.00627333	0.0345033
	Margulisbacteria_cl					0.00313666	0.0313666	0.00940999	0.0219567	0.0690066	0.0156833	0.0156833	0.00627333	0.0345033
Margulisbacteria						0.00313666	0.0313666	0.00940999	0.0219567	0.0690066	0.0156833	0.0156833	0.00627333	0.0345033
MBNT15	MBNT15_cl	MBNT15_or	MBNT15_fa	MBNT15_ge	Taxon389	0.02823	0.0156833	0.0156833	0.0595966	0.01882	0.01882	0.0313666	0.0125467	0.0156833
				MBNT15_ge		0.02823	0.0156833	0.0156833	0.0595966	0.01882	0.01882	0.0313666	0.0125467	0.0156833
			MBNT15_fa			0.02823	0.0156833	0.0156833	0.0595966	0.01882	0.01882	0.0313666	0.0125467	0.0156833
		MBNT15_or				0.02823	0.0156833	0.0156833	0.0595966	0.01882	0.01882	0.0313666	0.0125467	0.0156833
	MBNT15_cl					0.02823	0.0156833	0.0156833	0.0595966	0.01882	0.01882	0.0313666	0.0125467	0.0156833
MBNT15						0.02823	0.0156833	0.0156833	0.0595966	0.01882	0.01882	0.0313666	0.0125467	0.0156833
Myxococcota	Myxococcia	Myxococcales	Myxococcaceae	Myxococcaceae_ge	Taxon395	0.125467	0.0940999	0.0313666	0.0501866	0.03764	0.01882	0.156833	0.0909633	0.0219567
				Myxococcaceae_ge		0.125467	0.0940999	0.0313666	0.0501866	0.03764	0.01882	0.156833	0.0909633	0.0219567
			Myxococcaceae			0.125467	0.0940999	0.0313666	0.0501866	0.03764	0.01882	0.156833	0.0909633	0.0219567
		Myxococcales				0.125467	0.0940999	0.0313666	0.0501866	0.03764	0.01882	0.156833	0.0909633	0.0219567
	Myxococcia					0.125467	0.0940999	0.0313666	0.0501866	0.03764	0.01882	0.156833	0.0909633	0.0219567
Myxococcota	Polyangia	Haliangiales	Haliangiaceae	Haliangium	Taxon399	0	0.00313666	0	0.00313666	0.0219567	0	0.00627333	0.01882	0
				Haliangium		0	0.00313666	0	0.00313666	0.0219567	0	0.00627333	0.01882	0
			Haliangiaceae			0	0.00313666	0	0.00313666	0.0219567	0	0.00627333	0.01882	0
		Haliangiales				0	0.00313666	0	0.00313666	0.0219567	0	0.00627333	0.01882	0
Myxococcota	Polyangia	Polyangiales	Phaselicystidaceae	Phaselicystis	Taxon400	0.0721433	0.0125467	0.0313666	0.0250933	0.00627333	0.0156833	0.0125467	0.0125467	0.00627333
				Phaselicystis		0.0721433	0.0125467	0.0313666	0.0250933	0.00627333	0.0156833	0.0125467	0.0125467	0.00627333
			Phaselicystidaceae			0.0721433	0.0125467	0.0313666	0.0250933	0.00627333	0.0156833	0.0125467	0.0125467	0.00627333
Myxococcota	Polyangia	Polyangiales	Polyangiaceae	Pajaroellobacter	Taxon402	0	0.0250933	0	0.0125467	0.01882	0.0125467	0.0250933	0.00940999	0.00940999
				Pajaroellobacter		0	0.0250933	0	0.0125467	0.01882	0.0125467	0.0250933	0.00940999	0.00940999
			Polyangiaceae			0	0.0250933	0	0.0125467	0.01882	0.0125467	0.0250933	0.00940999	0.00940999
Myxococcota	Polyangia	Polyangiales	Sandaracinaceae	uncultured	Taxon403	0	0.00627333	0.00627333	0.00627333	0.00627333	0.00313666	0.00940999	0.0250933	0.00940999
				uncultured		0	0.00627333	0.00627333	0.00627333	0.00627333	0.00313666	0.00940999	0.0250933	0.00940999
			Sandaracinaceae			0	0.00627333	0.00627333	0.00627333	0.00627333	0.00313666	0.00940999	0.0250933	0.00940999
		Polyangiales				0.0721433	0.0439133	0.03764	0.0439133	0.0313666	0.0313666	0.04705	0.04705	0.0250933
	Polyangia					0.0721433	0.04705	0.03764	0.04705	0.0533233	0.0313666	0.0533233	0.06587	0.0250933
Myxococcota						0.19761	0.14115	0.0690066	0.0972366	0.0909633	0.0501866	0.210157	0.156833	0.04705
Patescibacteria	Gracilibacteria	Absconditabacteriales_(SR1)	Absconditabacteriales_(SR1)_fa	Absconditabacteriales_(SR1)_ge	Taxon405	0.0313666	0.04705	0.0815533	0.03764	0.0533233	0.0345033	0.12233	0.0501866	0.128603
				Absconditabacteriales_(SR1)_ge		0.0313666	0.04705	0.0815533	0.03764	0.0533233	0.0345033	0.12233	0.0501866	0.128603
			Absconditabacteriales_(SR1)_fa			0.0313666	0.04705	0.0815533	0.03764	0.0533233	0.0345033	0.12233	0.0501866	0.128603
		Absconditabacteriales_(SR1)				0.0313666	0.04705	0.0815533	0.03764	0.0533233	0.0345033	0.12233	0.0501866	0.128603
Patescibacteria	Gracilibacteria	JGI_0000069-P22	JGI_0000069-P22_fa	JGI_0000069-P22_ge	Taxon407	0.00940999	0	0.00940999	0.00627333	0.0345033	0	0.00627333	0.02823	0.0250933
				JGI_0000069-P22_ge		0.00940999	0	0.00940999	0.00627333	0.0345033	0	0.00627333	0.02823	0.0250933
			JGI_0000069-P22_fa			0.00940999	0	0.00940999	0.00627333	0.0345033	0	0.00627333	0.02823	0.0250933
		JGI_0000069-P22				0.00940999	0	0.00940999	0.00627333	0.0345033	0	0.00627333	0.02823	0.0250933
	Gracilibacteria					0.0407766	0.04705	0.0909633	0.0439133	0.0878266	0.0345033	0.128603	0.0784166	0.153697
Patescibacteria	Microgenomatia	Candidatus_Pacebacteria	Candidatus_Pacebacteria_fa	Candidatus_Pacebacteria_ge	Taxon408	0	0.00313666	0.00313666	0	0	0	0	0	0.0156833
				Candidatus_Pacebacteria_ge		0	0.00313666	0.00313666	0	0	0	0	0	0.0156833
			Candidatus_Pacebacteria_fa			0	0.00313666	0.00313666	0	0	0	0	0	0.0156833
		Candidatus_Pacebacteria				0	0.00313666	0.00313666	0	0	0	0	0	0.0156833
	Microgenomatia					0	0.00313666	0.00313666	0	0	0	0	0	0.0156833
Patescibacteria	Parcubacteria	Candidatus_Azambacteria	Candidatus_Azambacteria_fa	Candidatus_Azambacteria_ge	Taxon409	1.08529	1.01001	0.60224	0.900223	0.31994	0.172517	1.01628	0.733979	0.260343
				Candidatus_Azambacteria_ge		1.08529	1.01001	0.60224	0.900223	0.31994	0.172517	1.01628	0.733979	0.260343
			Candidatus_Azambacteria_fa			1.08529	1.01001	0.60224	0.900223	0.31994	0.172517	1.01628	0.733979	0.260343
		Candidatus_Azambacteria				1.08529	1.01001	0.60224	0.900223	0.31994	0.172517	1.01628	0.733979	0.260343
	Parcubacteria					1.08529	1.01001	0.60224	0.900223	0.31994	0.172517	1.01628	0.733979	0.260343
Patescibacteria	Saccharimonadia	Saccharimonadales	LWQ8	LWQ8_ge	Taxon412	0.0250933	0.0156833	0.00313666	0.0219567	0.0125467	0.00940999	0.0501866	0.00627333	0.0345033
				LWQ8_ge		0.0250933	0.0156833	0.00313666	0.0219567	0.0125467	0.00940999	0.0501866	0.00627333	0.0345033
			LWQ8			0.0250933	0.0156833	0.00313666	0.0219567	0.0125467	0.00940999	0.0501866	0.00627333	0.0345033
Patescibacteria	Saccharimonadia	Saccharimonadales	Saccharimonadaceae	Candidatus_Saccharimonas	Taxon413	1.17311	1.0947	1.09156	0.850036	0.58342	0.627333	1.27349	1.06647	0.962956
				Candidatus_Saccharimonas		1.17311	1.0947	1.09156	0.850036	0.58342	0.627333	1.27349	1.06647	0.962956
Patescibacteria	Saccharimonadia	Saccharimonadales	Saccharimonadaceae	GTL1	Taxon414	0.0125467	0.00940999	0.00940999	0.0219567	0.00313666	0.00627333	0.0125467	0.00313666	0.0125467
				GTL1		0.0125467	0.00940999	0.00940999	0.0219567	0.00313666	0.00627333	0.0125467	0.00313666	0.0125467
			Saccharimonadaceae			1.18566	1.10411	1.10097	0.871993	0.586556	0.633606	1.28603	1.0696	0.975503
Patescibacteria	Saccharimonadia	Saccharimonadales	Saccharimonadales_fa	Saccharimonadales_ge	Taxon415	2.97042	2.45601	2.41209	1.95414	1.46482	1.45541	2.82613	2.96415	2.43719
				Saccharimonadales_ge		2.97042	2.45601	2.41209	1.95414	1.46482	1.45541	2.82613	2.96415	2.43719
			Saccharimonadales_fa			2.97042	2.45601	2.41209	1.95414	1.46482	1.45541	2.82613	2.96415	2.43719
		Saccharimonadales				4.18117	3.5758	3.5162	2.84809	2.06393	2.09843	4.16235	4.04002	3.44719
	Saccharimonadia					4.18117	3.5758	3.5162	2.84809	2.06393	2.09843	4.16235	4.04002	3.44719
Patescibacteria						5.30724	4.63599	4.21254	3.79223	2.47169	2.30545	5.30724	4.85242	3.87692
Planctomycetota	Phycisphaerae	Tepidisphaerales	WD2101_soil_group	WD2101_soil_group_ge	Taxon419	0	0.0125467	0	0	0	0	0	0	0
				WD2101_soil_group_ge		0	0.0125467	0	0	0	0	0	0	0
			WD2101_soil_group			0	0.0125467	0	0	0	0	0	0	0
		Tepidisphaerales				0	0.0125467	0	0	0	0	0	0	0
	Phycisphaerae					0	0.0125467	0	0	0	0	0	0	0
Planctomycetota	Planctomycetes	Gemmatales	Gemmataceae	Fimbriiglobus	Taxon420	0	0.0156833	0.00313666	0.00313666	0.0156833	0.00313666	0.00313666	0.00940999	0
				Fimbriiglobus		0	0.0156833	0.00313666	0.00313666	0.0156833	0.00313666	0.00313666	0.00940999	0
Planctomycetota	Planctomycetes	Gemmatales	Gemmataceae	Gemmata	Taxon421	0	0.00313666	0	0	0.0313666	0	0.00627333	0.00313666	0
				Gemmata		0	0.00313666	0	0	0.0313666	0	0.00627333	0.00313666	0
Planctomycetota	Planctomycetes	Gemmatales	Gemmataceae	uncultured	Taxon424	0.00313666	0.0156833	0	0	0.0125467	0.0125467	0.00940999	0.00313666	0
				uncultured		0.00313666	0.0156833	0	0	0.0125467	0.0125467	0.00940999	0.00313666	0
			Gemmataceae			0.00313666	0.0345033	0.00313666	0.00313666	0.0595966	0.0156833	0.01882	0.0156833	0
		Gemmatales				0.00313666	0.0345033	0.00313666	0.00313666	0.0595966	0.0156833	0.01882	0.0156833	0
Planctomycetota	Planctomycetes	Isosphaerales	Isosphaeraceae	Aquisphaera	Taxon425	0.03764	0.0690066	0.0846899	0.01882	0.01882	0.00940999	0.26348	0.219567	0.241523
				Aquisphaera		0.03764	0.0690066	0.0846899	0.01882	0.01882	0.00940999	0.26348	0.219567	0.241523
Planctomycetota	Planctomycetes	Isosphaerales	Isosphaeraceae	Paludisphaera	Taxon427	0.00627333	0.0156833	0.0313666	0	0.0219567	0.00940999	0.17879	0.0909633	0.307393
				Paludisphaera		0.00627333	0.0156833	0.0313666	0	0.0219567	0.00940999	0.17879	0.0909633	0.307393
Planctomycetota	Planctomycetes	Isosphaerales	Isosphaeraceae	Singulisphaera	Taxon428	0	0	0.00627333	0.00627333	0.0125467	0	0.00627333	0	0.00313666
				Singulisphaera		0	0	0.00627333	0.00627333	0.0125467	0	0.00627333	0	0.00313666
			Isosphaeraceae			0.0439133	0.0846899	0.12233	0.0250933	0.0533233	0.01882	0.448543	0.31053	0.552053
		Isosphaerales				0.0439133	0.0846899	0.12233	0.0250933	0.0533233	0.01882	0.448543	0.31053	0.552053
Planctomycetota	Planctomycetes	Pirellulales	Pirellulaceae	CPla-4_termite_group	Taxon430	0.144287	0.379536	0.15997	0.219567	0.238386	0.138013	0.0846899	0.279163	0.0909633
				CPla-4_termite_group		0.144287	0.379536	0.15997	0.219567	0.238386	0.138013	0.0846899	0.279163	0.0909633
Planctomycetota	Planctomycetes	Pirellulales	Pirellulaceae	Termite_planctomycete_cluster	Taxon433	0.0439133	0.0940999	0.0878266	0.156833	0.10351	0.0846899	0.0815533	0.0815533	0.12233
				Termite_planctomycete_cluster		0.0439133	0.0940999	0.0878266	0.156833	0.10351	0.0846899	0.0815533	0.0815533	0.12233
Planctomycetota	Planctomycetes	Pirellulales	Pirellulaceae	uncultured	Taxon434	0.00627333	0.00627333	0.0219567	0.00313666	0.0125467	0.02823	0.0533233	0.0407766	0.0721433
				uncultured		0.00627333	0.00627333	0.0219567	0.00313666	0.0125467	0.02823	0.0533233	0.0407766	0.0721433
			Pirellulaceae			0.194473	0.47991	0.269753	0.379536	0.354443	0.250933	0.219567	0.401493	0.285436
		Pirellulales				0.194473	0.47991	0.269753	0.379536	0.354443	0.250933	0.219567	0.401493	0.285436
	Planctomycetes					0.241523	0.599103	0.39522	0.407766	0.467363	0.285436	0.68693	0.727706	0.837489
Planctomycetota	vadinHA49	vadinHA49_or	vadinHA49_fa	vadinHA49_ge	Taxon439	0.228977	0.19761	0.194473	0.213293	0.20702	0.250933	0.454816	0.36699	0.492456
				vadinHA49_ge		0.228977	0.19761	0.194473	0.213293	0.20702	0.250933	0.454816	0.36699	0.492456
			vadinHA49_fa			0.228977	0.19761	0.194473	0.213293	0.20702	0.250933	0.454816	0.36699	0.492456
		vadinHA49_or				0.228977	0.19761	0.194473	0.213293	0.20702	0.250933	0.454816	0.36699	0.492456
	vadinHA49					0.228977	0.19761	0.194473	0.213293	0.20702	0.250933	0.454816	0.36699	0.492456
Planctomycetota						0.4705	0.809259	0.589693	0.62106	0.674383	0.53637	1.14175	1.0947	1.32995
Proteobacteria	Alphaproteobacteria	Acetobacterales	Acetobacteraceae	Acidisoma	Taxon440	0.00313666	0.00627333	0	0	0.00940999	0	0	0	0.00313666
				Acidisoma		0.00313666	0.00627333	0	0	0.00940999	0	0	0	0.00313666
Proteobacteria	Alphaproteobacteria	Acetobacterales	Acetobacteraceae	Acidocella	Taxon442	0.0439133	0.0125467	0.0156833	0.01882	0.01882	0.02823	0.0219567	0.05646	0.0407766
				Acidocella		0.0439133	0.0125467	0.0156833	0.01882	0.01882	0.02823	0.0219567	0.05646	0.0407766
Proteobacteria	Alphaproteobacteria	Acetobacterales	Acetobacteraceae	uncultured	Taxon448	0.00627333	0.00313666	0	0.00940999	0.02823	0.00313666	0.0156833	0.00627333	0
				uncultured		0.00627333	0.00313666	0	0.00940999	0.02823	0.00313666	0.0156833	0.00627333	0
			Acetobacteraceae			0.0533233	0.0219567	0.0156833	0.02823	0.05646	0.0313666	0.03764	0.0627333	0.0439133
		Acetobacterales				0.0533233	0.0219567	0.0156833	0.02823	0.05646	0.0313666	0.03764	0.0627333	0.0439133
Proteobacteria	Alphaproteobacteria	Caulobacterales	Caulobacteraceae	Phenylobacterium	Taxon453	0	0	0	0	0.00313666	0	0.00627333	0.00313666	0.00627333
				Phenylobacterium		0	0	0	0	0.00313666	0	0.00627333	0.00313666	0.00627333
Proteobacteria	Alphaproteobacteria	Caulobacterales	Caulobacteraceae	uncultured	Taxon454	0.00627333	0	0.0125467	0	0	0.00627333	0.00627333	0.00313666	0
				uncultured		0.00627333	0	0.0125467	0	0	0.00627333	0.00627333	0.00313666	0
			Caulobacteraceae			0.00627333	0	0.0125467	0	0.00313666	0.00627333	0.0125467	0.00627333	0.00627333
		Caulobacterales				0.00627333	0	0.0125467	0	0.00313666	0.00627333	0.0125467	0.00627333	0.00627333
Proteobacteria	Alphaproteobacteria	Dongiales	Dongiaceae	Dongia	Taxon457	0	0	0	0	0.0345033	0	0	0.02823	0
				Dongia		0	0	0	0	0.0345033	0	0	0.02823	0
			Dongiaceae			0	0	0	0	0.0345033	0	0	0.02823	0
		Dongiales				0	0	0	0	0.0345033	0	0	0.02823	0
Proteobacteria	Alphaproteobacteria	Elsterales	uncultured	uncultured_ge	Taxon460	0.00313666	0.0250933	0.00940999	0.00313666	0.04705	0.0219567	0.04705	0.01882	0.0721433
				uncultured_ge		0.00313666	0.0250933	0.00940999	0.00313666	0.04705	0.0219567	0.04705	0.01882	0.0721433
			uncultured			0.00313666	0.0250933	0.00940999	0.00313666	0.04705	0.0219567	0.04705	0.01882	0.0721433
		Elsterales				0.00313666	0.0250933	0.00940999	0.00313666	0.04705	0.0219567	0.04705	0.01882	0.0721433
Proteobacteria	Alphaproteobacteria	Micropepsales	Micropepsaceae	uncultured	Taxon463	0	0.00627333	0	0	0.00940999	0	0.00313666	0	0.00313666
				uncultured		0	0.00627333	0	0	0.00940999	0	0.00313666	0	0.00313666
			Micropepsaceae			0	0.00627333	0	0	0.00940999	0	0.00313666	0	0.00313666
		Micropepsales				0	0.00627333	0	0	0.00940999	0	0.00313666	0	0.00313666
Proteobacteria	Alphaproteobacteria	Paracaedibacterales	Paracaedibacteraceae	uncultured	Taxon466	0.0533233	0.0407766	0.0156833	0.01882	0.02823	0.0533233	0.0407766	0.0439133	0.0407766
				uncultured		0.0533233	0.0407766	0.0156833	0.01882	0.02823	0.0533233	0.0407766	0.0439133	0.0407766
			Paracaedibacteraceae			0.0533233	0.0407766	0.0156833	0.01882	0.02823	0.0533233	0.0407766	0.0439133	0.0407766
		Paracaedibacterales				0.0533233	0.0407766	0.0156833	0.01882	0.02823	0.0533233	0.0407766	0.0439133	0.0407766
Proteobacteria	Alphaproteobacteria	Reyranellales	Reyranellaceae	Reyranella	Taxon467	0.00627333	0.0219567	0	0.00313666	0.02823	0	0	0.0156833	0.00627333
				Reyranella		0.00627333	0.0219567	0	0.00313666	0.02823	0	0	0.0156833	0.00627333
			Reyranellaceae			0.00627333	0.0219567	0	0.00313666	0.02823	0	0	0.0156833	0.00627333
		Reyranellales				0.00627333	0.0219567	0	0.00313666	0.02823	0	0	0.0156833	0.00627333
Proteobacteria	Alphaproteobacteria	Rhizobiales	Beijerinckiaceae	Methylovirgula	Taxon474	0.0156833	0.0250933	0.0345033	0.02823	0.0407766	0.0219567	0.0501866	0.05646	0.0972366
				Methylovirgula		0.0156833	0.0250933	0.0345033	0.02823	0.0407766	0.0219567	0.0501866	0.05646	0.0972366
Proteobacteria	Alphaproteobacteria	Rhizobiales	Beijerinckiaceae	Roseiarcus	Taxon477	0	0.0156833	0.00313666	0.0250933	0.0219567	0.00940999	0.00627333	0.0250933	0.0156833
				Roseiarcus		0	0.0156833	0.00313666	0.0250933	0.0219567	0.00940999	0.00627333	0.0250933	0.0156833
			Beijerinckiaceae			0.0156833	0.0407766	0.03764	0.0533233	0.0627333	0.0313666	0.05646	0.0815533	0.11292
Proteobacteria	Alphaproteobacteria	Rhizobiales	Hyphomicrobiaceae	Hyphomicrobium	Taxon479	0	0.0125467	0	0	0.00940999	0	0.00627333	0.0345033	0
				Hyphomicrobium		0	0.0125467	0	0	0.00940999	0	0.00627333	0.0345033	0
Proteobacteria	Alphaproteobacteria	Rhizobiales	Hyphomicrobiaceae	Pedomicrobium	Taxon480	0	0.0219567	0	0	0.0250933	0	0.0250933	0.0250933	0
				Pedomicrobium		0	0.0219567	0	0	0.0250933	0	0.0250933	0.0250933	0
			Hyphomicrobiaceae			0	0.0345033	0	0	0.0345033	0	0.0313666	0.0595966	0
Proteobacteria	Alphaproteobacteria	Rhizobiales	Labraceae	Labrys	Taxon482	0.00627333	0.0219567	0.00313666	0.0156833	0.0250933	0.00940999	0.0125467	0.0909633	0.0501866
				Labrys		0.00627333	0.0219567	0.00313666	0.0156833	0.0250933	0.00940999	0.0125467	0.0909633	0.0501866
			Labraceae			0.00627333	0.0219567	0.00313666	0.0156833	0.0250933	0.00940999	0.0125467	0.0909633	0.0501866
Proteobacteria	Alphaproteobacteria	Rhizobiales	Rhizobiaceae	Allorhizobium-Neorhizobium-Pararhizobium-Rhizobium	Taxon487	0	0.0156833	0.00627333	0	0.0219567	0	0.00940999	0.00313666	0
				Allorhizobium-Neorhizobium-Pararhizobium-Rhizobium		0	0.0156833	0.00627333	0	0.0219567	0	0.00940999	0.00313666	0
Proteobacteria	Alphaproteobacteria	Rhizobiales	Rhizobiaceae	Mesorhizobium	Taxon488	0	0.00313666	0	0	0.00313666	0	0.00313666	0.0313666	0.01882
				Mesorhizobium		0	0.00313666	0	0	0.00313666	0	0.00313666	0.0313666	0.01882
			Rhizobiaceae			0	0.01882	0.00627333	0	0.0250933	0	0.0125467	0.0345033	0.01882
Proteobacteria	Alphaproteobacteria	Rhizobiales	Rhizobiales_Incertae_Sedis	Bauldia	Taxon491	0.00313666	0.0250933	0	0	0.01882	0	0.00627333	0.0219567	0
				Bauldia		0.00313666	0.0250933	0	0	0.01882	0	0.00627333	0.0219567	0
			Rhizobiales_Incertae_Sedis			0.00313666	0.0250933	0	0	0.01882	0	0.00627333	0.0219567	0
Proteobacteria	Alphaproteobacteria	Rhizobiales	Xanthobacteraceae	uncultured	Taxon501	0.01882	0.13174	0.00627333	0.00313666	0.213293	0.00940999	0.12233	0.0721433	0.0125467
				uncultured		0.01882	0.13174	0.00627333	0.00313666	0.213293	0.00940999	0.12233	0.0721433	0.0125467
Proteobacteria	Alphaproteobacteria	Rhizobiales	Xanthobacteraceae	Xanthobacteraceae_ge	Taxon500	0	0.00313666	0	0	0.0156833	0	0.00627333	0.00940999	0.00313666
				Xanthobacteraceae_ge		0	0.00313666	0	0	0.0156833	0	0.00627333	0.00940999	0.00313666
			Xanthobacteraceae			0.01882	0.134877	0.00627333	0.00313666	0.228977	0.00940999	0.128603	0.0815533	0.0156833
		Rhizobiales				0.0439133	0.276026	0.0533233	0.0721433	0.39522	0.0501866	0.247796	0.370126	0.19761
Proteobacteria	Alphaproteobacteria	Rhodospirillales	Magnetospirillaceae	Telmatospirillum	Taxon503	0	0.00940999	0	0	0.0250933	0	0.00313666	0	0
				Telmatospirillum		0	0.00940999	0	0	0.0250933	0	0.00313666	0	0
			Magnetospirillaceae			0	0.00940999	0	0	0.0250933	0	0.00313666	0	0
Proteobacteria	Alphaproteobacteria	Rhodospirillales	uncultured	uncultured_ge	Taxon504	0.260343	0.210157	0.191337	0.175653	0.147423	0.181927	0.511276	0.771619	0.238386
				uncultured_ge		0.260343	0.210157	0.191337	0.175653	0.147423	0.181927	0.511276	0.771619	0.238386
			uncultured			0.260343	0.210157	0.191337	0.175653	0.147423	0.181927	0.511276	0.771619	0.238386
		Rhodospirillales				0.260343	0.219567	0.191337	0.175653	0.172517	0.181927	0.514413	0.771619	0.238386
Proteobacteria	Alphaproteobacteria	Rickettsiales	uncultured	uncultured_ge	Taxon508	0.232113	0.68693	0.144287	0.285436	0.815533	0.38581	0.288573	0.410903	0.608513
				uncultured_ge		0.232113	0.68693	0.144287	0.285436	0.815533	0.38581	0.288573	0.410903	0.608513
			uncultured			0.232113	0.68693	0.144287	0.285436	0.815533	0.38581	0.288573	0.410903	0.608513
		Rickettsiales				0.232113	0.68693	0.144287	0.285436	0.815533	0.38581	0.288573	0.410903	0.608513
Proteobacteria	Alphaproteobacteria	Sphingomonadales	Sphingomonadaceae	Novosphingobium	Taxon510	0.00627333	0	0.00627333	0	0.0125467	0	0.0156833	0	0.00313666
				Novosphingobium		0.00627333	0	0.00627333	0	0.0125467	0	0.0156833	0	0.00313666
Proteobacteria	Alphaproteobacteria	Sphingomonadales	Sphingomonadaceae	Sphingomonas	Taxon512	0	0	0.00313666	0	0.00940999	0	0.00627333	0.0125467	0.00313666
				Sphingomonas		0	0	0.00313666	0	0.00940999	0	0.00627333	0.0125467	0.00313666
			Sphingomonadaceae			0.00627333	0	0.00940999	0	0.0219567	0	0.0219567	0.0125467	0.00627333
		Sphingomonadales				0.00627333	0	0.00940999	0	0.0219567	0	0.0219567	0.0125467	0.00627333
Proteobacteria	Alphaproteobacteria	uncultured	uncultured_fa	uncultured_ge	Taxon513	0	0.00313666	0	0	0	0	0	0.0125467	0
				uncultured_ge		0	0.00313666	0	0	0	0	0	0.0125467	0
			uncultured_fa			0	0.00313666	0	0	0	0	0	0.0125467	0
		uncultured				0	0.00313666	0	0	0	0	0	0.0125467	0
	Alphaproteobacteria					0.664973	1.30172	0.45168	0.586556	1.61225	0.730843	1.21389	1.7534	1.2233
Proteobacteria	Gammaproteobacteria	Burkholderiales	Alcaligenaceae	Bordetella	Taxon516	0	0	0	0	0.00627333	0	0.00940999	0.00940999	0
				Bordetella		0	0	0	0	0.00627333	0	0.00940999	0.00940999	0
			Alcaligenaceae			0	0	0	0	0.00627333	0	0.00940999	0.00940999	0
Proteobacteria	Gammaproteobacteria	Burkholderiales	Burkholderiaceae	Burkholderia-Caballeronia-Paraburkholderia	Taxon518	0.0250933	0.05646	0.00627333	0.01882	0.0313666	0.0156833	0.0407766	0.15997	0.144287
				Burkholderia-Caballeronia-Paraburkholderia		0.0250933	0.05646	0.00627333	0.01882	0.0313666	0.0156833	0.0407766	0.15997	0.144287
Proteobacteria	Gammaproteobacteria	Burkholderiales	Burkholderiaceae	uncultured	Taxon522	0.0125467	0	0.00940999	0.0125467	0.00313666	0.02823	0.0125467	0.00627333	0.04705
				uncultured		0.0125467	0	0.00940999	0.0125467	0.00313666	0.02823	0.0125467	0.00627333	0.04705
			Burkholderiaceae			0.03764	0.05646	0.0156833	0.0313666	0.0345033	0.0439133	0.0533233	0.166243	0.191337
Proteobacteria	Gammaproteobacteria	Burkholderiales	Comamonadaceae	Xylophilus	Taxon530	0	0.02823	0	0	0.0345033	0	0	0.0313666	0
				Xylophilus		0	0.02823	0	0	0.0345033	0	0	0.0313666	0
			Comamonadaceae			0	0.02823	0	0	0.0345033	0	0	0.0313666	0
Proteobacteria	Gammaproteobacteria	Burkholderiales	Nitrosomonadaceae	cr616	Taxon532	0.00313666	0.01882	0.00940999	0	0.00627333	0	0.0156833	0.0125467	0
				cr616		0.00313666	0.01882	0.00940999	0	0.00627333	0	0.0156833	0.0125467	0
			Nitrosomonadaceae			0.00313666	0.01882	0.00940999	0	0.00627333	0	0.0156833	0.0125467	0
Proteobacteria	Gammaproteobacteria	Burkholderiales	Oxalobacteraceae	Oxalobacter	Taxon535	0.128603	0.106647	0.191337	0.128603	0.0533233	0.119193	0.191337	0.203883	0.285436
				Oxalobacter		0.128603	0.106647	0.191337	0.128603	0.0533233	0.119193	0.191337	0.203883	0.285436
			Oxalobacteraceae			0.128603	0.106647	0.191337	0.128603	0.0533233	0.119193	0.191337	0.203883	0.285436
Proteobacteria	Gammaproteobacteria	Burkholderiales	Rhodocyclaceae	Propionivibrio	Taxon536	0.382673	0.49873	0.42345	0.307393	0.950409	0.64929	0.32935	0.44227	0.558326
				Propionivibrio		0.382673	0.49873	0.42345	0.307393	0.950409	0.64929	0.32935	0.44227	0.558326
Proteobacteria	Gammaproteobacteria	Burkholderiales	Rhodocyclaceae	Z-35	Taxon537	0.0345033	0	0	0	0.0313666	0.01882	0	0	0.01882
				Z-35		0.0345033	0	0	0	0.0313666	0.01882	0	0	0.01882
			Rhodocyclaceae			0.417176	0.49873	0.42345	0.307393	0.981776	0.66811	0.32935	0.44227	0.577146
		Burkholderiales				0.586556	0.708886	0.63988	0.467363	1.11665	0.831216	0.599103	0.865719	1.05392
Proteobacteria	Gammaproteobacteria	Coxiellales	Coxiellaceae	Coxiella	Taxon539	0.02823	0.0595966	0.0250933	0.02823	0.02823	0.0156833	0.0721433	0.0972366	0.0313666
				Coxiella		0.02823	0.0595966	0.0250933	0.02823	0.02823	0.0156833	0.0721433	0.0972366	0.0313666
			Coxiellaceae			0.02823	0.0595966	0.0250933	0.02823	0.02823	0.0156833	0.0721433	0.0972366	0.0313666
		Coxiellales				0.02823	0.0595966	0.0250933	0.02823	0.02823	0.0156833	0.0721433	0.0972366	0.0313666
Proteobacteria	Gammaproteobacteria	Diplorickettsiales	Diplorickettsiaceae	Aquicella	Taxon540	0	0	0.00940999	0.00940999	0.00940999	0.00313666	0.00313666	0.00627333	0
				Aquicella		0	0	0.00940999	0.00940999	0.00940999	0.00313666	0.00313666	0.00627333	0
Proteobacteria	Gammaproteobacteria	Diplorickettsiales	Diplorickettsiaceae	uncultured	Taxon541	0.00313666	0	0	0	0.00627333	0.00940999	0.0156833	0	0
				uncultured		0.00313666	0	0	0	0.00627333	0.00940999	0.0156833	0	0
			Diplorickettsiaceae			0.00313666	0	0.00940999	0.00940999	0.0156833	0.0125467	0.01882	0.00627333	0
		Diplorickettsiales				0.00313666	0	0.00940999	0.00940999	0.0156833	0.0125467	0.01882	0.00627333	0
Proteobacteria	Gammaproteobacteria	Enterobacterales	Budviciaceae	Budvicia	Taxon543	0	0.0156833	0.00313666	0.00940999	0	0	0.00313666	0.00940999	0.00627333
				Budvicia		0	0.0156833	0.00313666	0.00940999	0	0	0.00313666	0.00940999	0.00627333
			Budviciaceae			0	0.0156833	0.00313666	0.00940999	0	0	0.00313666	0.00940999	0.00627333
Proteobacteria	Gammaproteobacteria	Enterobacterales	Yersiniaceae	Serratia	Taxon546	0.0439133	0.0407766	0.0815533	0.106647	0.119193	0.0940999	0.147423	0.144287	0.134877
				Serratia		0.0439133	0.0407766	0.0815533	0.106647	0.119193	0.0940999	0.147423	0.144287	0.134877
			Yersiniaceae			0.0439133	0.0407766	0.0815533	0.106647	0.119193	0.0940999	0.147423	0.144287	0.134877
		Enterobacterales				0.0439133	0.05646	0.0846899	0.116057	0.119193	0.0940999	0.15056	0.153697	0.14115
Proteobacteria	Gammaproteobacteria	Gammaproteobacteria_Incertae_Sedis	Unknown_Family	Acidibacter	Taxon547	0.00940999	0.0219567	0.00627333	0.0250933	0.17879	0.0156833	0.0972366	0.0784166	0.0407766
				Acidibacter		0.00940999	0.0219567	0.00627333	0.0250933	0.17879	0.0156833	0.0972366	0.0784166	0.0407766
			Unknown_Family			0.00940999	0.0219567	0.00627333	0.0250933	0.17879	0.0156833	0.0972366	0.0784166	0.0407766
		Gammaproteobacteria_Incertae_Sedis				0.00940999	0.0219567	0.00627333	0.0250933	0.17879	0.0156833	0.0972366	0.0784166	0.0407766
Proteobacteria	Gammaproteobacteria	JG36-TzT-191	JG36-TzT-191_fa	JG36-TzT-191_ge	Taxon550	0	0.00313666	0	0.00940999	0.0156833	0	0.00313666	0	0
				JG36-TzT-191_ge		0	0.00313666	0	0.00940999	0.0156833	0	0.00313666	0	0
			JG36-TzT-191_fa			0	0.00313666	0	0.00940999	0.0156833	0	0.00313666	0	0
		JG36-TzT-191				0	0.00313666	0	0.00940999	0.0156833	0	0.00313666	0	0
Proteobacteria	Gammaproteobacteria	Legionellales	Legionellaceae	Legionella	Taxon551	0	0.0125467	0.00627333	0.0125467	0.0250933	0.00627333	0.06587	0.00313666	0.01882
				Legionella		0	0.0125467	0.00627333	0.0125467	0.0250933	0.00627333	0.06587	0.00313666	0.01882
			Legionellaceae			0	0.0125467	0.00627333	0.0125467	0.0250933	0.00627333	0.06587	0.00313666	0.01882
		Legionellales				0	0.0125467	0.00627333	0.0125467	0.0250933	0.00627333	0.06587	0.00313666	0.01882
Proteobacteria	Gammaproteobacteria	Pseudomonadales	Moraxellaceae	uncultured	Taxon556	0.00627333	0	0	0.00313666	0	0.00627333	0.0219567	0.00940999	0.02823
				uncultured		0.00627333	0	0	0.00313666	0	0.00627333	0.0219567	0.00940999	0.02823
			Moraxellaceae			0.00627333	0	0	0.00313666	0	0.00627333	0.0219567	0.00940999	0.02823
		Pseudomonadales				0.00627333	0	0	0.00313666	0	0.00627333	0.0219567	0.00940999	0.02823
Proteobacteria	Gammaproteobacteria	Xanthomonadales	Rhodanobacteraceae	Dokdonella	Taxon562	0.00313666	0.00313666	0.00313666	0	0.00940999	0.00627333	0.0250933	0.00627333	0
				Dokdonella		0.00313666	0.00313666	0.00313666	0	0.00940999	0.00627333	0.0250933	0.00627333	0
Proteobacteria	Gammaproteobacteria	Xanthomonadales	Rhodanobacteraceae	Dyella	Taxon563	0.00313666	0	0	0	0	0	0	0.00627333	0.00627333
				Dyella		0.00313666	0	0	0	0	0	0	0.00627333	0.00627333
			Rhodanobacteraceae			0.00627333	0.00313666	0.00313666	0	0.00940999	0.00627333	0.0250933	0.0125467	0.00627333
Proteobacteria	Gammaproteobacteria	Xanthomonadales	Xanthomonadaceae	Pseudoxanthomonas	Taxon567	0	0.00627333	0	0	0.0313666	0	0.00313666	0.00627333	0
				Pseudoxanthomonas		0	0.00627333	0	0	0.0313666	0	0.00313666	0.00627333	0
Proteobacteria	Gammaproteobacteria	Xanthomonadales	Xanthomonadaceae	Stenotrophomonas	Taxon568	0	0	0.0156833	0	0	0.00627333	0	0.00627333	0.00627333
				Stenotrophomonas		0	0	0.0156833	0	0	0.00627333	0	0.00627333	0.00627333
			Xanthomonadaceae			0	0.00627333	0.0156833	0	0.0313666	0.00627333	0.00313666	0.0125467	0.00627333
		Xanthomonadales				0.00627333	0.00940999	0.01882	0	0.0407766	0.0125467	0.02823	0.0250933	0.0125467
	Gammaproteobacteria					0.683793	0.871993	0.790439	0.671246	1.5401	0.994323	1.05706	1.23898	1.32681
Proteobacteria						1.34877	2.17371	1.24212	1.2578	3.15235	1.72517	2.27095	2.99238	2.55011
Rs-K70_termite_group	Rs-K70_termite_group_cl	Rs-K70_termite_group_or	Rs-K70_termite_group_fa	Rs-K70_termite_group_ge	Taxon570	0.577146	2.08902	0.250933	0.617923	3.61657	0.68693	0.520686	0.410903	1.54638
				Rs-K70_termite_group_ge		0.577146	2.08902	0.250933	0.617923	3.61657	0.68693	0.520686	0.410903	1.54638
			Rs-K70_termite_group_fa			0.577146	2.08902	0.250933	0.617923	3.61657	0.68693	0.520686	0.410903	1.54638
		Rs-K70_termite_group_or				0.577146	2.08902	0.250933	0.617923	3.61657	0.68693	0.520686	0.410903	1.54638
	Rs-K70_termite_group_cl					0.577146	2.08902	0.250933	0.617923	3.61657	0.68693	0.520686	0.410903	1.54638
Rs-K70_termite_group						0.577146	2.08902	0.250933	0.617923	3.61657	0.68693	0.520686	0.410903	1.54638
SAR324_clade(Marine_group_B)	SAR324_clade(Marine_group_B)_cl	SAR324_clade(Marine_group_B)_or	SAR324_clade(Marine_group_B)_fa	SAR324_clade(Marine_group_B)_ge	Taxon571	0.0313666	0.0595966	0.0250933	0.0156833	0.0878266	0.00313666	0.01882	0.0627333	0.0125467
				SAR324_clade(Marine_group_B)_ge		0.0313666	0.0595966	0.0250933	0.0156833	0.0878266	0.00313666	0.01882	0.0627333	0.0125467
			SAR324_clade(Marine_group_B)_fa			0.0313666	0.0595966	0.0250933	0.0156833	0.0878266	0.00313666	0.01882	0.0627333	0.0125467
		SAR324_clade(Marine_group_B)_or				0.0313666	0.0595966	0.0250933	0.0156833	0.0878266	0.00313666	0.01882	0.0627333	0.0125467
	SAR324_clade(Marine_group_B)_cl					0.0313666	0.0595966	0.0250933	0.0156833	0.0878266	0.00313666	0.01882	0.0627333	0.0125467
SAR324_clade(Marine_group_B)						0.0313666	0.0595966	0.0250933	0.0156833	0.0878266	0.00313666	0.01882	0.0627333	0.0125467
Spirochaetota	Leptospirae	Leptospirales	Leptospiraceae	RBG-16-49-21	Taxon572	0.937863	0.646153	0.934726	0.70575	0.448543	0.617923	0.60224	0.61165	0.379536
				RBG-16-49-21		0.937863	0.646153	0.934726	0.70575	0.448543	0.617923	0.60224	0.61165	0.379536
			Leptospiraceae			0.937863	0.646153	0.934726	0.70575	0.448543	0.617923	0.60224	0.61165	0.379536
		Leptospirales				0.937863	0.646153	0.934726	0.70575	0.448543	0.617923	0.60224	0.61165	0.379536
	Leptospirae					0.937863	0.646153	0.934726	0.70575	0.448543	0.617923	0.60224	0.61165	0.379536
Spirochaetota	MVP-15	MVP-15_or	MVP-15_fa	MVP-15_ge	Taxon573	0	0	0	0.0125467	0.00627333	0	0.00313666	0.00940999	0.00313666
				MVP-15_ge		0	0	0	0.0125467	0.00627333	0	0.00313666	0.00940999	0.00313666
			MVP-15_fa			0	0	0	0.0125467	0.00627333	0	0.00313666	0.00940999	0.00313666
		MVP-15_or				0	0	0	0.0125467	0.00627333	0	0.00313666	0.00940999	0.00313666
	MVP-15					0	0	0	0.0125467	0.00627333	0	0.00313666	0.00940999	0.00313666
Spirochaetota	Spirochaetia	Spirochaetales	Spirochaetaceae	Sediminispirochaeta	Taxon574	0.175653	0.156833	0.34817	0.20702	0.0439133	0.181927	0.194473	0.191337	0.210157
				Sediminispirochaeta		0.175653	0.156833	0.34817	0.20702	0.0439133	0.181927	0.194473	0.191337	0.210157
Spirochaetota	Spirochaetia	Spirochaetales	Spirochaetaceae	Spirochaeta	Taxon576	0.605376	0.297983	0.712023	0.473636	0.26348	0.533233	1.05706	0.903359	0.887676
				Spirochaeta		0.605376	0.297983	0.712023	0.473636	0.26348	0.533233	1.05706	0.903359	0.887676
Spirochaetota	Spirochaetia	Spirochaetales	Spirochaetaceae	Termite_Treponema_cluster	Taxon578	0.163107	0.119193	0.22584	0.21643	0.0846899	0.0627333	0.42345	0.483046	0.247796
				Termite_Treponema_cluster		0.163107	0.119193	0.22584	0.21643	0.0846899	0.0627333	0.42345	0.483046	0.247796
Spirochaetota	Spirochaetia	Spirochaetales	Spirochaetaceae	Treponema	Taxon579	5.74951	10.2161	3.74518	5.90634	13.4218	7.10141	7.01986	6.21687	4.77087
				Treponema		5.74951	10.2161	3.74518	5.90634	13.4218	7.10141	7.01986	6.21687	4.77087
			Spirochaetaceae			6.69364	10.7901	5.03121	6.80343	13.8139	7.8793	8.69483	7.79461	6.1165
		Spirochaetales				6.69364	10.7901	5.03121	6.80343	13.8139	7.8793	8.69483	7.79461	6.1165
	Spirochaetia					6.69364	10.7901	5.03121	6.80343	13.8139	7.8793	8.69483	7.79461	6.1165
Spirochaetota						7.6315	11.4363	5.96594	7.52172	14.2687	8.49722	9.30021	8.41567	6.49917
Synergistota	Synergistia	Synergistales	Synergistaceae	Aminivibrio	Taxon580	0.00940999	0.06587	0.0250933	0.0501866	0.0219567	0.0878266	0.116057	0.100373	0.0909633
				Aminivibrio		0.00940999	0.06587	0.0250933	0.0501866	0.0219567	0.0878266	0.116057	0.100373	0.0909633
Synergistota	Synergistia	Synergistales	Synergistaceae	Candidatus_Tammella	Taxon581	0.0156833	0.00627333	0.00313666	0.00940999	0.0156833	0.0156833	0.0156833	0.00627333	0.00313666
				Candidatus_Tammella		0.0156833	0.00627333	0.00313666	0.00940999	0.0156833	0.0156833	0.0156833	0.00627333	0.00313666
Synergistota	Synergistia	Synergistales	Synergistaceae	uncultured	Taxon583	0.20702	0.35758	0.166243	0.210157	0.49873	0.341896	0.379536	0.35758	0.40463
				uncultured		0.20702	0.35758	0.166243	0.210157	0.49873	0.341896	0.379536	0.35758	0.40463
			Synergistaceae			0.232113	0.429723	0.194473	0.269753	0.53637	0.445406	0.511276	0.464226	0.49873
		Synergistales				0.232113	0.429723	0.194473	0.269753	0.53637	0.445406	0.511276	0.464226	0.49873
	Synergistia					0.232113	0.429723	0.194473	0.269753	0.53637	0.445406	0.511276	0.464226	0.49873
Synergistota						0.232113	0.429723	0.194473	0.269753	0.53637	0.445406	0.511276	0.464226	0.49873
Verrucomicrobiota	Chlamydiae	Chlamydiales	cvE6	cvE6_ge	Taxon588	0.00313666	0.00313666	0.00313666	0	0.03764	0.0250933	0.00627333	0.0345033	0.00940999
				cvE6_ge		0.00313666	0.00313666	0.00313666	0	0.03764	0.0250933	0.00627333	0.0345033	0.00940999
			cvE6			0.00313666	0.00313666	0.00313666	0	0.03764	0.0250933	0.00627333	0.0345033	0.00940999
Verrucomicrobiota	Chlamydiae	Chlamydiales	Parachlamydiaceae	Candidatus_Protochlamydia	Taxon584	0	0	0	0.00627333	0.0156833	0	0	0.0156833	0.01882
				Candidatus_Protochlamydia		0	0	0	0.00627333	0.0156833	0	0	0.0156833	0.01882
Verrucomicrobiota	Chlamydiae	Chlamydiales	Parachlamydiaceae	Neochlamydia	Taxon585	0	0.00627333	0	0	0.00313666	0	0	0.02823	0
				Neochlamydia		0	0.00627333	0	0	0.00313666	0	0	0.02823	0
			Parachlamydiaceae			0	0.00627333	0	0.00627333	0.01882	0	0	0.0439133	0.01882
		Chlamydiales				0.00313666	0.00940999	0.00313666	0.00627333	0.05646	0.0250933	0.00627333	0.0784166	0.02823
	Chlamydiae					0.00313666	0.00940999	0.00313666	0.00627333	0.05646	0.0250933	0.00627333	0.0784166	0.02823
Verrucomicrobiota	Kiritimatiellae	WCHB1-41	WCHB1-41_fa	WCHB1-41_ge	Taxon589	1.55265	0.919043	1.95414	0.994323	0.708886	0.821806	0.360716	0.633606	0.533233
				WCHB1-41_ge		1.55265	0.919043	1.95414	0.994323	0.708886	0.821806	0.360716	0.633606	0.533233
			WCHB1-41_fa			1.55265	0.919043	1.95414	0.994323	0.708886	0.821806	0.360716	0.633606	0.533233
		WCHB1-41				1.55265	0.919043	1.95414	0.994323	0.708886	0.821806	0.360716	0.633606	0.533233
	Kiritimatiellae					1.55265	0.919043	1.95414	0.994323	0.708886	0.821806	0.360716	0.633606	0.533233
Verrucomicrobiota	Lentisphaeria	Victivallales	Victivallaceae	Victivallaceae_ge	Taxon590	0.232113	0.0533233	0.153697	0.144287	0.0533233	0.0752799	0.0313666	0.0595966	0.00940999
				Victivallaceae_ge		0.232113	0.0533233	0.153697	0.144287	0.0533233	0.0752799	0.0313666	0.0595966	0.00940999
			Victivallaceae			0.232113	0.0533233	0.153697	0.144287	0.0533233	0.0752799	0.0313666	0.0595966	0.00940999
		Victivallales				0.232113	0.0533233	0.153697	0.144287	0.0533233	0.0752799	0.0313666	0.0595966	0.00940999
	Lentisphaeria					0.232113	0.0533233	0.153697	0.144287	0.0533233	0.0752799	0.0313666	0.0595966	0.00940999
Verrucomicrobiota	Omnitrophia	Omnitrophales	Omnitrophaceae	Candidatus_Omnitrophus	Taxon591	0.01882	0.0313666	0.0690066	0.0407766	0.0219567	0.0250933	0.04705	0.03764	0.0846899
				Candidatus_Omnitrophus		0.01882	0.0313666	0.0690066	0.0407766	0.0219567	0.0250933	0.04705	0.03764	0.0846899
			Omnitrophaceae			0.01882	0.0313666	0.0690066	0.0407766	0.0219567	0.0250933	0.04705	0.03764	0.0846899
		Omnitrophales				0.01882	0.0313666	0.0690066	0.0407766	0.0219567	0.0250933	0.04705	0.03764	0.0846899
	Omnitrophia					0.01882	0.0313666	0.0690066	0.0407766	0.0219567	0.0250933	0.04705	0.03764	0.0846899
Verrucomicrobiota	Verrucomicrobiae	Chthoniobacterales	Chthoniobacteraceae	LD29	Taxon593	0.00627333	0.0219567	0.01882	0.0125467	0.0533233	0	0.0125467	0	0.01882
				LD29		0.00627333	0.0219567	0.01882	0.0125467	0.0533233	0	0.0125467	0	0.01882
			Chthoniobacteraceae			0.00627333	0.0219567	0.01882	0.0125467	0.0533233	0	0.0125467	0	0.01882
Verrucomicrobiota	Verrucomicrobiae	Chthoniobacterales	Terrimicrobiaceae	Terrimicrobium	Taxon594	0.144287	0.307393	0.232113	0.12233	0.0972366	0.15997	0.0721433	0.156833	0.0909633
				Terrimicrobium		0.144287	0.307393	0.232113	0.12233	0.0972366	0.15997	0.0721433	0.156833	0.0909633
			Terrimicrobiaceae			0.144287	0.307393	0.232113	0.12233	0.0972366	0.15997	0.0721433	0.156833	0.0909633
Verrucomicrobiota	Verrucomicrobiae	Chthoniobacterales	Xiphinematobacteraceae	Candidatus_Xiphinematobacter	Taxon595	0	0.00940999	0	0	0.0125467	0	0	0.00940999	0
				Candidatus_Xiphinematobacter		0	0.00940999	0	0	0.0125467	0	0	0.00940999	0
			Xiphinematobacteraceae			0	0.00940999	0	0	0.0125467	0	0	0.00940999	0
		Chthoniobacterales				0.15056	0.33876	0.250933	0.134877	0.163107	0.15997	0.0846899	0.166243	0.109783
Verrucomicrobiota	Verrucomicrobiae	Methylacidiphilales	Methylacidiphilaceae	uncultured	Taxon596	0.0815533	0.10351	0.04705	0.153697	0.25407	0.0313666	0.0345033	0.0940999	0.0533233
				uncultured		0.0815533	0.10351	0.04705	0.153697	0.25407	0.0313666	0.0345033	0.0940999	0.0533233
			Methylacidiphilaceae			0.0815533	0.10351	0.04705	0.153697	0.25407	0.0313666	0.0345033	0.0940999	0.0533233
		Methylacidiphilales				0.0815533	0.10351	0.04705	0.153697	0.25407	0.0313666	0.0345033	0.0940999	0.0533233
Verrucomicrobiota	Verrucomicrobiae	Opitutales	Opitutaceae	Diplosphaera	Taxon597	0.0439133	0.00940999	0.0784166	0.03764	0.0219567	0.02823	0.00313666	0.02823	0.0219567
				Diplosphaera		0.0439133	0.00940999	0.0784166	0.03764	0.0219567	0.02823	0.00313666	0.02823	0.0219567
Verrucomicrobiota	Verrucomicrobiae	Opitutales	Opitutaceae	Ereboglobus	Taxon598	0.00627333	0.00940999	0.00940999	0.00313666	0.0156833	0.0156833	0.00313666	0	0.00313666
				Ereboglobus		0.00627333	0.00940999	0.00940999	0.00313666	0.0156833	0.0156833	0.00313666	0	0.00313666
Verrucomicrobiota	Verrucomicrobiae	Opitutales	Opitutaceae	Lacunisphaera	Taxon599	0.0125467	0.0345033	0	0.00940999	0.0345033	0.0345033	0.00313666	0	0.00313666
				Lacunisphaera		0.0125467	0.0345033	0	0.00940999	0.0345033	0.0345033	0.00313666	0	0.00313666
			Opitutaceae			0.0627333	0.0533233	0.0878266	0.0501866	0.0721433	0.0784166	0.00940999	0.02823	0.02823
Verrucomicrobiota	Verrucomicrobiae	Opitutales	Puniceicoccaceae	Cerasicoccus	Taxon600	0.00940999	0.0219567	0.106647	0.00940999	0.01882	0.00313666	0.0125467	0.00313666	0.0219567
				Cerasicoccus		0.00940999	0.0219567	0.106647	0.00940999	0.01882	0.00313666	0.0125467	0.00313666	0.0219567
Verrucomicrobiota	Verrucomicrobiae	Opitutales	Puniceicoccaceae	uncultured	Taxon602	0.00940999	0.0125467	0.01882	0.00313666	0.00313666	0.0250933	0.00627333	0.00940999	0.00627333
				uncultured		0.00940999	0.0125467	0.01882	0.00313666	0.00313666	0.0250933	0.00627333	0.00940999	0.00627333
			Puniceicoccaceae			0.01882	0.0345033	0.125467	0.0125467	0.0219567	0.02823	0.01882	0.0125467	0.02823
		Opitutales				0.0815533	0.0878266	0.213293	0.0627333	0.0940999	0.106647	0.02823	0.0407766	0.05646
Verrucomicrobiota	Verrucomicrobiae	Pedosphaerales	Pedosphaeraceae	uncultured	Taxon605	0	0.00627333	0	0	0	0.00627333	0	0	0
				uncultured		0	0.00627333	0	0	0	0.00627333	0	0	0
			Pedosphaeraceae			0	0.00627333	0	0	0	0.00627333	0	0	0
		Pedosphaerales				0	0.00627333	0	0	0	0.00627333	0	0	0
Verrucomicrobiota	Verrucomicrobiae	uncultured	uncultured_fa	uncultured_ge	Taxon610	0.181927	0.39522	0	0.210157	0.523823	0.222703	0.0407766	0.0533233	0.119193
				uncultured_ge		0.181927	0.39522	0	0.210157	0.523823	0.222703	0.0407766	0.0533233	0.119193
			uncultured_fa			0.181927	0.39522	0	0.210157	0.523823	0.222703	0.0407766	0.0533233	0.119193
		uncultured				0.181927	0.39522	0	0.210157	0.523823	0.222703	0.0407766	0.0533233	0.119193
	Verrucomicrobiae					0.495593	0.931589	0.511276	0.561463	1.0351	0.52696	0.1882	0.354443	0.33876
Verrucomicrobiota						2.30231	1.94473	2.69126	1.74712	1.87573	1.47423	0.633606	1.1637	0.994323
WPS-2	WPS-2_cl	WPS-2_or	WPS-2_fa	WPS-2_ge	Taxon611	0.00627333	0.0125467	0.00940999	0.00313666	0.0125467	0.00627333	0.0125467	0.0219567	0.01882
				WPS-2_ge		0.00627333	0.0125467	0.00940999	0.00313666	0.0125467	0.00627333	0.0125467	0.0219567	0.01882
			WPS-2_fa			0.00627333	0.0125467	0.00940999	0.00313666	0.0125467	0.00627333	0.0125467	0.0219567	0.01882
		WPS-2_or				0.00627333	0.0125467	0.00940999	0.00313666	0.0125467	0.00627333	0.0125467	0.0219567	0.01882
	WPS-2_cl					0.00627333	0.0125467	0.00940999	0.00313666	0.0125467	0.00627333	0.0125467	0.0219567	0.01882
WPS-2						0.00627333	0.0125467	0.00940999	0.00313666	0.0125467	0.00627333	0.0125467	0.0219567	0.01882
Bacteria						100	100	100	100	100	100	100	100	100
